# Supplementary material for: In Silico Modeling of Liver Metabolism in a Human Disease Reveals a Key Enzyme for Histidine and Histamine Homeostasis
Source: Cell Rep. 2016 May 26;15(10):2292–300. doi: 10.1016/j.celrep.2016.05.014 (PMC4906368; doi:10.1016/j.celrep.2016.05.014)
Supplement: Table S2. The 442 Metabolic Objectives Used for the In Silico Simulations Together with the Compounds, Small Metabolites, and Co-factor Excluded from the In Silico Analysis and the Demographics and AGXT Mutations of PH1 Patients, Related to Table 1 and Figure 2 [file mmc2.xlsx]

## Sheet: The 442 metabolic objectives 
Supplementary Table 3: Metabolic objectives
Metabolic objectives	Target Reactions	Boundary Reactions
Carbohydrate and energy metabolism
sugarburn-to-ATP	ATP(c)	-Glucose(s) -Pi(c) -ADP(c) +CO2(c) -O2(s) =H2O(s)
sugarburn-to-NADH	NADH(c)	-Glucose(s) -NAD+(c) +CO2(c) -O2(s) =H2O(s)
sugarburn-to-NAPDH	NADPH(c)	-Glucose(s) -NADP+(c) +CO2(c) -O2(s) =H2O(s)
oxidative phosphorylation	ATP(c)	-NADH(c) -ADP(c) -O2(c) +H2O(c) -Pi(c) +NAD+(c)
oxidative decarboxylation	NADH(m)	-NAD+(m) +CO2(m) +Acetyl-CoA(m) -CoA(m)
Krebs cycle NADH	NADH(m)	-Pyruvate(m) +ATP(m) -ADP(m) -Pi(m) -NAD+(m) +CO2(s) -O2(s)
ATP-for-free	ATP(m)	-ADP(m) -Pi(m) =H2O(s)
Proton-for-free	H+(PG)(c)	-H+(PG)(m)
NADH-for-free	NADH(m)	NAD+(m)
NADPH-for-free	NADPH(c)	-NADP+(c) =CO2(s) =O2(s)
ATP-from-NADH	ATP(c)	-ADP(c) -Pi(c) +NAD+(m) -NADH(m) =H2O(s) -O2(s)
NADH-from-ATP	NADH(m)	-ATP(c) +ADP(c) +Pi(c) +NAD+(m) =H2O(s) -O2(s)
Glucose-for-free	Glucose(s)	-CO2(s) -ATP(c) +ADP(c) +Pi(c) +O2(s)
Ubiquinol-to-proton	H+(PG)(c)	-H+(PG)(m) +Ubiquinone(m) -Ubiquinol(m) =H2O(m) -O2(m)
Ubiquinol-to-ATP	ATP(c)	-ADP(c) -Pi(c) +Ubiquinone(m) -Ubiquinol(m) =H2O(m) -O2(m)
Methylgroup	5-Methyl-THF(c)	-THF(c) MES
Formylgroup	10-Formyl-THF(c)	-THF(c) MES
Thioredoxin_oxidation	Oxidized_thioredoxin(c)	MES -Thioredoxin(c)
Thioredoxin_reduction	Thioredoxin(c)	MES -Oxidized_thioredoxin(c)
ATP-energy	ATP-energy(c)	MES
NADH-redox-potential	NADH-redox-potential(c)	MES
NADPH-redox-potential	NADPH-redox-potential(c)	MES
activated-sulphur	activated-sulphur(c)	MES
Proton-gradient(m)	-1 Proton-gradient(m)	MES
Proton-gradient(c)	Proton-gradient(c)	MES
Activated_methyl_group(c)	Activated_methyl_group(c)	MES
palmitateburn-to-ATP	ATP(c)	-Palmitate(s) -Pi(c) -ADP(c) +CO2(c) -O2(s) =H2O(c)
Glycogen-storage	Glycogenin-G4G7(c)	-Glycogenin(c) -Glucose(s) -O2(s) +CO2(s) =H2O(s)
Glycogen-glucose-release	Glucose(s)	-Glycogenin-G4G7(c) +Glycogenin(c) -Glucose(s) -O2(s) +CO2(s) =H2O(s)
CO2_export	CO2(s)	-CO2(c) -Glucose(s) -O2(s) =H2O(s)
Na+_exportgradient	Na+(c)	-Na+(s) -Glucose(s) -O2(s) +CO2(s) +H2O(s)
Na+_importgradient	Na+(s)	-Na+(c) -Glucose(s) -O2(s) +CO2(s) +H2O(s)
Metabolism of purins and pyrimidines
ATP(s)	ATP(s)	MES
CTP(c)	CTP(c)	MES
GDP(c)	GDP(c)	MES
UTP(c)	UTP(c)	MES
dATP(c)	dATP(c)	MES
dCTP(c)	dCTP(c)	MES
dGTP(c)	dGTP(c)	MES
dTTP(c)	dTTP(c)	MES
UDP-glucuronate(c)	UDP-glucuronate(c)	MES
UDP-galactose(c)	UDP-galactose(c)	MES
UDP-glucose(c)	UDP-glucose(c)	MES
GDP-L-fucose(c)	GDP-L-fucose(c)	MES
GDP-mannose(c)	GDP-mannose(c)	MES
UDP-xylose(c)	UDP-xylose(c)	MES
ADP(c)	ADP(c)	MES
AMP(c)	AMP(c)	MES
IMP(c)	IMP(c)	MES
Xanthosine-5P(c)	Xanthosine-5P(c)	MES
GMP(c)	GMP(c)	MES
GTP(c)	GTP(c)	MES
Uracil(c)	Uracil(c)	MES
Uridine(c)	Uridine(c)	MES
UMP(c)	UMP(c)	MES
UDP(c)	UDP(c)	MES
Cytidine(c)	Cytidine(c)	MES
CMP(c)	CMP(c)	MES
CDP(c)	CDP(c)	MES
dCDP(c)	dCDP(c)	MES
Xanthine(c)	Xanthine(c)	MES
Guanine(c)	Guanine(c)	MES
Deoxyguanosine(c)	Deoxyguanosine(c)	MES
dGMP(c)	dGMP(c)	MES
dGDP(c)	dGDP(c)	MES
GDP-4-dehydro-6-deoxy-D-mannose(c)	GDP-4-dehydro-6-deoxy-D-mannose(c)	MES
Amino acid metabolism
Alanine(c)	Alanine(c)	MES
Arginine(c)	Arginine(c)	MES
Asparagine(c)	Asparagine(c)	MES
Aspartate(c)	Aspartate(c)	MES
Cysteine(c)	Cysteine(c)	MES
Cystine(c)	Cystine(c)	MES
Glutamate(c)	Glutamate(c)	MES
Glycine(c)	Glycine(c)	MES
Glutamine(c)	Glutamine(c)	MES
Proline(c)	Proline(c)	MES
Serine(c)	Serine(c)	MES
Tyrosine(c)	Tyrosine(c)	MES
Homocysteine(c)	Homocysteine(c)	MES
MetHCys	Homocysteine©	-Methionine(c) -Glucose(s) -Serine(s) +Glycine(s) -O2(s) +CO2(s) =H2O(s) +Urea(s)
beta-Alanine(c)	beta-Alanine(c)	MES
Protein synthesis and degradation
AlbuminMin	Albumin(s)	MES
AlbuminGlc_NoEssHis	Albumin(s)	-Leucine(s) -Isoleucine(s) -Lysine(s) -Methionine(s) -HC81(s) -Threonine(s) -Tryptophan(s) -Valine(s) -Glucose(s) +CO2(s) =H2O(s) -O2(s)
AlbuminGlc_NoEssLeu	Albumin(s)	-HC133(s) -Isoleucine(s) -Lysine(s) -Methionine(s) -HC81(s) -Threonine(s) -Tryptophan(s) -Valine(s) -Glucose(s) +CO2(s) =H2O(s) -O2(s)
AlbuminGlc_NoEssIle	Albumin(s)	-HC133(s) -Leucine(s) -Lysine(s) -Methionine(s) -HC81(s) -Threonine(s) -Tryptophan(s) -Valine(s) -Glucose(s) +CO2(s) =H2O(s) -O2(s)
AlbuminGlc_NoEssLys	Albumin(s)	-HC133(s) -Leucine(s) -Isoleucine(s) -Methionine(s) -HC81(s) -Threonine(s) -Tryptophan(s) -Valine(s) -Glucose(s) +CO2(s) =H2O(s) -O2(s)
AlbuminGlc_NoEssMet	Albumin(s)	-HC133(s) -Leucine(s) -Isoleucine(s) -Lysine(s) -HC81(s) -Threonine(s) -Tryptophan(s) -Valine(s) -Glucose(s) +CO2(s) =H2O(s) -O2(s)
AlbuminGlc_NoEssPhe	Albumin(s)	-HC133(s) -Leucine(s) -Isoleucine(s) -Lysine(s) -Methionine(s) -Threonine(s) -Tryptophan(s) -Valine(s) -Glucose(s) +CO2(s) =H2O(s) -O2(s)
AlbuminGlc_NoEssThr	Albumin(s)	-HC133(s) -Leucine(s) -Isoleucine(s) -Lysine(s) -Methionine(s) -HC81(s) -Tryptophan(s) -Valine(s) -Glucose(s) +CO2(s) =H2O(s) -O2(s)
AlbuminGlc_NoEssTry	Albumin(s)	-HC133(s) -Leucine(s) -Isoleucine(s) -Lysine(s) -Methionine(s) -HC81(s) -Threonine(s) -Valine(s) -Glucose(s) +CO2(s) =H2O(s) -O2(s)
AlbuminGlc_NoEssVal	Albumin(s)	-HC133(s) -Leucine(s) -Isoleucine(s) -Lysine(s) -Methionine(s) -HC81(s) -Threonine(s) -Tryptophan(s) -Glucose(s) +CO2(s) =H2O(s) -O2(s)
AntichymotrypsinMin	HC00002(s)	MES
AntitrypsinMin	HC00003(s)	MES
ApoA1Min	HC00004(s)	MES
ApoB100Min	HC00005(r)	MES
ApoC1Min	HC00006(c)	MES
ApoC2Min	HC00007(c)	MES
ApoC3Min	HC00008(c)	MES
ApoEMin	HC00009(c)	MES
PlasminogenMin	HC01942(s)	MES
ProthrombinMin	HC01943(s)	MES
ApoTransferinMin	HC01944(s)	MES
HaptoglobinMin	HC01939(s)	MES
Apo-ACPMin	Apo-ACP(c)	MES
Apo-ACPMin(m)	mitoApo-ACP(m)	MES
CoAMin	HC00020(c)	MES
Thioredoxin(c)	Thioredoxin(c)	MES
mitoThioredoxin	mitoThioredoxin(m)	MES
Glycogenin(c)	Glycogenin(c)	MES
Glycogenin-G8(c)	Glycogenin-G8(c)	MES
Glycogenin-G11(c)	Glycogenin-G11(c)	MES
Glycogenin-G4G7(c)	Glycogenin-G4G7(c)	MES
Glycogenin-G4G4(c)	Glycogenin-G4G4(c)	MES
Glycogenin-G7G1(c)	Glycogenin-G7G1(c)	MES
Glycogenin-G7(c)	Glycogenin-G7(c)	MES
Albumin(s)_waste	-1 Albumin(s)	DES
Antichymotrypsin(s)_waste	-1 Antichymotrypsin(s)	DES
Antitrypsin(s)_waste	-1 Antitrypsin(s)	DES
ApoA1(s)_waste	-1 ApoA1(s)	DES
Fibrinogen(s)_waste	-1 Fibrinogen(s)	DES
Haptoglobin(s)_waste	-1 Haptoglobin(s)	DES
Plasminogen(s)_waste	-1 Plasminogen(s)	DES
Prothrombin(s)_waste	-1 Prothrombin(s)	DES
ApoTransferin(s)_waste	-1 ApoTransferin(s)	DES
ApoB100(l)	-1 ApoB100(l)	DES
Glycogenin(c)_waste	-1 Glycogenin(c)	DES
Glycogenin-G8(c)_waste	-1 Glycogenin-G8(c)	DES
Glycogenin-G11(c)_waste	-1 Glycogenin-G11(c)	DES
Glycogenin-G4G7(c)_waste	-1 Glycogenin-G4G7(c)	DES
Glycogenin-G4G4(c)_waste	-1 Glycogenin-G4G4(c)	DES
Glycogenin-G7G1(c)_waste	-1 Glycogenin-G7G1(c)	DES
Glycogenin-G7(c)_waste	-1 Glycogenin-G7(c)	DES
Lipid and lipoprotein metabolism
VLDL(s)	VLDL(s)	MES
HDL(s)	HDL(s)	MES
Cardiolipin(m)	CL-pool(m)	MES
Farnesyl-PP(p)	Farnesyl-PP(p)	MES
Glycerol	Glycerol(c)	MES
LacCer-pool(r)	LacCer-pool(r)	MES
Palmitate(c)	Palmitate(c)	MES
Stearate(c)	Stearate(c)	MES
Oleate(c)	Oleate(c)	MES
Bile excretion
PC-bile	HC02080(b)	MES
PS-bile	HC02006(b)	MES
PE-bile	HC02002(b)	MES
SM-bile	HC02007(b)	MES
Glycocholate(b)	Glycocholate(b)	MES
Glycochenodeoxycholate(b)	Glycochenodeoxycholate(b)	MES
Taurocholate(b)	Taurocholate(b)	MES
Chenodiol(b)	Chenodiol(b)	MES
Cholesterol(b)	Cholesterol(b)	MES
Bilirubin-way	Bilirubin-bisglucuronoside(b)	MES -Bilirubin(s)
Other functions
Mannose-1P(c)	Mannose-1P(c)	MES
Mannose-6P(c)	Mannose-6P(c)	MES
Fructose-6P(c)	HC00088(c)	MES
D-4-Phosphopantothenate(c)	D-4-Phosphopantothenate(c)	MES
PAPS(c)	PAPS(c)	MES
PAP_degradation	-1 PAP(c)	=H2O(s) +Pi(c) +AMP(c)
Tetrahydrobiopterin(c)	Tetrahydrobiopterin(c)	MES
Dihydrobiopterin(c)	Dihydrobiopterin(c)	MES
5,10-Methylene-THF(c)	5,10-Methylene-THF(c)	MES
N-Acetylglucosamine-6P(c)	N-Acetylglucosamine-6P(c)	MES
THF(c)	THF(c)	MES
THF(m)	THF(m)	MES
10-Formyl-THF(c)	10-Formyl-THF(c)	MES
Acetoacetate(s)	Acetoacetate(s)	MES
Acetone(s)	Acetone(s)	MES
Chitin_degradation	-1 Chitin-component(s)	DES
FAD(s)	FAD(s)	MES
Pyridoxal-P(c)	Pyridoxal-P(c)	MES
S-Adenosylmethioninamine(c)	S-Adenosylmethioninamine(c)	MES
Putrescine(c)	Putrescine(c)	MES
Spermidine	Spermidine(s)	MES +Methylthioribose-1P(c)
Spermine	Spermine(s)	MES +Methylthioribose-1P(c)
Methylthioribose-1P(c)	Methylthioribose-1P(c)	Spermidine(s)
Ammonia_to_urea	-1 NH3(s)	-O2(s) -Glucose(s) +CO2(s) =H2O(s) +Urea(s)
Ammonia_to_gln	-1 NH3(s)	-Glutamate(s) +Glutamine(s) =H2O(s) -Glucose(s) +CO2(s) -O2(s)
Ammonia_to_glu	-1 NH3(s)	+Glutamate(s) =H2O(s) -Glucose(s) +CO2(s) -O2(s)
Ammonia_to_ala	-1 NH3(s)	Alanine(s) =H2O(s) -Glucose(s) +CO2(s) -O2(s)
Ammonia_adlib	-1 NH3(s)	-O2(s) -Alanine(s) =Glucose(s) -Glutamate(s) -Aspartate(s) -Malate(c) -AKG(s) +CO2(s) +Urea(s) +Glutamine(s) +ATP-energy(c) +NADH-redox-potential(c) +NADPH-redox-potential(c)
NAD(c)	NAD+(c)	MES
NADP(c)	NADP+(c)	MES
Biotransformation and catabolic functions
O2(s)_waste	-1 O2(s)	DES
CO2(s)_waste	-1 CO2(s)	DES
PPi(c)_waste	-1 PPi(c)	DES
NH3(s)_waste	-1 NH3(s)	DES
FAD(s)_waste	-1 FAD(s)	DES
Pyruvate(s)_waste	-1 Pyruvate(s)	DES
Glutamate(s)_waste	-1 Glutamate(s)	DES
AKG(s)_waste	-1 AKG(s)	DES
Glucose(s)_waste	-1 Glucose(s)	DES
Acetate(s)_waste	-1 Acetate(s)	DES
GDP(s)_waste	-1 GDP(s)	DES
Glycine(s)_waste	-1 Glycine(s)	DES
Alanine(s)_waste	-1 Alanine(s)	DES
Succinate(s)_waste	-1 Succinate(s)	DES
UDP-N-acetylglucosamine(c)_waste	-1 UDP-N-acetylglucosamine(c)	DES
GTP(s)_waste	-1 GTP(s)	DES
Aspartate(s)_waste	-1 Aspartate(s)	DES
GSH(s)_waste	-1 GSH(s)	DES
CMP(s)_waste	-1 CMP(s)	DES
Formate(c)_waste	-1 Formate(c)	DES
Arginine(s)_waste	-1 Arginine(s)	DES
CTP(s)_waste	-1 CTP(s)	DES
Glutamine(s)_waste	-1 Glutamine(s)	DES
Serine(s)_waste	-1 Serine(s)	DES
PEP(c)_waste	-1 PEP(c)	DES
UTP(s)_waste	-1 UTP(s)	DES
Ornithine(s)_waste	-1 Ornithine(s)	DES
Tryptophan(s)_waste	-1 Tryptophan(s)	DES
Phenylalanine(s)_waste	-1 Phenylalanine(s)	DES
Tyrosine(s)_waste	-1 Tyrosine(s)	DES
Acetaldehyde(s)_waste	-1 Acetaldehyde(s)	DES
Sucrose(s)_waste	-1 Sucrose(s)	DES
Glucose-6P(c)_waste	-1 Glucose-6P(c)	DES
sn-Glycerol-3P(c)_waste	-1 sn-Glycerol-3P(c)	DES
Sulfite(c)_waste	-1 Sulfite(c)	DES
Fructose(s)_waste	-1 Fructose(s)	DES
Cysteine(s)_waste	-1 Cysteine(s)	DES
beta-Alanine(s)_waste	-1 beta-Alanine(s)	DES
Uracil(s)_waste	-1 Uracil(s)	DES
CDP(s)_waste	-1 CDP(s)	DES
Glycerol(s)_waste	-1 Glycerol(s)	DES
Ribose(s)_waste	-1 Ribose(s)	DES
Galactose(s)_waste	-1 Galactose(s)	DES
Inositol(s)_waste	-1 Inositol(s)	DES
GMP(s)_waste	-1 GMP(s)	DES
Adenine(s)_waste	-1 Adenine(s)	DES
Proline(s)_waste	-1 Proline(s)	DES
Malate(c)_waste	-1 Malate(c)	DES
Asparagine(s)_waste	-1 Asparagine(s)	DES
Citrate(s)_waste	-1 Citrate(s)	DES
Mannose(s)_waste	-1 Mannose(s)	DES
Propanoate(s)_waste	-1 Propanoate(s)	DES
Acetoacetate(s)_waste	-1 Acetoacetate(s)	DES
Valine(s)_waste	-1 Valine(s)	DES
L-Lactate(s)_waste	-1 L-Lactate(s)	DES
Ethanolamine(c)_waste	-1 Ethanolamine(c)	DES
UDP-N-acetyl-D-galactosamine(c)_waste	-1 UDP-N-acetyl-D-galactosamine(c)	DES
Maltose(s)_waste	-1 Maltose(s)	DES
Adenosine(s)_waste	-1 Adenosine(s)	DES
Guanine(s)_waste	-1 Guanine(s)	DES
Lactose(s)_waste	-1 Lactose(s)	DES
Taurine(s)_waste	-1 Taurine(s)	DES
Palmitate(s)_waste	-1 Palmitate(s)	DES
Isomaltose(s)_waste	-1 Isomaltose(s)	DES
H2S(s)_waste	-1 H2S(s)	DES
Inosine(s)_waste	-1 Inosine(s)	DES
Orotate(s)_waste	-1 Orotate(s)	DES
Uridine(s)_waste	-1 Uridine(s)	DES
Citrulline(s)_waste	-1 Citrulline(s)	DES
Glucosamine(s)_waste	-1 Glucosamine(s)	DES
Deoxyguanosine(s)_waste	-1 Deoxyguanosine(s)	DES
Guanosine(s)_waste	-1 Guanosine(s)	DES
Histidine(s)_waste	-1 Histidine(s)	DES
Ethanol(s)_waste	-1 Ethanol(s)	DES
Cytidine(s)_waste	-1 Cytidine(s)	DES
Cystine(s)_waste	-1 Cystine(s)	DES
Methionine(s)_waste	-1 Methionine(s)	DES +Taurine(c)
Deoxyuridine(s)_waste	-1 Deoxyuridine(s)	DES
Methylglyoxal(s)_waste	-1 Methylglyoxal(s)	DES
Deoxyadenosine(s)_waste	-1 Deoxyadenosine(s)	DES
Pantothenate(s)_waste	-1 Pantothenate(s)	DES +CoA(c)
Deoxycytidine(s)_waste	-1 Deoxycytidine(s)	DES
Trehalose(s)_waste	-1 Trehalose(s)	DES
NH4+(s)_waste	-1 NH4+(s)	DES
Cys-Gly(s)_waste	-1 Cys-Gly(s)	DES
Stearate(s)_waste	-1 Stearate(s)	DES
L-Cystathionine(c)_waste	-1 L-Cystathionine(c)	DES
Lactose-6P(s)_waste	-1 Lactose-6P(s)	DES
Galactosylglycerol(s)_waste	-1 Galactosylglycerol(s)	DES
Alanine(l)_waste	-1 Alanine(l)	DES
2-Lysolecithin-pool(l)	-1 2-Lysolecithin-pool(l)	DES
Cholesterol(l)	-1 Cholesterol(l)	DES
Arachidonate(l)	-1 Arachidonate(l)	DES
Cholesterol-ester-arach(l)	-1 Cholesterol-ester-arach(l)	DES
Cholesterol-ester-stea(l)	-1 Cholesterol-ester-stea(l)	DES
Cholesterol-ester-lin(l)	-1 Cholesterol-ester-lin(l)	DES
Cholesterol-ester-palm(l)	-1 Cholesterol-ester-palm(l)	DES
Cholesterol-ester-ol(l)	-1 Cholesterol-ester-ol(l)	DES
Cholesterol-ester-pool(l)	-1 Cholesterol-ester-pool(l)	DES
1,2-Diacylglycerol-VLDL-PC-pool(c)	-1 1,2-Diacylglycerol-VLDL-PC-pool(c)	DES
Phosphatidate-VLDL-PC-pool(c)	-1 Phosphatidate-VLDL-PC-pool(c)	DES
PC-VLDL-pool(l)	-1 PC-VLDL-pool(l)	DES
PS-VLDL-pool(l)	-1 PS-VLDL-pool(l)	DES
PE-VLDL-pool(l)	-1 PE-VLDL-pool(l)	DES
Fatty-acid-VLDL-SM-pool(c)	-1 Fatty-acid-VLDL-SM-pool(c)	DES
Fatty-acid-VLDL-SM-pool(s)	-1 Dihydroceramide-pool(c)	DES
Sphinganine(c)	-1 Sphinganine(c)	DES
Ceramide-pool(c)	-1 Ceramide-pool(c)	DES
SM-pool(l)	-1 SM-pool(l)	DES
CDP-diacylglycerol-VLDL-PI-pool(l)	-1 CDP-diacylglycerol-VLDL-PI-pool(l)	DES
PI-pool(l)	-1 PI-pool(l)	DES
LDL(s)_waste	-1 LDL(s)	DES
HDL(s)_waste	-1 HDL(s)	DES
VLDL(s)_waste	-1 VLDL(s)	DES
Lysine(s)_waste	-1 Lysine(s)	DES
Formaldehyde(s)_waste	-1 Formaldehyde(s)	DES
Leucine(s)_waste	-1 Leucine(s)	DES
Methanol(s)_waste	-1 Methanol(s)	DES
Threonine(s)_waste	-1 Threonine(s)	DES
Riboflavin(s)_waste	-1 Riboflavin(s)	DES +FAD(c)
Isoleucine(s)_waste	-1 Isoleucine(s)	DES
Bilirubin(s)_waste	-1 Bilirubin(s)	DES +Bilirubin-bisglucuronoside(b)
Xanthine(c)_waste	-1 Xanthine(c)	DES
Hypoxanthine(s)_waste	-1 Hypoxanthine(s)	DES
IMP(c)_waste	-1 IMP(c)	DES
AMP(c)_waste	-1 AMP(c)	DES
ADP(c)_waste	-1 ADP(c)	DES
ATP(s)_waste	-1 ATP(s)	DES
Acetyl-CoA(c)_waste	-1 Acetyl-CoA(c)	DES +CoA(c)
Biotransformation and catabolic functions
Farnesyl_Statin	HC00362(p)	MES
Cholesterol_Statin	Cholesterol(b)	MES
Hypoxic liver	ATP(c)	HES +ADP(c)
GlycogenoseI	Glucose(s)	-Glycogenin-O2(s) +CO2(s) -ADP(c) =Pi(c)
Galactosemia1	-1 Galactose(s)	WES =H2O(s)
Galactosemia2	-1 Galactose(s)	WES =H2O(s)
Galactosemia3	-1 Galactose(s)	WES =H2O(s)
LactoseIntolerance	-1 Lactose(s)	WES =H2O(s)
Sucroseintolerance	-1 Sucrose(s)	WES =H2O(s)
Physiological metabolic functions
Rephosphorylation of purines and pyrimidines
Aerobic rephosphorylation of ATP from glucose	ATP(c)	-Glucose(s) -Pi(c) -ADP(c) +CO2(s) -O2(s) =H2O(s)
Aerobic rephosphorylation of ATP from a fatty acid	ATP(c)	-Palmitate(s) -Pi(c) -ADP(c) +CO2(s) -O2(s) =H2O(s)
Aerobic rephosphorylation of GTP	GTP(c)	-Glucose(s) -Pi(c) -GDP(c) +CO2(s) -O2(s) =H2O(s)
Aerobic rephosphorylation of CTP	CTP(c)	-Glucose(s) -Pi(c) -UTP(c) -CDP(c) =Glutamine(s) =Glutamate(s) +CO2(s) -O2(s) =H2O(s)
Aerobic rephosphorylation of UTP	UTP(c)	-Glucose(s) -Pi(c) -UDP(c) +CO2(s) -O2(s) =H2O(s)
Anaerobic rephosphorylation of ATP	ATP(c)	-Glucose(s) -Pi(c) -ADP(c) +L-Lactate(s) +CO2(s) =H2O(s)
Anaerobic rephosphorylation of GTP	GTP(c)	-Glucose(s) -Pi(c) -GDP(c) +L-Lactate(s) +CO2(s) =H2O(s)
Anaerobic rephosphorylation of CTP	CTP(c)	-Glucose(s) -Pi(c) -CDP(c) +L-Lactate(s) +CO2(s) =H2O(s)
Anaerobic rephosphorylation of UTP	UTP(c)	-Glucose(s) -Pi(c) -UDP(c) +L-Lactate(s) +CO2(s) =H2O(s)
De-novo synthesis of purines and pyrimidines
ATP	ATP(c)	MIPES
CTP	CTP(c)	MIPES
GTP	GTP(c)	MIPES
UTP	UTP(c)	MIPES
dATP	dATP(c)	MIPES
dCTP	dCTP(c)	MIPES
dGTP	dGTP(c)	MIPES
dTTP	dTTP(c)	MIPES
Salvage of purines and pyrimidines
ATP salvage from Adenosine	ATP(c)	-Adenosine(c) -Glucose(s) -Pi(s) +CO2(s) -O2(s) =H2O(s)
ATP salvage from Hypoxanthine	ATP(c)	-Hypoxanthine(c) -Glucose(s) -Pi(s) -Glutamine(s) +CO2(s) -O2(s) =H2O(s)
dTTP salvage from Thymine	dTTP(c)	-Thymine(c) -Glucose(s) -Pi(s) +CO2(s) -O2(s) =H2O(s)
Regeneration of NAD(P)H redox potential
Aerobic reduction of NAD+	NADH(c)	-Glucose(s) -NAD+(c) +CO2(s) -O2(s) =H2O(s)
Aerobic reduction of NADP+	NADPH(c)	-Glucose(s) -NADP+(c) +CO2(s) -O2(s) =H2O(s)
Gluconeogenese
Gluconeogenese from Lactate	Glucose(s)	-L-Lactate(s) +CO2(s) -O2(s) =H2O(s)
Gluconeogenese from Glycerol	Glucose(s)	-Glycerol(s) +CO2(s) -O2(s) =H2O(s)
Gluconeogenese from Alanine	Glucose(s)	-Alanine(s) +CO2(s) -O2(s) =H2O(s) +Urea(s) -Palmitate(s)
Gluconeogenese from Lactate and optionally fatty acid	Glucose(s)	-Palmitate(s) -L-Lactate(s) +CO2(s) -O2(s) =H2O(s)
Gluconeogenese from Glycerol and optionally fatty acid	Glucose(s)	-Palmitate(s) -Glycerol(s) +CO2(s) -O2(s) =H2O(s)
Gluconeogenese from Alanine and optionally fatty acid	Glucose(s)	-Palmitate(s) -Alanine(s) +Urea(s) +CO2(s) -O2(s) =H2O(s)
Glycogenesis
Storage of glucose in Glycogen	Glycogenin-G4G7(c)	-Glycogenin(c) -Glucose(s) -O2(s) +CO2(s) =H2O(s)
Glycogenolysis
Release of glucose from Glycogen	Glucose(s)	-Glycogenin-G4G7(c) +Glycogenin(c) -Glucose(s) -O2(s) +CO2(s) =H2O(s)
Sugar degradation
Fructose degradation	-1 Fructose(s)	+ATP(c) -Pi(c) -ADP(c) +L-Lactate(s) +CO2(s) =H2O(s) =NADH(c) =NADPH(c) =NAD+(c) =NADP+(c)
Galactose degradation	-1 Galactose(s)	+ATP(c) -Pi(c) -ADP(c) +L-Lactate(s) +CO2(s) =H2O(s) =NADH(c) =NADPH(c) =NAD+(c) =NADP+(c)
Formation of nucleotide-activated sugars
UDP-glucose	UDP-glucose(c)	MIPES
UDP-galactose	UDP-galactose(c)	MIPES
UDP-glucuronate	UDP-glucuronate(c)	MIPES
GDP-L-fucose	GDP-L-fucose(c)	MIPES
GDP-mannose	GDP-mannose(c)	MIPES
UDP-N-acetyl-D-galactosamine	UDP-N-acetyl-D-galactosamine(c)	MIPES
CMP-N-acetylneuraminate	CMP-N-acetylneuraminate(n)	MIPES
Formation of aminosugars
N-Acetylglucosamine	N-Acetylglucosamine(c)	MIPES
Formation of sugars
Glucuronate	Glucuronate(c)	MIPES
Formation of non-essential amino acids
Alanine	Alanine(c)	MIMES
Arginine	Arginine(c)	MIMES
Asparagine	Asparagine(c)	MIMES
Aspartate	Aspartate(c)	MIMES
Cysteine	Cysteine(c)	MIMES
Cystine	Cystine(c)	MIMES
Glutamate	Glutamate(c)	MIMES
Glycine	Glycine(c)	MIMES
Glutamine	Glutamine(c)	MIMES
Proline	Proline(c)	MIMES
Serine	Serine(c)	MIMES
Tyrosine	Tyrosine(c)	MIMES
Degradation of amino acids
Alanine degradation	-1 Alanine(c)	-Palmitate(s) -O2(s) +ATP(c) -ADP(c) -Pi(c) =H2O(s) +Urea(s) +CO2(s)
Arginine degradation	-1 Arginine(c)	-Palmitate(s) -O2(s) +ATP(c) -ADP(c) -Pi(c) =H2O(s) +Urea(s) +CO2(s)
Asparagine degradation	-1 Asparagine(c)	-Palmitate(s) -O2(s) +ATP(c) -ADP(c) -Pi(c) =H2O(s) +Urea(s) +CO2(s)
Aspartate degradation	-1 Aspartate(c)	-Palmitate(s) -O2(s) +ATP(c) -ADP(c) -Pi(c) =H2O(s) +Urea(s) +CO2(s)
Cysteine degradation	-1 Cysteine(c)	-Palmitate(s) -O2(s) +ATP(c) -ADP(c) -Pi(c) =H2O(s) +Urea(s) +H2S(s) +CO2(s)
Glutamate degradation	-1 Glutamate(c)	-Palmitate(s) -O2(s) +ATP(c) -ADP(c) -Pi(c) =H2O(s) +Urea(s) +CO2(s)
Glycine degradation	-1 Glycine(c)	-Palmitate(s) -O2(s) +ATP(c) -ADP(c) -Pi(c) =H2O(s) +Urea(s) -Methionine(s) +H2S(s) +CO2(s)
Histidine degradation	-1 Histidine(c)	-Palmitate(s) -O2(s) +ATP(c) -ADP(c) -Pi(c) =H2O(s) +Urea(s) +CO2(s)
Isoleucine degradation	-1 Isoleucine(c)	-Palmitate(s) -O2(s) +ATP(c) -ADP(c) -Pi(c) =H2O(s) +Urea(s) +CO2(s)
Glutamine degradation	-1 Glutamine(c)	-Palmitate(s) -O2(s) +ATP(c) -ADP(c) -Pi(c) =H2O(s) +Urea(s) +CO2(s)
Leucine degradation	-1 Leucine(c)	-Palmitate(s) -O2(s) +ATP(c) -ADP(c) -Pi(c) =H2O(s) +Urea(s) +CO2(s)
Lysine degradation	-1 Lysine(c)	-Palmitate(s) -O2(s) +ATP(c) -ADP(c) -Pi(c) =H2O(s) +Urea(s) +CO2(s)
Methionine degradation	-1 Methionine(c)	-Palmitate(s) -O2(s) +ATP(c) -ADP(c) -Pi(c) =H2O(s) +Urea(s) -Serine(s) +H2S(s) +CO2(s)
Phenylalanine degradation	-1 Phenylalanine(c)	-Palmitate(s) -O2(s) +ATP(c) -ADP(c) -Pi(c) =H2O(s) +Urea(s) +CO2(s)
Proline degradation	-1 Proline(c)	-Palmitate(s) -O2(s) +ATP(c) -ADP(c) -Pi(c) =H2O(s) +Urea(s) +CO2(s)
Serine degradation	-1 Serine(c)	-Palmitate(s) -O2(s) +ATP(c) -ADP(c) -Pi(c) =H2O(s) +Urea(s) +CO2(s)
Threonine degradation	-1 Threonine(c)	-Palmitate(s) -O2(s) +ATP(c) -ADP(c) -Pi(c) =H2O(s) +Urea(s) +CO2(s)
Tryptophan degradation	-1 Tryptophan(c)	-Palmitate(s) -O2(s) +ATP(c) -ADP(c) -Pi(c) =H2O(s) +Urea(s) +CO2(s)
Tyrosine degradation	-1 Tyrosine(c)	-Palmitate(s) -O2(s) +ATP(c) -ADP(c) -Pi(c) =H2O(s) +Urea(s) +CO2(s)
Valine degradation	-1 Valine(c)	-Palmitate(s) -O2(s) +ATP(c) -ADP(c) -Pi(c) =H2O(s) +Urea(s) +CO2(s)
Homocysteine degradation	-1 Homocysteine(c)	-Palmitate(s) -O2(s) +ATP(c) -ADP(c) -Pi(c) =H2O(s) +Urea(s) -Serine(s) +H2S(s) +CO2(s)
beta-Alanine degradation	-1 beta-Alanine(c)	-Palmitate(s) -O2(s) +ATP(c) -ADP(c) -Pi(c) =H2O(s) +Urea(s) +CO2(s)
Ornithine degradation	-1 Ornithine(c)	-Palmitate(s) -O2(s) +ATP(c) -ADP(c) -Pi(c) =H2O(s) +Urea(s) +CO2(s)
Plasmaprotein biosynthesis
Albumin	Albumin(s)	PIPES
Ureogenesis
Urea from alanine	Urea(s)	-O2(s) -Glucose(s) -Alanine(s) +CO2(s) =H2O(s)
Urea from glutamine	Urea(s)	-O2(s) -Glucose(s) -Glutamine(s) +CO2(s) =H2O(s)
Creatine biosynthesis
Creatine	Creatine(c)	MIPES
Heme biosynthesis
Heme	Heme(c)	MIPES
Phospholipid biosynthesis
PC	PC-VLDL-pool(c)	PIPES
PE	PE-VLDL-pool(c)	PIPES
PS	PS-VLDL-pool(c)	PIPES
PI	PI-pool(c)	PIPES
Cardiolipin	CL-pool(m)	PIPES
Sphingolipid biosynthesis
SM	SM-pool(c)	PIPES
Ceramide	Ceramide-pool(c)	PIPES
Lactosylceramide	LacCer-pool(r)	PIPES
Biosynthesis of cofactors
CoA	CoA(c)	MIPES
NAD	NAD+(c)	MIPES
NADP	NADP+(c)	MIPES
FAD	FAD(c)	MIPES
Thioredoxin	Thioredoxin(c)	PIPES
THF	THF(c)	MIPES
Pyridoxal-P	Pyridoxal-P(c)	MIPES
Fatty acid biosynthesis
Palmitate	Palmitate(c)	MIPES
Oleate	Oleate(c)	MIPES
Stearate	Stearate(c)	MIPES
Fatty acid degradation
Complete oxidation of oleate	ATP(c)	-Oleate(c) -Pi(c) -ADP(c) +CO2(s) -O2(s) =H2O(s)
Fatty acid transformation
Arachidonate from Linoleate	Arachidonate(c)	-Linoleate(s) -Glucose(s) -O2(s) =H2O(s) +CO2(s)
Triglyceride biosynthesis
Triacylglycerol	Triacylglycerol-VLDL-pool(r)	PIPES
Cholesterol biosynthesis
Cholesterol	Cholesterol(r)	MIPES
Farnesylpyrophosphate biosynthesis
Farnesyl-PP	Farnesyl-PP(p)	MIPES
Ketogenesis
Acetoacetate	Acetoacetate(s)	-Palmitate(s) -O2(s) +CO2(s) =H2O(s)
(R)-3-Hydroxybutanoate	(R)-3-Hydroxybutanoate(c)	-Palmitate(s) -O2(s) +CO2(s) =H2O(s)
VLDL formation
VLDL	VLDL(s)	PIPES
LDL catabolism
LDL degradation	-1 LDL(s)	MIPES
Bile formation
Glycocholate bile	Glycocholate(b)	MIPES
Glycochenodeoxycholate bile	Glycochenodeoxycholate(b)	-Palmitate(s) -O2(s) +CO2(s) +H2O(s) +Urea(s) -Alanine(s) -Serine(s)
Taurocholate bile	Taurocholate(b)	MIPES
Taurochenodeoxycholate bile	Taurochenodeoxycholate(b)	MIPES
PC bile	Bile-PC-pool(b)	PIPES
PS bile	PS-VLDL-pool(b)	PIPES
PE bile	PE-VLDL-pool(b)	PIPES
SM bile	SM-pool(b)	PIPES
Biosynthesis of cofactors
PAPS	PAPS(c)	MIPES
SAM	S-Adenosylmethioninamine(c)	MIPES
Formation of glutathione
GSH	GSH(c)	MIPES
Detoxification of reactive oxygen species
O radical	-1 O2.-(c)	MIPES
Bilirubin catabolism
Bilirubin conjugation	Bilirubin-bisglucuronoside(b)	MIPES -Bilirubin(s)
Detoxification of xenobiotics
NH3 degradation	-1 NH3(s)	-O2(s) -Glucose(s) +CO2(s) =H2O(s) +Urea(s)
Ethanol degradation	-1 Ethanol(s)	MIMES

## Sheet: Compounds excluded
Compound Name	Kegg ID
Coenzyme A	C00010
Water	C00001
Pyruvic acid	C00022
NADPH	C00005
NADP	C00006
Ammonia	C00014
5,10-Methenyltetrahydrofolate	C00445
Oxygen	C00007
NAD	C00003
NADH	C00004
Oxygen	C00007
Phosphate	C00009
Tetrahydrobiopterin	C00272
Hydrogen peroxide	C00027
Adenosine triphosphate	C00002
L-Malic acid	C00149
ADP	C00008
Adenosine monophosphate	C00020
Inosinic acid	C00130
S-Adenosylmethionine	C00019
Deoxyribose 5-phosphate	C00673
Cytidine triphosphate	C00063
FAD	C00016
Pyrophosphate	C00013
S-Adenosylhomocysteine	C00021
S-Adenosylmethionine	C00019
Ferrocytochrome b5	C00999
Farnesyl pyrophosphate	C00448
Uridine 5’-monophosphate	C00105
Sedoheptulose 1,7-bisphosphate	C00447
dATP	C00131
Sulfite	C00094
Uridine 5’-diphosphate	C00015
Cytidine monophosphate	C00055
Uracil	C00106
S-Adenosylmethionine	C00019
Saccharopine	C00449
Betaine aldehyde	C00576
Pyridoxal 5’-phosphate	C00018
Heme	C00032
Adenosine 3 ’	C00054
Inosine triphosphate	C00081
Uridine diphosphate-N-acetylgalactosamine	C00203
Thymidine	C00214
Ureidosuccinic acid	C00438
Formiminoglutamic acid	C00439
Cyclic AMP	C00575
Porphobilinogen	C00931
Cyclic GMP	C00942
3-Methylglutaconyl-CoA	C03231
Phosphohydroxypyruvic acid	C03232
Coproporphyrin III	C03263
L-Glutamic acid 5-phosphate	C03287
HCO3-	C00288
Sulfate	C00059
3PG	C00197
PEP	C00074
2PG	C00631
GAP	C00118
1,3DPG	C00236
Na+	C05936
GDP	C00035
GTP	C00044
DHAP	C00111
PRPP	C00119
dADP	C00206
dAMP	C00360
dUMP	C00365
H2S2O3	C00320
H2S	C00283
dCMP	C00239
dCDP	C00705
HCO3-	C00288
dGDP	C00361
CDP	C00112
dGTP	C00286
FAICAR	C04823
SAICAR	C04823
GAR	C03838
dCTP	C00458
dUDP	C01346
dGMP	C00362
dTMP	C00364
FADH2	C01352
K+	C00238
dUTP	C00460
PAPS	C00053
FMN	C00061
IDP	C00104
dTDP	C00363
dTTP	C00459
NO	C00533
PNP	C00870
Fe2+	C14818
Fe3+	C14819

## Sheet: Demographics and AGXT mutations
Pt	Age (years)	Gender	Allele 1	Allele 2	Therapies
1*	31	Male	p.Gly170Arg	p.Gly170Arg	Pyridoxine 600 mg/die
2	5	Male	c.33dupC	c.33dupC	potassium citrate 0.5 g/die
3	8	Female	c.33dupC	p.Gly156Arg	Pyridoxine 600mg/die +
					potassium citrate 4 g/die
