# Supplementary material for: In Silico Modeling of Liver Metabolism in a Human Disease Reveals a Key Enzyme for Histidine and Histamine Homeostasis
Source: Cell Rep. 2016 May 26;15(10):2292–300. doi: 10.1016/j.celrep.2016.05.014 (PMC4906368; doi:10.1016/j.celrep.2016.05.014)
Supplement: Table S4. Metabolites and Reactions Whose Concentrations Are Affected by Simulated GPT GoF In Silico in the Context of AGT LoF, Related to Figure 3 and the Experimental Procedures [file mmc4.xlsx]

## Sheet: Reactions Rank
Reactions	Enzyme/Transport	Delta Flux	Abs Delta Flux	PH1Reaction Sign	GPT GoF in PH1 Reaction Sign
AKG(m) + Alanine(m) <=> Pyruvate(m) + Glutamate(m)	EC:2.6.1.2	-373.882	373.882	-1	1
AKG(c) + Alanine(c) <=> Pyruvate(c) + Glutamate(c)	EC:2.6.1.2	-372.558	372.558	1	1
Pyruvate(c) + Serine(c) -> Alanine(c) + Hydroxypyruvate(c)	EC:2.6.1.51	-362.519	362.519	1	1
AKG(m) + D-3-Amino-isobutanoate(m) <=> Glutamate(m) + 2-Methyl-3-oxopropanoate(m)	EC:2.6.1.22	357.255	357.255	0	-1
Pyruvate(m) + D-3-Amino-isobutanoate(m) <=> Alanine(m) + 2-Methyl-3-oxopropanoate(m)	EC:2.6.1.40	-357.255	357.255	0	1
Alanine(c) + Glyoxylate(c) -> Pyruvate(c) + Glycine(c)	0	-329.568	329.568	1	1
H2O(c) + 2-Oxoglutaramate(c) -> NH3(c) + AKG(c)	EC:3.5.1.3	-320.517	320.517	-1	1
Pyruvate(c) + Glutamine(c) -> Alanine(c) + 2-Oxoglutaramate(c)	EC:2.6.1.15	-320.517	320.517	-1	1
Glyoxylate(c) <=> Glyoxylate(p)	0	311.182	311.182	-1	-1
ATP(c) + NH3(c) + Glutamate(c) -> ADP(c) + Pi(c) + Glutamine(c)	EC:6.3.1.2	-289.037	289.037	1	1
Serine(c) <=> H2O(c) + Glycine(c)	0	281.405	281.405	-1	-1
NAD+(c) + Glycolaldehyde(c) -> NADH(c) + Glycolate(c)	0	-257.247	257.247	1	1
H2O2(c) <=> H2O2(p)	0	252.924	252.924	-1	-1
NADH(c) + Hydroxypyruvate(c) -> NAD+(c) + Glycerate(c)	0	-252.027	252.027	1	1
O2(p) + Glycolate(p) -> H2O2(p) + Glyoxylate(p)	0	-251.982	251.982	1	1
Glycolate(c) <=> Glycolate(p)	0	-251.982	251.982	1	1
O2(p) <=> O2(c)	Free_diffusion	250.619	250.619	-1	-1
H2O2(c) <=> H2O(c) + O2(c)	0	-246.172	246.172	-1	1
Glycerate(c) ->	0	-225.927	225.927	1	1
Glycolaldehyde(c) <=>	0	190.282	190.282	-1	-1
Hydroxypyruvate(c) -> CO2(c) + Glycolaldehyde(c)	0	-66.9648	66.9648	1	1
Serine(c) -> NH3(c) + Pyruvate(c)	EC:4.3.1.17	65.9736	65.9736	-1	-1
H2O2(p) <=> H2O(p) + O2(p)	0	-62.8675	62.8675	1	1
Glycine(c) <=> Glycine(p)	0	-59.2008	59.2008	1	1
H2O(p) + O2(p) + Glycine(p) -> H2O2(p) + Glyoxylate(p) + NH3(p)	0	-59.2008	59.2008	1	1
NH3(p) <=> NH3(c)	0	-59.2008	59.2008	1	1
2PG(c) <=> 3PG(c)	EC:5.4.2.1	50.8741	50.8741	1	1
2PG(c) <=> H2O(c) + PEP(c)	EC:4.2.1.11	-50.8741	50.8741	-1	-1
NADP+(c) + Glycerate(c) <=> NADPH(c) + Hydroxypyruvate(c)	EC:1.1.1.81	43.5269	43.5269	-1	-1
H2O2(c) + 2 GSH(c) -> 2 H2O(c) + GSSG(c)	EC:1.11.1.9	36.8707	36.8707	1	1
NADP+(c) + 2 GSH(c) <=> NADPH(c) + GSSG(c)	EC:1.8.1.7	-36.8707	36.8707	-1	-1
6 H2O(c) + 6 ATP(c) + 6 Glutamate(c) + THF(c) -> 6 ADP(c) + 6 Pi(c) + THF-hexaglutamate(c)	EC:6.3.2.17	36.6381	36.6381	-1	-1
THF-hexaglutamate(c) -> 6 Glutamate(c) + THF(c)	EC:3.4.19.9	36.6381	36.6381	-1	-1
ATP(c) + Glycerate(c) -> ADP(c) + 3PG(c)	EC:2.7.1.31	-34.8603	34.8603	-1	1
H2O(c) + NAD+(c) + Glyceraldehyde(c) <=> NADH(c) + Glycerate(c)	EC:1.2.1.3	34.767	34.767	1	-1
ATP(c) + Pyruvate(c) <=> ADP(c) + PEP(c)	EC:2.7.1.40	34.0628	34.0628	1	-1
CO2(c) <=> CO2(m)	Free_diffusion	-29.0446	29.0446	1	1
Glycine(c) <=> Glycine(m)	0	27.2005	27.2005	-1	-1
ATP(c) + Glyceraldehyde(c) <=> ADP(c) + GAP(c)	EC:2.7.1.28	-26.9369	26.9369	1	1
H2O(m) + 2-Oxoglutaramate(m) -> NH3(m) + AKG(m)	EC:3.5.1.3	-24.3012	24.3012	1	1
Pyruvate(m) + Glutamine(m) -> Alanine(m) + 2-Oxoglutaramate(m)	EC:2.6.1.15	-24.3012	24.3012	1	1
H2O(c) + ATP(c) + Aspartate(c) + Glutamine(c) <=> PPi(c) + AMP(c) + Glutamate(c) + Asparagine(c)	EC:6.3.5.4	23.6288	23.6288	-1	-1
H2O(c) + Asparagine(c) -> NH3(c) + Aspartate(c)	EC:3.5.1.1_EC:3.5.1.38	23.6288	23.6288	-1	-1
H2O(m) + NAD+(m) + Glutamate(m) <=> NADH(m) + NH3(m) + AKG(m)	EC:1.4.1.3_EC:1.4.1.2	-21.1932	21.1932	1	1
NAD+(m) + CoA(m) + Pyruvate(m) -> NADH(m) + CO2(m) + Acetyl-CoA(m)	Complex_of_EC:1.2.4.1_EC:2.3.1.12_EC:1.8.1.4	21.1269	21.1269	-1	-1
Pyruvate(c) + H+(PG)(c) -> Pyruvate(m) + H+(PG)(m)	Active_transport	20.5608	20.5608	-1	-1
ATP(c) + 3PG(c) <=> ADP(c) + 1,3DPG(c)	EC:2.7.2.3	20.2716	20.2716	1	1
NAD+(c) + Pi(c) + GAP(c) <=> NADH(c) + 1,3DPG(c)	EC:1.2.1.12	-20.2716	20.2716	-1	-1
H2O(c) + O2(c) + Hypoxanthine(c) <=> H2O2(c) + Xanthine(c)	EC:1.17.3.2	17.9897	17.9897	1	1
NH3(c) <=> NH3(m)	Free_diffusion	16.9248	16.9248	1	1
O2(s) <=> O2(c)	Free_diffusion	16.8906	16.8906	1	1
H2O(c) + NAD+(c) + Hypoxanthine(c) <=> NADH(c) + Xanthine(c)	EC:1.17.1.4	-16.687	16.687	-1	1
CO2(c) <=> CO2(s)	Free_diffusion	-16.0628	16.0628	1	1
H2O(c) + NADP+(c) + Acetaldehyde(c) -> NADPH(c) + Acetate(c)	EC:1.2.1.5	-15.2829	15.2829	-1	-1
NAD+(m) + Glycine(m) + THF(m) <=> NADH(m) + CO2(m) + NH3(m) + 5,10-Methylene-THF(m)	EC:2.1.2.10	15.2115	15.2115	-1	-1
H2O(m) + Glycine(m) + 5,10-Methylene-THF(m) <=> Serine(m) + THF(m)	EC:2.1.2.1	15.1204	15.1204	-1	-1
Serine(c) -> Serine(m)	Transport_reaction	-15.1204	15.1204	1	1
H2O(c) + 5,10-Methenyl-THF(c) <=> 10-Formyl-THF(c)	EC:3.5.4.9	15.0514	15.0514	1	1
OAA(c) + GTP(c) -> CO2(c) + GDP(c) + PEP(c)	EC:4.1.1.32	14.766	14.766	1	-1
H2O(c) + ATP(c) + Glutamine(c) + Xanthosine-5P(c) -> PPi(c) + AMP(c) + Glutamate(c) + GMP(c)	EC:6.3.5.2	13.0203	13.0203	-1	-1
2 H2O2(c) -> 2 H2O(c) + O2(c)	EC:1.11.1.6	-12.9159	12.9159	1	1
Glutamine(m) + H+(PG)(c) -> Glutamine(c) + H+(PG)(m)	Transport_reaction	12.6971	12.6971	-1	-1
AKG(c) + Malate(m) <=> AKG(m) + Malate(c)	TCDB:2.A.29.2.2	12.5335	12.5335	1	-1
H2O(c) + ATP(c) <=> ADP(c) + Pi(c) + ATP-energy(c)	Virtual_reaction/potential_definition	12.1917	12.1917	1	1
CoA(m) + Citrate(m) <=> H2O(m) + Acetyl-CoA(m) + OAA(m)	EC:2.3.3.3	-11.3735	11.3735	1	1
Alanine(c) -> Alanine(m)	Transport_reaction	10.8064	10.8064	1	-1
Pi(c) + H+(PG)(c) -> Pi(m) + H+(PG)(m)	TCDB:2.A.29.4.1	10.3156	10.3156	-1	-1
H2O(s) <=> H2O(c)	Free_diffusion	-10.109	10.109	-1	-1
Histidine(c) <=> NH3(c) + Urocanate(c)	EC:4.3.1.3	9.93001	9.93001	1	1
H2O(c) + 4-Imidazolone-5-propanoate(c) <=> N-Formimino-L-glutamate(c)	EC:3.5.2.7	9.93001	9.93001	1	1
5-Formiminotetrahydrofolate(c) <=> NH3(c) + 5,10-Methenyl-THF(c)	EC:4.3.1.4	9.93001	9.93001	1	1
Glutamate(c) + 5-Formiminotetrahydrofolate(c) <=> THF(c) + N-Formimino-L-glutamate(c)	EC:2.1.2.5	-9.93001	9.93001	-1	-1
4-Imidazolone-5-propanoate(c) <=> H2O(c) + Urocanate(c)	EC:4.2.1.49	-9.93001	9.93001	-1	-1
NAD+(m) + CoA(m) + AKG(m) <=> NADH(m) + CO2(m) + Succinyl-CoA(m)	EC:1.2.4.2	9.92838	9.92838	1	1
NADP+(c) + NH3(c) + IMP(c) <=> NADPH(c) + GMP(c)	EC:1.7.1.7	-9.56267	9.56267	1	1
Glucose(s) + Na+(s) -> Glucose(c) + Na+(c)	TCDB:2.A.21.3.6	9.44155	9.44155	1	-1
ATP(c) + Glycerol(c) <=> ADP(c) + sn-Glycerol-3P(c)	EC:2.7.1.30	-9.18526	9.18526	-1	-1
H2O(m) + ATP(m) + 3 H+(PG)(m) <=> ADP(m) + Pi(m) + 3 H+(PG)(c)	EC:3.6.3.14	9.14724	9.14724	-1	-1
NH3(c) <=> NH3(s)	Free_diffusion	9.06879	9.06879	-1	-1
H2O(c) + ATP(c) + Palmitolate(c) -> ADP(c) + Pi(c) + Palmitolate(s)	TCDB:3.A.1.211.1	8.87256	8.87256	-1	-1
Malate(m) <=> H2O(m) + Fumarate(m)	EC:4.2.1.2	-8.72762	8.72762	-1	-1
H2O(c) + NAD+(c) + IMP(c) -> NADH(c) + Xanthosine-5P(c)	EC:1.1.1.205	8.65252	8.65252	-1	-1
Succinate(m) + Ubiquinone(m) -> Fumarate(m) + Ubiquinol(m)	EC:1.3.5.1	8.41273	8.41273	1	1
CoA(m) + Succinate(m) + GTP(m) <=> Pi(m) + GDP(m) + Succinyl-CoA(m)	EC:6.2.1.4	-8.41273	8.41273	-1	-1
NAD+(c) + Dihydrothymine(c) <=> NADH(c) + Thymine(c)	EC:1.3.1.1	8.26405	8.26405	-1	-1
NADP+(c) + Dihydrothymine(c) <=> NADPH(c) + Thymine(c)	EC:1.3.1.2	-8.26405	8.26405	1	1
Glycine(c) + Serine(s) + Na+(s) -> Glycine(s) + Serine(c) + Na+(c)	Utilized_transport	-8.20136	8.20136	-1	-1
H2O(c) + Ethanolamine-P(c) -> Pi(c) + Ethanolamine(c)	EC:3.1.3.75	8.04226	8.04226	1	-1
Palmitolate(s) -> Palmitolate(c)	TCDB:4.C.1.1.5	7.89058	7.89058	-1	-1
NADP+(c) + Glycerol(c) <=> NADPH(c) + Glyceraldehyde(c)	EC:1.1.1.2_EC:1.1.1.72	7.83013	7.83013	1	1
Citrate(m) <=> Acetate(m) + OAA(m)	EC:4.1.3.6	7.76308	7.76308	1	1
Acetate(c) <=> Acetate(m)	Free_diffusion	-7.68335	7.68335	-1	-1
AKG(c) + Aspartate(c) <=> Glutamate(c) + OAA(c)	EC:2.6.1.1	7.55648	7.55648	-1	-1
H2O(c) + AMP(c) <=> NH3(c) + IMP(c)	EC:3.5.4.6	-7.55094	7.55094	-1	-1
ATP(c) + Glucose(c) -> ADP(c) + Glucose-6P(c)	EC:2.7.1.1	7.45243	7.45243	1	-1
NADP+(m) + Malate(m) <=> NADPH(m) + CO2(m) + Pyruvate(m)	EC:1.1.1.40	-7.30677	7.30677	1	1
ATP(c) + Fructose-6P(c) -> ADP(c) + Fructose-1,6PP(c)	EC:2.7.1.11	7.28808	7.28808	-1	-1
Ubiquinone(m) + Glutaryl-CoA(m) <=> CO2(m) + Ubiquinol(m) + Crotonyl-CoA(m)	EC:1.3.99.7	-7.18928	7.18928	1	1
NAD+(m) + CoA(m) + 2-Oxoadipate(m) <=> NADH(m) + CO2(m) + Glutaryl-CoA(m)	EC:1.2.4.2	-7.18928	7.18928	1	1
(S)-3-Hydroxybutyryl-CoA(m) <=> H2O(m) + Crotonyl-CoA(m)	EC:4.2.1.17	7.1663	7.1663	-1	-1
NAD+(m) + (S)-3-Hydroxybutyryl-CoA(m) <=> NADH(m) + Acetoacetyl-CoA(m)	EC:1.1.1.35	-7.1663	7.1663	1	1
ATP(c) + Ribose-5P(c) -> AMP(c) + PRPP(c)	EC:2.7.6.1	-6.85945	6.85945	1	1
H2O(m) + Glutamine(m) -> NH3(m) + Glutamate(m)	EC:3.5.1.2_EC:3.5.1.38	6.81895	6.81895	1	-1
H2O(c) + Glucosamine-6P(c) <=> NH3(c) + Fructose-6P(c)	EC:3.5.99.6	6.79258	6.79258	1	-1
Glutamine(c) + Fructose-6P(c) -> Glutamate(c) + Glucosamine-6P(c)	EC:2.6.1.16	6.79258	6.79258	0	-1
2-Deoxy-D-ribose-5P(c) <=> Acetaldehyde(c) + GAP(c)	EC:4.1.2.4	-6.74676	6.74676	-1	-1
2-Deoxy-D-ribose-1P(c) <=> 2-Deoxy-D-ribose-5P(c)	EC:5.4.2.7	-6.74676	6.74676	-1	-1
Adenylosuccinate(c) -> AMP(c) + Fumarate(c)	EC:4.3.2.2	-6.62541	6.62541	-1	-1
GTP(c) + Aspartate(c) + IMP(c) -> Pi(c) + GDP(c) + Adenylosuccinate(c)	EC:6.3.4.4	-6.62541	6.62541	-1	-1
PPi(c) + AMP(c) <=> PRPP(c) + Adenine(c)	EC:2.4.2.7	6.54847	6.54847	1	1
ATP(c) + dAMP(c) <=> ADP(c) + dADP(c)	EC:2.7.4.11	6.54847	6.54847	1	1
Pi(c) + Deoxyadenosine(c) <=> Adenine(c) + 2-Deoxy-D-ribose-1P(c)	Enzyme_catalyzed	-6.54847	6.54847	-1	-1
H2O(c) + dAMP(c) -> Pi(c) + Deoxyadenosine(c)	EC:3.1.3.5	-6.54847	6.54847	-1	-1
Serine(c) + H2S(c) -> H2O(c) + Cysteine(c)	EC:4.2.1.22	6.471	6.471	-1	-1
NAD+(m) + Malate(m) <=> NADH(m) + OAA(m)	EC:1.1.1.37	6.44791	6.44791	1	-1
Fructose-1,6PP(c) <=> DHAP(c) + GAP(c)	EC:4.1.2.13	6.3617	6.3617	-1	-1
Malate(c) <=> H2O(c) + Fumarate(c)	EC:4.2.1.2	6.33849	6.33849	-1	-1
H2O(c) + NADP+(c) + 10-Formyl-THF(c) -> NADPH(c) + CO2(c) + THF(c)	EC:1.5.1.6	6.31101	6.31101	1	1
AKG(c) + Cysteine(c) -> Glutamate(c) + Mercaptopyruvate(c)	EC:2.6.1.3	6.27219	6.27219	1	-1
Sulfite(c) + Mercaptopyruvate(c) -> Pyruvate(c) + H2S2O3(c)	EC:2.8.1.2	6.27219	6.27219	1	-1
H2O(c) + H2S2O3(c) -> Sulfate(c) + H2S(c)	Uncategorized_reaction	6.27219	6.27219	1	-1
H2O(c) + Carnosine(c) -> beta-Alanine(c) + Histidine(c)	EC:3.4.13.3	-6.25375	6.25375	-1	-1
ATP(c) + beta-Alanine(c) + Histidine(c) -> PPi(c) + AMP(c) + Carnosine(c)	EC:6.3.2.11	-6.25375	6.25375	-1	-1
NADP+(c) + Thioredoxin(c) <=> NADPH(c) + Oxidized_thioredoxin(c)	Uncategorized_reaction	6.09076	6.09076	1	1
NAD+(c) + sn-Glycerol-3P(c) <=> NADH(c) + DHAP(c)	EC:1.1.1.8	-6.03294	6.03294	-1	1
H2O(c) + L-Formylkynurenine(c) <=> Formate(c) + Kynurenine(c)	EC:3.5.1.9	-5.94303	5.94303	1	1
NADPH(c) + O2(c) + Kynurenine(c) <=> H2O(c) + NADP+(c) + 3-Hydroxy-L-kynurenine(c)	EC:1.14.13.9	-5.94303	5.94303	1	1
H2O(c) + 3-Hydroxy-L-kynurenine(c) <=> Alanine(c) + 3-Hydroxyanthranilate(c)	EC:3.7.1.3	-5.94303	5.94303	1	1
O2(c) + Tryptophan(c) <=> L-Formylkynurenine(c)	EC:1.13.11.11	-5.94303	5.94303	1	1
O2(c) + 3-Hydroxyanthranilate(c) <=> 2-Amino-3-carboxymuconate_semialdehyde(c)	EC:1.13.11.6	-5.94303	5.94303	1	1
H2O(c) + dADP(c) + Oxidized_thioredoxin(c) <=> ADP(c) + Thioredoxin(c)	EC:1.17.4.1	5.89247	5.89247	1	1
ATP(c) + Formate(c) + THF(c) -> ADP(c) + Pi(c) + 10-Formyl-THF(c)	EC:6.3.4.3	-5.85024	5.85024	1	1
H2O(c) + PPi(c) -> 2 Pi(c)	EC:3.6.1.1	5.84054	5.84054	1	-1
NAD+(c) + Glyoxylate(c) -> NADH(c) + Oxalate(c)	0	5.83724	5.83724	1	1
Oxalate(c) ->	0	5.83724	5.83724	1	1
Histidine(s) <=> Histidine(c)	Vesicular_transport	5.81456	5.81456	1	1
NADP+(c) + NH3(c) + 2-Oxoadipate(c) <=> H2O(c) + NADPH(c) + 2-Aminomuconate(c)	EC:1.5.1.-	5.61906	5.61906	-1	-1
H2O(c) + NAD+(c) + 2-Aminomuconate_semialdehyde(c) <=> NADH(c) + 2-Aminomuconate(c)	EC:1.2.1.32	-5.61906	5.61906	1	1
2-Amino-3-carboxymuconate_semialdehyde(c) <=> CO2(c) + 2-Aminomuconate_semialdehyde(c)	EC:4.1.1.45	-5.61906	5.61906	1	1
AKG(m) + 2-Oxoadipate(c) <=> AKG(c) + 2-Oxoadipate(m)	TCDB:2.A.29.2.4	-5.61906	5.61906	1	1
Citrate(c) <=> Isocitrate(c)	EC:4.2.1.3	-5.58457	5.58457	-1	-1
AKG(c) + 3-Phosphoserine(c) <=> Glutamate(c) + 3-Phosphonooxypyruvate(c)	EC:2.6.1.52	5.56023	5.56023	1	-1
H2O(c) + 3-Phosphoserine(c) -> Pi(c) + Serine(c)	EC:3.1.3.3	-5.56023	5.56023	-1	1
NAD+(c) + 3PG(c) -> NADH(c) + 3-Phosphonooxypyruvate(c)	EC:1.1.1.95	-5.56023	5.56023	-1	1
Citrate(m) <=> Isocitrate(m)	EC:4.2.1.3	5.36447	5.36447	-1	-1
H2O(m) <=> H2O(c)	Free_diffusion	5.32894	5.32894	1	1
Tryptophan(s) <=> Tryptophan(c)	Utilized_transport	-5.30976	5.30976	1	1
NADPH(c) + Glyoxylate(c) -> NADP+(c) + Glycolate(c)	EC:1.1.1.79	5.17144	5.17144	1	-1
NADP+(c) + 5,10-Methylene-THF(c) <=> NADPH(c) + 5,10-Methenyl-THF(c)	EC:1.5.1.5	5.1214	5.1214	1	1
PEP(c) + Isocitrate(m) <=> PEP(m) + Isocitrate(c)	TCDB:2.A.29.7.2	5.08655	5.08655	-1	-1
Glutamate(c) + H+(PG)(c) -> Glutamate(m) + H+(PG)(m)	TCDB:2.A.29.14.3	-5.02684	5.02684	1	1
Pi(m) + AKG(c) <=> Pi(c) + AKG(m)	TCDB:2.A.29.2.7	4.93531	4.93531	-1	-1
H2O(c) + NAD+(c) + Acetaldehyde(c) -> NADH(c) + Acetate(c)	EC:1.2.1.3_EC:1.2.1.5	4.9314	4.9314	-1	-1
Palmitate(s) -> Palmitate(c)	TCDB:4.C.1.1.5_TCDB:4.C.1.1.8	4.82867	4.82867	1	1
Glutamine(c) + H+(PG)(c) -> Glutamine(m) + H+(PG)(m)	Facilitated_diffusion	-4.78519	4.78519	-1	1
2 Acetyl-CoA(m) <=> CoA(m) + Acetoacetyl-CoA(m)	EC:2.3.1.9	4.75939	4.75939	-1	-1
H2O(c) + Glycine(c) + 5,10-Methylene-THF(c) <=> Serine(c) + THF(c)	EC:2.1.2.1	-4.59897	4.59897	-1	-1
Ribulose-5P(c) <=> D-Xylulose-5P(c)	EC:5.1.3.1	4.52679	4.52679	-1	-1
ATP(c) + NH3(c) + Xanthosine-5P(c) -> PPi(c) + AMP(c) + GMP(c)	EC:6.3.4.1	-4.36773	4.36773	-1	1
Glucose-6P(c) <=> Fructose-6P(c)	EC:5.3.1.9	4.31137	4.31137	1	1
ATP(c) + Ethanolamine(c) -> ADP(c) + Ethanolamine-P(c)	EC:2.7.1.82	4.26338	4.26338	-1	-1
NADH(c) + Glyoxylate(c) -> NAD+(c) + Glycolate(c)	0	4.24607	4.24607	1	1
Glycolate(c) ->	0	4.1521	4.1521	1	1
NADP+(c) + 5,6-Dihydrouracil(c) <=> NADPH(c) + Uracil(c)	EC:1.3.1.2	-4.06895	4.06895	1	1
Glucose(s) <=> Glucose(c)	TCDB:2.A.1.1.29	-4.03425	4.03425	1	1
Glycine(s) + Serine(c) <=> Glycine(c) + Serine(s)	TCDB:2.A.3.8.1	3.95928	3.95928	1	1
NAD+(m) + NADPH(m) + H+(PG)(m) <=> NADH(m) + NADP+(m) + H+(PG)(c)	Transport_reaction	-3.93599	3.93599	1	1
GDP(m) + GTP(c) <=> GDP(c) + GTP(m)	Facilitated_diffusion	-3.92231	3.92231	-1	1
ATP(c) + CoA(c) + Citrate(c) -> ADP(c) + Pi(c) + Acetyl-CoA(c) + OAA(c)	EC:2.3.3.8	3.83052	3.83052	1	1
NAD+(c) + 5,6-Dihydrouracil(c) <=> NADH(c) + Uracil(c)	EC:1.3.1.1	3.77201	3.77201	-1	-1
PEP(c) + cis-Aconitate(m) <=> PEP(m) + cis-Aconitate(c)	TCDB:2.A.29.7.2	-3.6937	3.6937	-1	1
AKG(c) + cis-Aconitate(m) <=> AKG(m) + cis-Aconitate(c)	TCDB:2.A.29.7.2	3.65746	3.65746	1	0
H2O(c) + Ethanolamine-P(c) -> Pi(c) + NH3(c) + Acetaldehyde(c)	EC:4.2.3.2	-3.60473	3.60473	-1	-1
H2O(m) + NADP+(m) + Glutamate(m) <=> NADPH(m) + NH3(m) + AKG(m)	EC:1.4.1.3_EC:1.4.1.4	3.59816	3.59816	1	1
Ornithine(c) + H+(PG)(m) + Citrulline(m) <=> Ornithine(m) + H+(PG)(c) + Citrulline(c)	TCDB:2.A.29.19.1	-3.59738	3.59738	1	1
CTP(n) + N-Acetylneuraminate(n) <=> PPi(n) + CMP-N-acetylneuraminate(n)	EC:2.7.7.43	3.58341	3.58341	1	1
CTP(c) <=> CTP(n)	Transport_reaction	3.58341	3.58341	1	1
N-Acetylneuraminate(c) <=> N-Acetylneuraminate(n)	Transport_reaction	3.58341	3.58341	1	1
CMP-N-acetylneuraminate(c) <=> CMP-N-acetylneuraminate(n)	Transport_reaction	-3.58341	3.58341	-1	-1
PPi(c) <=> PPi(n)	Transport_reaction	-3.58341	3.58341	-1	-1
NAD+(c) + O2(c) + N-Acetylneuraminate(c) <=> H2O(c) + NADH(c) + NeuNGc(c)	EC:1.14.18.2	-3.58341	3.58341	-1	-1
CTP(c) + NeuNGc(c) <=> PPi(c) + CMP-NeuNGc(c)	EC:2.7.7.43	-3.58341	3.58341	-1	-1
H2O(c) + ATP(c) + Palmitate(c) -> ADP(c) + Pi(c) + Palmitate(s)	TCDB:3.A.1.211.1	3.4973	3.4973	-1	-1
PEP(m) + Citrate(c) <=> PEP(c) + Citrate(m)	TCDB:2.A.29.7.2	3.43809	3.43809	1	1
Ribose-5P(c) <=> Ribulose-5P(c)	EC:5.3.1.6	3.43086	3.43086	-1	-1
NAD+(m) + Isocitrate(m) <=> NADH(m) + Oxalosuccinate(m)	EC:1.1.1.42	-3.40718	3.40718	-1	-1
Glycine(s) + Na+(s) -> Glycine(c) + Na+(c)	TCDB:2.A.18.6.7	3.39366	3.39366	1	0
ATP(m) + ADP(c) -> ATP(c) + ADP(m)	Utilized_transport	-3.39209	3.39209	-1	-1
NAD+(c) + Malate(c) <=> NADH(c) + OAA(c)	EC:1.1.1.37	3.37902	3.37902	1	1
H2O(c) + Sulfite(c) + 2 Ferricytochrome_C(m) -> Sulfate(c) + 2 Ferrocytochrome_C(m)	EC:1.8.2.1	-3.36331	3.36331	-1	1
NAD+(m) + 4 H+(PG)(c) + Ubiquinol(m) <=> NADH(m) + 4 H+(PG)(m) + Ubiquinone(m)	EC:1.6.5.3	-3.27773	3.27773	1	1
Alanine(m) + Glyoxylate(m) -> Pyruvate(m) + Glycine(m)	0	3.13133	3.13133	1	1
Glyoxylate(c) <=> Glyoxylate(m)	0	3.13133	3.13133	1	1
ATP(c) + AMP(c) <=> 2 ADP(c)	EC:2.7.4.3	3.1111	3.1111	-1	-1
Pi(m) + Malate(c) <=> Pi(c) + Malate(m)	TCDB:2.A.29.2.2	3.08122	3.08122	-1	-1
H2O(m) + 2 ATP(m) + CO2(m) + NH3(m) <=> 2 ADP(m) + Pi(m) + Carbamoyl-P(m)	EC:6.3.4.16	-2.94099	2.94099	1	1
H2O(c) + Arginine(c) <=> Ornithine(c) + Urea(c)	EC:3.5.3.1	-2.94099	2.94099	1	1
Ornithine(m) + Carbamoyl-P(m) <=> Pi(m) + Citrulline(m)	EC:2.1.3.3	-2.94099	2.94099	1	1
ATP(c) + Aspartate(c) + Citrulline(c) <=> PPi(c) + AMP(c) + Argininosuccinate(c)	EC:6.3.4.5	-2.94099	2.94099	1	1
Urea(c) <=> Urea(s)	TCDB:1.A.28.1.3	-2.94099	2.94099	1	1
Argininosuccinate(c) <=> Arginine(c) + Fumarate(c)	EC:4.3.2.1	-2.94099	2.94099	1	1
H2O(m) + O2(m) + Sulfite(m) -> H2O2(m) + Sulfate(m)	EC:1.8.3.1	-2.90889	2.90889	0	1
NADP+(m) + Isocitrate(m) <=> NADPH(m) + Oxalosuccinate(m)	EC:1.1.1.42	2.86309	2.86309	-1	-1
Sulfite(m) + Malonate(c) <=> Sulfite(c) + Malonate(m)	TCDB:2.A.29.2.2	2.76748	2.76748	0	-1
Sulfate(m) + Malonate(c) <=> Sulfate(c) + Malonate(m)	TCDB:2.A.29.2.2	-2.76748	2.76748	0	1
Linoleate(s) -> Linoleate(c)	TCDB:4.C.1.1.5_TCDB:4.C.1.1.8	2.57983	2.57983	-1	-1
ATP(c) + Sedoheptulose-7P(c) <=> ADP(c) + Sedoheptulose-1,7PP(c)	EC:2.7.1.11	2.49102	2.49102	-1	-1
Sedoheptulose-1,7PP(c) <=> DHAP(c) + Erythrose-4P(c)	EC:4.1.2.13	2.47645	2.47645	-1	-1
ATP(m) + GDP(m) <=> ADP(m) + GTP(m)	EC:2.7.4.6	-2.44519	2.44519	-1	-1
Glutamate(c) + Na+(c) <=> Glutamate(s) + Na+(s)	TCDB:2.A.18.6.3	-2.42795	2.42795	1	1
2 H2O2(m) -> 2 H2O(m) + O2(m)	EC:1.11.1.6	-2.35722	2.35722	-1	-1
H2O(c) + ATP(c) + Linoleate(c) -> ADP(c) + Pi(c) + Linoleate(s)	TCDB:3.A.1.211.1	2.3456	2.3456	-1	-1
GAP(c) <=> DHAP(c)	EC:5.3.1.1	-2.31045	2.31045	1	1
2 H2O2(p) -> 2 H2O(p) + O2(p)	EC:1.11.1.6	2.30464	2.30464	1	-1
beta-Alanine(c) <=> beta-Alanine(m)	Facilitated_diffusion	2.30451	2.30451	-1	-1
AKG(m) + beta-Alanine(m) <=> Glutamate(m) + 3-Oxopropanoate(m)	EC:2.6.1.55_EC:2.6.1.19	2.30451	2.30451	-1	-1
Stearate(s) -> Stearate(c)	TCDB:4.C.1.1.5_TCDB:4.C.1.1.8	2.27619	2.27619	1	1
H2O(c) + 1,2-Diacylglycerol-VLDL-PE-pool(c) -> Fatty-acid-VLDL-PE-pool(c) + 1-Acylglycerol-VLDL-PE-pool(c)	EC:3.1.1.3	-2.26549	2.26549	-1	-1
H2O(c) + 1-Acylglycerol-VLDL-PE-pool(c) -> Glycerol(c) + Fatty-acid-VLDL-PE-pool(c)	EC:3.1.1.23	-2.26549	2.26549	-1	-1
Fructose-6P(c) + GAP(c) <=> D-Xylulose-5P(c) + Erythrose-4P(c)	EC:2.2.1.1	-2.2634	2.2634	1	1
GAP(c) + Sedoheptulose-7P(c) <=> Ribose-5P(c) + D-Xylulose-5P(c)	EC:2.2.1.1	-2.2634	2.2634	1	1
UDP-glucose(c) + Ceramide-pool(c) -> UDP(c) + Glucosylceramide-pool(c)	EC:2.4.1.80	2.26244	2.26244	-1	-1
H2O(c) + Glucosylceramide-pool(c) -> Glucose(c) + Ceramide-pool(c)	EC:3.2.1.45	2.26244	2.26244	-1	-1
Glycine(s) <=> Glycine(c)	Utilized_transport	-2.26244	2.26244	1	1
H2O(c) + Acetyl-CoA(c) -> CoA(c) + Acetate(c)	EC:3.1.2.1	2.19087	2.19087	1	1
NAD+(m) + CoA(m) + 3-Oxopropanoate(m) -> NADH(m) + CO2(m) + Acetyl-CoA(m)	EC:1.2.1.18	2.16109	2.16109	1	1
4 H+(PG)(m) + 2 Ferricytochrome_C(m) + Ubiquinol(m) -> 4 H+(PG)(c) + 2 Ferrocytochrome_C(m) + Ubiquinone(m)	EC:1.10.2.2	2.13588	2.13588	1	1
H2O(c) + ATP(c) + Arachidonate(c) -> ADP(c) + Pi(c) + Arachidonate(s)	TCDB:3.A.1.211.1	2.11721	2.11721	-1	-1
Acetyl-CoA(m) + Propanoyl-CoA(m) <=> CoA(m) + 2-Methylacetoacetyl-CoA(m)	EC:2.3.1.16	2.10159	2.10159	1	-1
(S)-3-Hydroxy-2-methylbutyryl-CoA(m) <=> H2O(m) + Tiglyl-CoA(m)	EC:4.2.1.17	2.10159	2.10159	1	-1
NAD+(m) + (S)-3-Hydroxy-2-methylbutyryl-CoA(m) <=> NADH(m) + 2-Methylacetoacetyl-CoA(m)	EC:1.1.1.178	-2.10159	2.10159	-1	1
AKG(m) + Isoleucine(m) <=> Glutamate(m) + 2-Oxo-3-methylvalerate(m)	EC:2.6.1.42	-2.10159	2.10159	-1	1
NAD+(m) + CoA(m) + 2-Oxo-3-methylvalerate(m) <=> NADH(m) + CO2(m) + 2-Methylbutyryl-CoA(m)	EC:1.2.1.25	-2.10159	2.10159	-1	1
Ubiquinone(m) + 2-Methylbutyryl-CoA(m) <=> Ubiquinol(m) + Tiglyl-CoA(m)	EC:1.3.99.12	-2.10159	2.10159	-1	1
H+(PG)(c) + Isoleucine(c) -> H+(PG)(m) + Isoleucine(m)	Facilitated_diffusion	-2.10159	2.10159	-1	1
O2(c) + Phenylalanine(c) + Tetrahydrobiopterin(c) <=> H2O(c) + Tyrosine(c) + Dihydrobiopterin(c)	EC:1.14.16.1	2.09771	2.09771	1	1
AKG(c) + Tyrosine(c) <=> Glutamate(c) + 4-Hydroxyphenylpyruvate(c)	EC:2.6.1.5_EC:2.6.1.57	2.09771	2.09771	1	1
O2(c) + Homogentisate(c) <=> 4-Maleylacetoacetate(c)	EC:1.13.11.5	2.09771	2.09771	1	1
O2(c) + 4-Hydroxyphenylpyruvate(c) <=> CO2(c) + Homogentisate(c)	EC:1.13.11.27	2.09771	2.09771	1	1
4-Maleylacetoacetate(c) <=> Fumarylacetoacetate(c)	EC:5.2.1.2	2.09771	2.09771	1	1
Fumarate(c) + Acetoacetate(c) <=> H2O(c) + Fumarylacetoacetate(c)	EC:3.7.1.2	-2.09771	2.09771	-1	-1
NADPH(c) + O2(c) + CMP-N-acetylneuraminate(c) <=> H2O(c) + NADP+(c) + CMP-NeuNGc(c)	EC:1.14.18.2	2.0575	2.0575	1	1
OAA(m) + GTP(m) -> CO2(m) + GDP(m) + PEP(m)	EC:4.1.1.32	2.04524	2.04524	1	1
Glucose-1P(c) <=> Glucose-6P(c)	EC:5.4.2.2_EC:5.4.2.6	-2.04514	2.04514	1	1
Arachidonate(s) -> Arachidonate(c)	TCDB:4.C.1.1.5_TCDB:4.C.1.1.8	2.03728	2.03728	-1	-1
Aspartate(c) <=> CO2(c) + beta-Alanine(c)	EC:4.1.1.11	2.00756	2.00756	1	1
H+(PG)(c) + Acetoacetate(c) -> H+(PG)(m) + Acetoacetate(m)	Facilitated_diffusion	1.89348	1.89348	1	-1
Glutamine(c) + Na+(c) <=> Glutamine(s) + Na+(s)	TCDB:2.A.18.6.5	1.88537	1.88537	1	1
ATP(c) + Histidine(c) + 4-Aminobutyrate(c) -> PPi(c) + AMP(c) + Homocarnosine(c)	EC:6.3.2.11	-1.88407	1.88407	-1	-1
H2O(c) + Homocarnosine(c) -> Histidine(c) + 4-Aminobutyrate(c)	EC:3.4.13.3	-1.88407	1.88407	-1	-1
CoA(c) + Phosphatidate-VLDL-PE-pool(c) <=> 1-Acylglycerol-3P-VLDL-PE-pool(c) + Acyl-CoA-VLDL-PE-pool(c)	EC:2.3.1.51	1.85504	1.85504	1	-1
H2O(c) + Phosphatidate-VLDL-PE-pool(c) -> Pi(c) + 1,2-Diacylglycerol-VLDL-PE-pool(c)	EC:3.1.3.4	-1.85504	1.85504	-1	-1
NADPH(c) + Dihydrobiopterin(c) <=> NADP+(c) + Tetrahydrobiopterin(c)	EC:1.5.1.34	1.85206	1.85206	-1	-1
ATP(c) + GMP(c) <=> ADP(c) + GDP(c)	EC:2.7.4.8	-1.8215	1.8215	-1	1
H2O2(m) + 2 GSH(m) -> 2 H2O(m) + GSSG(m)	EC:1.11.1.9	1.80556	1.80556	1	1
NADP+(m) + 2 GSH(m) <=> NADPH(m) + GSSG(m)	EC:1.8.1.7	-1.80556	1.80556	-1	-1
ATP(c) + GDP(c) <=> ADP(c) + GTP(c)	EC:2.7.4.6	1.79304	1.79304	-1	-1
Phenylalanine(s) <=> Phenylalanine(c)	Utilized_transport	1.79284	1.79284	1	1
Glutamate(c) + Aspartate(m) + H+(PG)(c) -> Glutamate(m) + Aspartate(c) + H+(PG)(m)	TCDB:2.A.29.14.2	1.73967	1.73967	1	1
AKG(m) + Aspartate(m) <=> Glutamate(m) + OAA(m)	EC:2.6.1.1	-1.73967	1.73967	-1	-1
AKG(c) + Citrate(m) <=> AKG(m) + Citrate(c)	TCDB:2.A.29.7.2	1.72195	1.72195	1	1
(R)-Methylmalonyl-CoA(m) <=> Methylmalonyl-CoA(m)	EC:5.1.99.1	1.67636	1.67636	-1	-1
ATP(m) + Propanoyl-CoA(m) + HCO3-(m) -> ADP(m) + Pi(m) + Methylmalonyl-CoA(m)	EC:6.4.1.3	-1.67636	1.67636	1	1
H2O(c) + ATP(c) + Stearate(c) -> ADP(c) + Pi(c) + Stearate(s)	TCDB:3.A.1.211.1	1.66724	1.66724	-1	-1
2 H2O(r) + 2 ATP(r) + 7alpha,12alpha-Dihydroxycholest-4-en-3-one(r) -> 2 ADP(r) + 2 Pi(r) + 7alpha,12alpha-Dihydroxycholest-4-en-3-one(c)	Active_transport	-1.6529	1.6529	-1	-1
7alpha,12alpha-Dihydroxycholest-4-en-3-one(c) <=> 7alpha,12alpha-Dihydroxycholest-4-en-3-one(r)	Transport_reaction	-1.6529	1.6529	-1	-1
AKG(c) + Isocitrate(m) <=> AKG(m) + Isocitrate(c)	TCDB:2.A.29.7.2	1.60943	1.60943	1	1
HMG-CoA(m) <=> Acetyl-CoA(m) + Acetoacetate(m)	EC:4.1.3.4	-1.58495	1.58495	-1	1
H2O(m) + NADP+(m) + Saccharopine(m) <=> NADPH(m) + AKG(m) + Lysine(m)	EC:1.5.1.8	1.57022	1.57022	-1	-1
L-2-Aminoadipate(m) + 2-Aminoadipate_6-semialdehyde(c) <=> L-2-Aminoadipate(c) + 2-Aminoadipate_6-semialdehyde(m)	Utilized_transport	1.57022	1.57022	-1	-1
H2O(c) + NAD+(c) + 2-Aminoadipate_6-semialdehyde(c) <=> NADH(c) + L-2-Aminoadipate(c)	EC:1.2.1.31	-1.57022	1.57022	1	1
AKG(m) + L-2-Aminoadipate(m) <=> Glutamate(m) + 2-Oxoadipate(m)	EC:2.6.1.39	-1.57022	1.57022	1	1
2 H2O(r) + 2 ATP(r) + 7alpha-Hydroxycholest-4-en-3-one(r) -> 2 ADP(r) + 2 Pi(r) + 7alpha-Hydroxycholest-4-en-3-one(c)	Active_transport	1.546	1.546	-1	-1
7alpha-Hydroxycholest-4-en-3-one(c) <=> 7alpha-Hydroxycholest-4-en-3-one(r)	Transport_reaction	1.546	1.546	-1	-1
NADH(c) + O2(c) + CMP-N-acetylneuraminate(c) <=> H2O(c) + NAD+(c) + CMP-NeuNGc(c)	EC:1.14.18.2	1.52591	1.52591	1	1
(R)-Methylmalonyl-CoA(m) <=> Succinyl-CoA(m)	EC:5.4.99.2	-1.51564	1.51564	1	1
H2O(c) + AMP(c) -> Pi(c) + Adenosine(c)	EC:3.1.3.5	1.50283	1.50283	1	-1
PPi(c) + IMP(c) <=> PRPP(c) + Hypoxanthine(c)	EC:2.4.2.8	1.46257	1.46257	1	1
ATP(c) + 5-Phosphoribosylformylglycinamidine(c) <=> ADP(c) + Pi(c) + AIR(c)	EC:6.3.3.1	1.44508	1.44508	1	1
10-Formyl-THF(c) + GAR(c) <=> THF(c) + N-Formyl-GAR(c)	EC:2.1.2.2	1.44508	1.44508	1	1
H2O(c) + ATP(c) + Glutamine(c) + N-Formyl-GAR(c) <=> ADP(c) + Pi(c) + Glutamate(c) + 5-Phosphoribosylformylglycinamidine(c)	EC:6.3.5.3	1.44508	1.44508	1	1
ATP(c) + Glycine(c) + 5-Phosphoribosylamine(c) <=> ADP(c) + Pi(c) + GAR(c)	EC:6.3.4.13	1.44508	1.44508	1	1
SAICAR(c) <=> Fumarate(c) + AICAR(c)	EC:4.3.2.2	1.44508	1.44508	1	1
10-Formyl-THF(c) + AICAR(c) <=> THF(c) + FAICAR(c)	EC:2.1.2.3	1.44508	1.44508	1	1
ATP(c) + Aspartate(c) + 5-Phosphoribosyl-4-carboxy-5-aminoimidazole(c) <=> ADP(c) + Pi(c) + SAICAR(c)	EC:6.3.2.6	1.44508	1.44508	1	1
PPi(c) + Glutamate(c) + 5-Phosphoribosylamine(c) <=> H2O(c) + Glutamine(c) + PRPP(c)	EC:2.4.2.14	-1.44508	1.44508	-1	-1
H2O(c) + IMP(c) <=> FAICAR(c)	EC:3.5.4.10	-1.44508	1.44508	-1	-1
5-Phosphoribosyl-4-carboxy-5-aminoimidazole(c) <=> CO2(c) + AIR(c)	EC:4.1.1.21	-1.44508	1.44508	-1	-1
ATP(c) + CoA(c) + Oleate(c) -> PPi(c) + AMP(c) + Oleoyl-CoA(c)	EC:6.2.1.3	-1.43146	1.43146	-1	-1
GDP(c) + Mannose-1P(c) <=> Pi(c) + GDP-mannose(c)	EC:2.7.7.22	1.43032	1.43032	1	1
GTP(c) + Mannose-1P(c) <=> PPi(c) + GDP-mannose(c)	EC:2.7.7.13	-1.43032	1.43032	1	1
NAD+(c) + Dihydrofolate(c) <=> NADH(c) + Folate(c)	EC:1.5.1.3	1.41403	1.41403	-1	-1
Guanosine(s) <=> Guanosine(c)	TCDB:2.A.57.1.4	1.41403	1.41403	1	1
NAD+(m) + L-Lactate(m) -> NADH(m) + Pyruvate(m)	EC:1.1.1.27	-1.40827	1.40827	-1	-1
H+(PG)(c) + L-Lactate(c) -> H+(PG)(m) + L-Lactate(m)	Transport_reaction	-1.40827	1.40827	-1	-1
CoA(m) + HMG-CoA(m) <=> H2O(m) + Acetyl-CoA(m) + Acetoacetyl-CoA(m)	EC:2.3.3.10	1.38795	1.38795	1	1
NAD+(c) + 5-Methyl-THF(c) <=> NADH(c) + 5,10-Methylene-THF(c)	EC:1.5.1.20	1.32457	1.32457	-1	-1
NADP+(m) + Glycerol(m) -> NADPH(m) + Glyceraldehyde(m)	EC:1.1.1.72_EC:1.1.1.2	-1.30242	1.30242	-1	1
ATP(m) + Glycerate(m) -> ADP(m) + 3PG(m)	EC:2.7.1.31	-1.30242	1.30242	-1	1
H2O(m) + NAD+(m) + Glyceraldehyde(m) -> NADH(m) + Glycerate(m)	EC:1.2.1.3	-1.30242	1.30242	-1	1
3PG(m) -> 3PG(c)	Postulated_Transport_reaction	-1.30242	1.30242	-1	1
Lysine(c) <=> Lysine(s)	TCDB:2.A.1.19.3	1.29758	1.29758	-1	-1
ATP(c) + CoA(c) + Arachidonate(c) -> PPi(c) + AMP(c) + Arachidonyl-CoA(c)	EC:6.2.1.3	-1.29379	1.29379	-1	1
Histidine(c) + Threonine(s) + Na+(s) -> Histidine(s) + Threonine(c) + Na+(c)	Utilized_transport	-1.26779	1.26779	-1	1
O2(c) + Palmitoyl-CoA(c) + 2 Ferrocytochrome_b5(c) <=> 2 H2O(c) + 2 Ferricytochrome_b5(c) + palmitoleoyl-CoA(c)	EC:1.14.19.1	1.2081	1.2081	-1	-1
ATP(c) + dGMP(c) <=> ADP(c) + dGDP(c)	EC:2.7.4.8	1.20363	1.20363	1	1
Pi(c) + Deoxyguanosine(c) <=> Guanine(c) + 2-Deoxy-D-ribose-1P(c)	Enzyme_catalyzed	-1.20363	1.20363	-1	-1
H2O(c) + dGMP(c) -> Pi(c) + Deoxyguanosine(c)	EC:3.1.3.5	-1.20363	1.20363	-1	-1
NAD+(m) + CoA(m) + 2-Oxobutyrate(m) <=> NADH(m) + CO2(m) + Propanoyl-CoA(m)	EC:1.2.7.2	1.18684	1.18684	1	1
Threonine(c) <=> NH3(c) + 2-Oxobutyrate(c)	EC:4.3.1.19	1.18684	1.18684	1	1
Alanine(c) + Histidine(s) -> Alanine(s) + Histidine(c)	TCDB:2.A.3.8.15	1.18105	1.18105	1	-1
O2(m) <=> O2(c)	Free_diffusion	1.16537	1.16537	-1	-1
Ribose-1P(c) <=> Ribose-5P(c)	EC:5.4.2.2	-1.16519	1.16519	1	1
2 H2O(c) + NAD+(c) + Oleoyl-CoA(c) <=> NADH(c) + O2(c) + Stearoyl-CoA(c)	EC:1.14.19.1	-1.14766	1.14766	-1	-1
Glycine(c) + Methionine(s) + Na+(s) -> Glycine(s) + Methionine(c) + Na+(c)	Utilized_transport	1.13122	1.13122	0	-1
Phenylalanine(s) + Tyrosine(c) <=> Phenylalanine(c) + Tyrosine(s)	TCDB:2.A.3.8.1	1.13122	1.13122	0	-1
NADP+(c) + Dihydrofolate(c) <=> NADPH(c) + Folate(c)	EC:1.5.1.3	-1.13122	1.13122	-1	0
Methionine(c) + Na+(c) <=> Methionine(s) + Na+(s)	TCDB:2.A.18.6.5	-1.13122	1.13122	-1	0
Cysteine(s) <=> Cysteine(c)	Utilized_transport	-1.13122	1.13122	0	1
H+(PG)(c) + Proline(c) -> H+(PG)(m) + Proline(m)	Transport_reaction	1.12873	1.12873	1	-1
Ornithine(m) + H+(PG)(m) + Citrulline(c) <=> Ornithine(c) + H+(PG)(c) + Citrulline(m)	TCDB:2.A.29.19.1	-1.1253	1.1253	-1	-1
ATP(c) + UMP(c) <=> ADP(c) + UDP(c)	EC:2.7.4.4	1.1204	1.1204	1	1
Glutamate(m) + Proline(c) <=> Glutamate(c) + Proline(m)	Facilitated_diffusion	-1.11794	1.11794	-1	1
H2O(m) + NADP+(m) + Saccharopine(m) <=> NADPH(m) + Glutamate(m) + 2-Aminoadipate_6-semialdehyde(m)	EC:1.5.1.10	-1.11029	1.11029	1	1
ATP(m) + AMP(m) <=> 2 ADP(m)	EC:2.7.4.3	1.10492	1.10492	-1	-1
H2O(c) + ATP(c) + Oleate(c) -> ADP(c) + Pi(c) + Oleate(s)	TCDB:3.A.1.211.1	1.07467	1.07467	-1	-1
ATP(c) + Adenosine(c) <=> ADP(c) + AMP(c)	EC:2.7.1.20	1.05045	1.05045	1	-1
Threonine(s) <=> Threonine(c)	Utilized_transport	1.04885	1.04885	1	1
H2O(m) + PPi(m) -> 2 Pi(m)	EC:3.6.1.1	1.048	1.048	-1	-1
ATP(m) + CoA(m) + Acetoacetate(m) -> PPi(m) + AMP(m) + Acetoacetyl-CoA(m)	EC:6.2.1.16	1.01896	1.01896	1	-1
NADH(c) + 2 Ferricytochrome_b5(c) <=> NAD+(c) + 2 Ferrocytochrome_b5(c)	EC:1.6.2.2	1.01744	1.01744	-1	-1
Pi(c) + Deoxyuridine(c) <=> Uracil(c) + 2-Deoxy-D-ribose-1P(c)	EC:2.4.2.23	1.00534	1.00534	-1	-1
ATP(c) + Deoxyuridine(c) <=> ADP(c) + dUMP(c)	EC:2.7.1.21	-1.00534	1.00534	1	1
ATP(c) + NH3(c) + UTP(c) -> ADP(c) + Pi(c) + CTP(c)	EC:6.3.4.2	-1.00327	1.00327	1	1
ATP(c) + CoA(c) + Palmitolate(c) <=> PPi(c) + AMP(c) + palmitoleoyl-CoA(c)	EC:6.2.1.3	-0.981981	0.981981	1	1
ATP(m) + Pyruvate(m) + HCO3-(m) <=> ADP(m) + Pi(m) + OAA(m)	EC:6.4.1.1	0.947419	0.947419	-1	-1
H+(PG)(c) + (R)-3-Hydroxybutanoate(c) -> H+(PG)(m) + (R)-3-Hydroxybutanoate(m)	TCDB:1.D.6.1.1	0.945935	0.945935	0	-1
H+(PG)(c) + (R)-3-Hydroxybutanoate(m) -> H+(PG)(m) + (R)-3-Hydroxybutanoate(c)	Transport_reaction	0.945935	0.945935	1	1
Guanosine(s) + Na+(s) -> Guanosine(c) + Na+(c)	TCDB:2.A.41.2.4	-0.942685	0.942685	0	1
H2O(p) <=> H2O(c)	Free_diffusion	0.942593	0.942593	-1	-1
H2O(c) + Fructose-1,6PP(c) -> Pi(c) + Fructose-6P(c)	EC:3.1.3.11	0.926374	0.926374	-1	-1
ATP(m) + Acetyl-CoA(m) + HCO3-(m) -> ADP(m) + Pi(m) + Malonyl-CoA(m)	EC:6.4.1.2	0.920428	0.920428	-1	-1
ATP(m) + Glycerol(m) <=> ADP(m) + sn-Glycerol-3P(m)	EC:2.7.1.30	0.91619	0.91619	1	-1
Pi(m) + sn-Glycerol-3P(c) -> Pi(c) + sn-Glycerol-3P(m)	TCDB:2.A.1.4.7	-0.91619	0.91619	-1	1
H2O(c) + Guanine(c) <=> NH3(c) + Xanthine(c)	EC:3.5.4.3	-0.910143	0.910143	1	1
NAD+(m) + CoA(m) + 2-Methyl-3-oxopropanoate(m) -> NADH(m) + CO2(m) + Propanoyl-CoA(m)	EC:1.2.1.27	-0.905016	0.905016	1	1
H2O(c) + dCDP(c) -> Pi(c) + dCMP(c)	EC:3.6.1.12	0.900427	0.900427	-1	-1
Leucine(s) <=> Leucine(c)	Utilized_transport	-0.888642	0.888642	1	1
Histidine(s) + Threonine(c) -> Histidine(c) + Threonine(s)	TCDB:2.A.3.8.15	-0.875183	0.875183	1	1
NADP+(c) + 6-Phospho-D-gluconate(c) <=> NADPH(c) + CO2(c) + Ribulose-5P(c)	EC:1.1.1.44	0.873697	0.873697	1	-1
NADP+(c) + Glucose-6P(c) <=> NADPH(c) + Glucono-1,5-lactone-6P(c)	EC:1.1.1.49	0.873697	0.873697	1	-1
H2O(c) + Glucono-1,5-lactone-6P(c) <=> 6-Phospho-D-gluconate(c)	EC:3.1.1.31	0.873697	0.873697	1	-1
Glycine(s) + Serine(c) + Na+(s) -> Glycine(c) + Serine(s) + Na+(c)	Utilized_transport	0.848416	0.848416	1	1
H2O(c) + dCMP(c) <=> NH3(c) + dUMP(c)	EC:3.5.4.12	0.838131	0.838131	-1	-1
Pi(m) + Succinate(c) <=> Pi(c) + Succinate(m)	TCDB:2.A.29.2.2	0.830747	0.830747	1	-1
H2O(c) + Oxidized_thioredoxin(c) + dGDP(c) <=> GDP(c) + Thioredoxin(c)	EC:1.17.4.1	0.826555	0.826555	1	1
H2O(c) + ATP(c) + Glutamine(c) + UTP(c) -> ADP(c) + Pi(c) + Glutamate(c) + CTP(c)	EC:6.3.4.2	0.825237	0.825237	-1	-1
ATP(c) + Uridine(c) <=> ADP(c) + UMP(c)	EC:2.7.1.48	0.823456	0.823456	1	1
Alanine(s) + H+(PG)(s) -> Alanine(c) + H+(PG)(c)	TCDB:2.A.18.8.1	-0.816102	0.816102	-1	1
Ubiquinone(m) + Octanoyl-CoA(m) -> Ubiquinol(m) + (2E)-Octenoyl-CoA(m)	EC:1.3.3.6	0.810305	0.810305	-1	-1
NADP+(c) + 5-Methyl-THF(c) <=> NADPH(c) + 5,10-Methylene-THF(c)	EC:1.5.1.20	-0.802139	0.802139	1	1
Succinate(m) + Fumarate(c) <=> Succinate(c) + Fumarate(m)	TCDB:2.A.29.2.2	0.795922	0.795922	1	-1
Methionine(s) + Threonine(c) + Na+(s) -> Methionine(c) + Threonine(s) + Na+(c)	Utilized_transport	-0.789871	0.789871	-1	-1
NADP+(m) + Octanoyl-CoA(m) <=> NADPH(m) + (2E)-Octenoyl-CoA(m)	EC:1.3.1.38	-0.787323	0.787323	-1	1
Lysine(c) + H+(PG)(m) <=> Lysine(m) + H+(PG)(c)	TCDB:2.A.29.19.1	-0.779891	0.779891	-1	1
Alanine(s) + Histidine(c) + Na+(s) -> Alanine(c) + Histidine(s) + Na+(c)	Utilized_transport	-0.769312	0.769312	-1	0
ATP(c) + UDP(c) <=> ADP(c) + UTP(c)	EC:2.7.4.6	0.762941	0.762941	1	1
NADH(c) <=> NAD+(c) + NADH-redox-potential(c)	Virtual_reaction/potential_definition	0.754148	0.754148	1	1
AKG(s) + Na+(s) -> AKG(c) + Na+(c)	TCDB:2.A.29.2.4_TCDB:2.A.29.16.1	-0.754148	0.754148	1	1
Malonyl-CoA(m) -> CO2(m) + Acetyl-CoA(m)	EC:4.1.1.9	0.753619	0.753619	-1	-1
H+(PG)(c) + 2-Oxobutyrate(c) -> H+(PG)(m) + 2-Oxobutyrate(m)	TCDB:2.A.1.13.5_TCDB:2.A.1.13.1	0.744522	0.744522	1	1
Phenylalanine(s) + Leucine(c) <=> Phenylalanine(c) + Leucine(s)	TCDB:2.A.3.8.1	0.74444	0.74444	1	-1
NAD+(m) + CoA(m) + 3-Methyl-2-oxobutyrate(m) <=> NADH(m) + CO2(m) + Isobutyryl-CoA(m)	EC:1.2.1.25	-0.744304	0.744304	1	1
H2O(m) + Methacrylyl-CoA(m) -> 3-Hydroxyisobutyryl-CoA(m)	EC:4.2.1.17	-0.744304	0.744304	1	1
AKG(m) + Valine(m) -> Glutamate(m) + 3-Methyl-2-oxobutyrate(m)	EC:2.6.1.42	-0.744304	0.744304	1	1
NAD+(m) + 3-Hydroxyisobutyrate(m) -> NADH(m) + 2-Methyl-3-oxopropanoate(m)	EC:1.1.1.31	-0.744304	0.744304	1	1
Ubiquinone(m) + Isobutyryl-CoA(m) -> Ubiquinol(m) + Methacrylyl-CoA(m)	EC:1.3.99.2	-0.744304	0.744304	1	1
H2O(m) + 3-Hydroxyisobutyryl-CoA(m) -> CoA(m) + 3-Hydroxyisobutyrate(m)	EC:3.1.2.4	-0.744304	0.744304	1	1
Pyruvate(m) + Acetoacetate(c) <=> Pyruvate(c) + Acetoacetate(m)	Unspecified	0.710428	0.710428	1	1
Pi(c) + Uridine(c) <=> Uracil(c) + Ribose-1P(c)	EC:2.4.2.3	-0.708398	0.708398	-1	-1
ATP(c) + CDP(c) <=> ADP(c) + CTP(c)	EC:2.7.4.6	0.69101	0.69101	1	1
Pi(c) -> Pi(s)	Facilitated_diffusion	-0.683324	0.683324	-1	-1
Valine(s) + Isoleucine(c) <=> Valine(c) + Isoleucine(s)	TCDB:2.A.3.8.1	-0.67327	0.67327	0	1
H2O(m) + dADP(m) + mitoOxidizedThioredoxin(m) -> ADP(m) + mitoThioredoxin(m)	EC:1.17.4.1	0.655999	0.655999	1	0
NADP+(m) + mitoThioredoxin(m) -> NADPH(m) + mitoOxidizedThioredoxin(m)	EC:1.8.1.9	0.655999	0.655999	1	0
ADP(m) + dADP(c) -> ADP(c) + dADP(m)	TCDB:2.A.29.16.1	0.655999	0.655999	1	0
AKG(s) + L-Lactate(c) <=> AKG(c) + L-Lactate(s)	TCDB:2.A.1.13.1	0.629686	0.629686	1	0
AKG(s) + 3 Na+(s) -> AKG(c) + 3 Na+(c)	TCDB:2.A.47.1.4	-0.629686	0.629686	-1	0
H2O(c) + GTP(c) -> PPi(c) + GMP(c)	EC:3.6.1.19	-0.617871	0.617871	-1	-1
O2(m) + 4 H+(PG)(m) + 4 Ferrocytochrome_C(m) -> 2 H2O(m) + 4 H+(PG)(c) + 4 Ferricytochrome_C(m)	EC:1.9.3.1	-0.613712	0.613712	1	1
Sphinganine(c) + Acyl-CoA-VLDL-SM-pool(c) <=> CoA(c) + Dihydroceramide-pool(c)	EC:2.3.1.24	-0.608429	0.608429	-1	1
Malate(c) + Isocitrate(m) <=> Malate(m) + Isocitrate(c)	TCDB:2.A.29.7.2	-0.603017	0.603017	1	1
sn-Glycerol-3P(c) + Arachidonyl-CoA(c) -> CoA(c) + 1-Acylglycerol-3P-arach(c)	EC:2.3.1.15	-0.593693	0.593693	-1	1
Valine(c) -> Valine(m)	Transport_reaction	-0.591763	0.591763	1	1
PPi(c) + GMP(c) <=> PRPP(c) + Guanine(c)	EC:2.4.2.8	0.590432	0.590432	1	1
sn-Glycerol-3P(c) + Stearoyl-CoA(c) -> CoA(c) + 1-Acylglycerol-3P-stea(c)	EC:2.3.1.15	-0.59011	0.59011	-1	1
NADP+(m) + Decanoyl-CoA(m) <=> NADPH(m) + (2E)-Decenoyl-CoA(m)	EC:1.3.1.38	0.586552	0.586552	1	1
Threonine(c) + Na+(c) <=> Threonine(s) + Na+(s)	TCDB:2.A.18.6.7	0.581177	0.581177	1	1
H2O(m) + ATP(m) <=> ADP(m) + Pi(m) + ATP-energy(m)	Virtual_reaction/potential_definition	0.575072	0.575072	1	1
ATP(c) + Glutamate(c) + Cysteine(c) -> ADP(c) + Pi(c) + gamma-Glutamyl-cysteine(c)	EC:6.3.2.2	0.565611	0.565611	-1	-1
ATP(c) + Glycine(c) + gamma-Glutamyl-cysteine(c) -> ADP(c) + Pi(c) + GSH(c)	EC:6.3.2.3	0.565611	0.565611	-1	-1
H2O(c) + GSH(c) <=> Glutamate(c) + Cys-Gly(c)	EC:3.4.11.4	0.565611	0.565611	0	-1
H2O(c) + Cys-Gly(c) <=> Glycine(c) + Cysteine(c)	EC:3.4.11.2	0.565611	0.565611	0	-1
Ornithine(m) + Citrulline(c) <=> Ornithine(c) + Citrulline(m)	TCDB:2.A.29.19.1	0.565611	0.565611	0	-1
Leucine(s) + Isoleucine(c) + Na+(s) -> Leucine(c) + Isoleucine(s) + Na+(c)	Utilized_transport	0.565611	0.565611	1	0
Phenylalanine(c) + Tyrosine(s) + Na+(s) -> Phenylalanine(s) + Tyrosine(c) + Na+(c)	Utilized_transport	0.565611	0.565611	1	0
Methionine(c) + Cysteine(s) + Na+(s) -> Methionine(s) + Cysteine(c) + Na+(c)	Utilized_transport	0.565611	0.565611	1	0
Leucine(c) + Isoleucine(s) + Na+(s) -> Leucine(s) + Isoleucine(c) + Na+(c)	Utilized_transport	-0.565611	0.565611	-1	0
Methionine(s) + Cysteine(c) + Na+(s) -> Methionine(c) + Cysteine(s) + Na+(c)	Utilized_transport	-0.565611	0.565611	-1	0
Phenylalanine(s) + Tyrosine(c) + Na+(s) -> Phenylalanine(c) + Tyrosine(s) + Na+(c)	Utilized_transport	-0.565611	0.565611	-1	0
Ubiquinone(m) + Decanoyl-CoA(m) -> Ubiquinol(m) + (2E)-Decenoyl-CoA(m)	EC:1.3.3.6	-0.56357	0.56357	-1	-1
Phenylalanine(c) + Histidine(s) -> Phenylalanine(s) + Histidine(c)	TCDB:2.A.3.8.15	0.560899	0.560899	0	-1
Glutamine(c) + Histidine(s) -> Glutamine(s) + Histidine(c)	TCDB:2.A.3.8.15	0.554734	0.554734	-1	-1
ATP(c) -> PPi(c) + cAMP(c)	EC:4.6.1.1	-0.54892	0.54892	1	1
H2O(c) + cAMP(c) -> AMP(c)	EC:3.1.4.17	-0.54892	0.54892	1	1
Oxalosuccinate(m) <=> CO2(m) + AKG(m)	EC:1.1.1.42	-0.544087	0.544087	-1	-1
ATP(m) + Thymidine(m) -> ADP(m) + dTMP(m)	EC:2.7.1.21	0.542044	0.542044	0	-1
H2O(m) + dTMP(m) -> Pi(m) + Thymidine(m)	EC:3.1.3.5_EC:3.1.3.35	0.542044	0.542044	0	-1
ATP(c) + CoA(c) + Acetate(c) -> PPi(c) + AMP(c) + Acetyl-CoA(c)	EC:6.2.1.1	-0.530808	0.530808	-1	-1
Deoxycytidine(s) + 2 Na+(s) -> Deoxycytidine(c) + 2 Na+(c)	TCDB:2.A.41.2.6	0.524022	0.524022	1	0
Deoxycytidine(s) <=> Deoxycytidine(c)	TCDB:2.A.57.1.4	-0.524022	0.524022	1	1
ATP(c) + CoA(c) + Linoleate(c) -> PPi(c) + AMP(c) + Linoleoyl-CoA(c)	EC:6.2.1.3	-0.522593	0.522593	1	1
Pi(c) + PPi(c) + SAM(c) <=> H2O(c) + ATP(c) + Methionine(c)	EC:2.5.1.6	0.522433	0.522433	-1	-1
H2O(c) + SAH(c) <=> Homocysteine(c) + Adenosine(c)	EC:3.3.1.1	-0.522433	0.522433	1	1
Homocysteine(c) + 5-Methyl-THF(c) <=> Methionine(c) + THF(c)	EC:2.1.1.13	-0.522433	0.522433	-1	1
ATP(c) + CoA(c) + Palmitate(c) -> PPi(c) + AMP(c) + Palmitoyl-CoA(c)	EC:6.2.1.3	0.521284	0.521284	-1	-1
Alanine(c) + Leucine(s) + Na+(s) -> Alanine(s) + Leucine(c) + Na+(c)	Utilized_transport	-0.520168	0.520168	-1	1
2 Acetyl-CoA(c) <=> CoA(c) + Acetoacetyl-CoA(c)	EC:2.3.1.9	0.516403	0.516403	-1	-1
Ornithine(m) + H+(PG)(m) + Histidine(c) <=> Ornithine(c) + H+(PG)(c) + Histidine(m)	TCDB:2.A.29.19.1	0.511743	0.511743	1	0
H+(PG)(c) + Histidine(c) -> H+(PG)(m) + Histidine(m)	Transport_reaction	-0.511743	0.511743	-1	0
ATP(c) + CoA(c) + Acetoacetate(c) -> PPi(c) + AMP(c) + Acetoacetyl-CoA(c)	EC:6.2.1.16	-0.506192	0.506192	1	1
sn-Glycerol-3P(c) + Ubiquinone(m) <=> DHAP(c) + Ubiquinol(m)	EC:1.1.5.3	-0.494763	0.494763	-1	-1
Isoleucine(s) <=> Isoleucine(c)	Utilized_transport	-0.49193	0.49193	-1	1
Valine(s) + Isoleucine(c) + Na+(s) -> Valine(c) + Isoleucine(s) + Na+(c)	Utilized_transport	0.484809	0.484809	1	0
Fumarate(c) + Malate(m) <=> Fumarate(m) + Malate(c)	TCDB:2.A.29.2.2	-0.48104	0.48104	1	1
Serine(s) + H+(PG)(s) -> Serine(c) + H+(PG)(c)	TCDB:2.A.18.8.1	0.48036	0.48036	1	-1
Serine(s) + H+(PG)(c) + Na+(s) -> Serine(c) + H+(PG)(s) + Na+(c)	TCDB:2.A.18.6.8	-0.48036	0.48036	-1	1
NAD+(c) + L-Lactate(c) <=> NADH(c) + Pyruvate(c)	EC:1.1.1.27	0.478972	0.478972	1	1
Glutamine(s) + Histidine(c) + Na+(s) -> Glutamine(c) + Histidine(s) + Na+(c)	Utilized_transport	0.478594	0.478594	1	0
Guanosine(s) + 2 Na+(s) -> Guanosine(c) + 2 Na+(c)	TCDB:2.A.41.2.6	-0.471342	0.471342	0	1
Oleate(s) -> Oleate(c)	TCDB:4.C.1.1.5_TCDB:4.C.1.1.8	0.465714	0.465714	1	1
Histidine(c) + Na+(c) <=> Histidine(s) + Na+(s)	TCDB:2.A.18.6.5	-0.461129	0.461129	1	1
H2O(m) + NAD+(m) + Saccharopine(m) <=> NADH(m) + Glutamate(m) + 2-Aminoadipate_6-semialdehyde(m)	EC:1.5.1.9	-0.459936	0.459936	1	1
Glycine(s) + H+(PG)(s) -> Glycine(c) + H+(PG)(c)	TCDB:2.A.18.8.1	0.452867	0.452867	1	-1
H2O(c) + Oxidized_thioredoxin(c) + dCTP(c) <=> CTP(c) + Thioredoxin(c)	EC:1.17.4.1	-0.450681	0.450681	1	1
ATP(c) + dCDP(c) <=> ADP(c) + dCTP(c)	EC:2.7.4.6	-0.450681	0.450681	1	1
H+(PG)(m) + 2-Oxobutyrate(c) <=> H+(PG)(c) + 2-Oxobutyrate(m)	TCDB:2.A.1.13.5_TCDB:2.A.1.13.1	0.442315	0.442315	1	1
H2O(c) + ADP(c) -> Pi(c) + AMP(c)	EC:3.6.1.5	0.44001	0.44001	1	-1
H2O(c) + NAD+(c) + Gentisate_aldehyde(c) <=> NADH(c) + 2,5-Dihydroxybenzoate(c)	EC:1.2.1.29	0.42418	0.42418	-1	-1
H2O2(c) + 2,5-Dihydroxybenzoate(c) <=> H2O(c) + O2(c) + Gentisate_aldehyde(c)	EC:1.2.3.1	0.42418	0.42418	-1	-1
Valine(s) <=> Valine(c)	Utilized_transport	-0.414778	0.414778	1	1
H+(PG)(m) + Malate(c) + Citrate(m) <=> H+(PG)(c) + Malate(m) + Citrate(c)	TCDB:2.A.29.7.2	-0.413269	0.413269	1	1
PS-VLDL-pool(c) <=> CO2(c) + PE-PS-VLDL-pool(c)	EC:4.1.1.65	0.410454	0.410454	1	1
Serine(c) + PE-VLDL-pool(c) <=> Ethanolamine(c) + PS-VLDL-pool(c)	EC:2.7.8.-	0.410454	0.410454	1	1
CDP-ethanolamine(c) + 1,2-Diacylglycerol-VLDL-PE-pool(c) -> CMP(c) + PE-VLDL-pool(c)	EC:2.7.8.1	0.410454	0.410454	1	1
CDP-ethanolamine(c) + 1,2-Diacylglycerol-VLDL-PS-pool(c) -> CMP(c) + PE-PS-VLDL-pool(c)	EC:2.7.8.1	-0.410454	0.410454	-1	-1
Lysine(c) <=> Lysine(m)	Transport_reaction	-0.408647	0.408647	1	1
Cytidine(s) <=> Cytidine(c)	TCDB:2.A.57.1.4	0.405664	0.405664	1	1
Cytidine(s) + 2 Na+(s) -> Cytidine(c) + 2 Na+(c)	TCDB:2.A.41.2.6	-0.405664	0.405664	1	1
NADP+(m) + Lauroyl-CoA(m) <=> NADPH(m) + (2E)-Dodecenoyl-CoA(m)	EC:1.3.1.38	-0.398893	0.398893	-1	1
H+(PG)(m) + Citrulline(c) <=> H+(PG)(c) + Citrulline(m)	TCDB:2.A.29.19.1	-0.394977	0.394977	-1	-1
H2O(c) + ATP(c) + Urate(c) -> ADP(c) + Pi(c) + Urate(s)	TCDB:3.A.1.208.7	0.392577	0.392577	1	1
H2O(c) + Oxidized_thioredoxin(c) + dCDP(c) <=> CDP(c) + Thioredoxin(c)	EC:1.17.4.1	-0.38745	0.38745	1	1
Glycerol(c) <=> Glycerol(m)	Facilitated_diffusion	-0.386233	0.386233	-1	0
ATP(c) + dGDP(c) <=> ADP(c) + dGTP(c)	EC:2.7.4.6	0.377074	0.377074	1	0
H2O(c) + dGTP(c) + Oxidized_thioredoxin(c) <=> GTP(c) + Thioredoxin(c)	EC:1.17.4.1	0.377074	0.377074	1	0
Histidine(s) + Citrulline(c) <=> Histidine(c) + Citrulline(s)	Utilized_transport	0.377074	0.377074	-1	-1
Alanine(c) + Glutamine(s) + Na+(s) -> Alanine(s) + Glutamine(c) + Na+(c)	Utilized_transport	0.377074	0.377074	0	-1
Ornithine(c) + H+(PG)(m) <=> Ornithine(m) + H+(PG)(c)	TCDB:2.A.29.19.1	0.365503	0.365503	1	1
Ubiquinone(m) + Lauroyl-CoA(m) -> Ubiquinol(m) + (2E)-Dodecenoyl-CoA(m)	EC:1.3.3.6	0.365345	0.365345	-1	-1
Pi(s) + Na+(s) -> Pi(c) + Na+(c)	TCDB:2.A.1.14.6	-0.358409	0.358409	1	1
NADP+(m) + Palmitoyl-CoA(m) <=> NADPH(m) + (2E)-Hexadecenoyl-CoA(m)	EC:1.3.1.38	-0.339975	0.339975	-1	1
CO2(r) <=> CO2(c)	Free_diffusion	0.332498	0.332498	1	1
Leucine(c) -> Leucine(m)	Transport_reaction	-0.332241	0.332241	1	1
Lysine(s) + Isoleucine(c) -> Lysine(c) + Isoleucine(s)	TCDB:2.A.3.8.15	0.331873	0.331873	1	1
Glycine(c) + Phenylalanine(s) + Na+(s) -> Glycine(s) + Phenylalanine(c) + Na+(c)	Utilized_transport	0.325623	0.325623	1	-1
Pi(s) + 3 Na+(s) -> Pi(c) + 3 Na+(c)	Active_transport	-0.324914	0.324914	-1	-1
Oxalosuccinate(c) <=> CO2(c) + AKG(c)	EC:1.1.1.42	0.323987	0.323987	-1	-1
NADP+(c) + Isocitrate(c) <=> NADPH(c) + Oxalosuccinate(c)	EC:1.1.1.42	0.323987	0.323987	-1	-1
H2O(c) + Nicotinamide_D-ribonucleotide(c) <=> NH3(c) + Nicotinate_ribonucleotide(c)	EC:3.5.1.42	0.323975	0.323975	1	1
CO2(c) + PPi(c) + Nicotinate_ribonucleotide(c) <=> PRPP(c) + Quinolinate(c)	EC:2.4.2.19	0.323975	0.323975	-1	-1
H2O(c) + Quinolinate(c) <=> 2-Amino-3-carboxymuconate_semialdehyde(c)	Uncategorized_reaction	0.323975	0.323975	-1	-1
PPi(c) + Nicotinamide_D-ribonucleotide(c) <=> PRPP(c) + Nicotinamide(c)	EC:2.4.2.12	-0.323975	0.323975	-1	-1
Nicotinamide(c) <=> Nicotinamide(s)	TCDB:9.C.10.	-0.323975	0.323975	-1	-1
Alanine(c) + Phenylalanine(s) + Na+(s) -> Alanine(s) + Phenylalanine(c) + Na+(c)	Utilized_transport	-0.319558	0.319558	-1	1
H2O(c) + Dihydroceramide-pool(c) <=> Sphinganine(c) + Fatty-acid-VLDL-SM-pool(c)	EC:3.5.1.23	-0.310366	0.310366	-1	-1
Palmitoyl-CoA(m) + Ubiquinone(m) -> Ubiquinol(m) + (2E)-Hexadecenoyl-CoA(m)	EC:1.3.3.6_EC:1.3.99.3	0.306426	0.306426	-1	-1
Methionine(s) <=> Methionine(c)	TCDB:2.A.1.19.3	-0.305628	0.305628	1	1
Tryptophan(s) + Phenylalanine(c) + Na+(s) -> Tryptophan(c) + Phenylalanine(s) + Na+(c)	Utilized_transport	-0.304179	0.304179	-1	-1
ATP(c) + CoA(c) + Stearate(c) -> PPi(c) + AMP(c) + Stearoyl-CoA(c)	EC:6.2.1.3	-0.302176	0.302176	1	1
H+(PG)(s) + L-Lactate(s) <=> H+(PG)(c) + L-Lactate(c)	TCDB:2.A.1.13.1	-0.299614	0.299614	1	1
sn-Glycerol-3P(c) + Linoleoyl-CoA(c) -> CoA(c) + 1-Acylglycerol-3P-lin(c)	EC:2.3.1.15	-0.299406	0.299406	1	1
Lysine(c) + H+(PG)(m) + Citrulline(m) <=> Lysine(m) + H+(PG)(c) + Citrulline(c)	TCDB:2.A.29.19.1	-0.298276	0.298276	-1	1
Sphinganine-1P(c) <=> Ethanolamine-P(c) + Hexadecanal(c)	EC:4.1.2.27	0.298064	0.298064	1	1
Sphingosine(c) + Acyl-CoA-VLDL-SM-pool(c) <=> CoA(c) + Ceramide-pool(c)	EC:2.3.1.24	0.298064	0.298064	1	1
NADP+(c) + Hexadecanal(c) <=> NADPH(c) + Hexadecenal(c)	EC:1.3.1.27	0.298064	0.298064	1	1
Sphingosine-1P(c) -> Ethanolamine-P(c) + Hexadecenal(c)	EC:4.1.2.27	-0.298064	0.298064	-1	-1
NADPH(c) + O2(c) + Dihydroceramide-pool(c) <=> 2 H2O(c) + NADP+(c) + Ceramide-pool(c)	EC:1.14.-.-	-0.298064	0.298064	1	1
ATP(c) + Sphingosine(c) -> ADP(c) + Sphingosine-1P(c)	EC:2.7.1.91	-0.298064	0.298064	-1	-1
H2O(c) + Sphinganine-1P(c) -> Pi(c) + Sphinganine(c)	EC:3.1.3.4	-0.298064	0.298064	-1	-1
H+(PG)(c) + Acetoacetate(c) <=> H+(PG)(s) + Acetoacetate(s)	TCDB:2.A.1.13.1	0.297871	0.297871	1	1
Acetate(c) + Na+(c) <=> Acetate(s) + Na+(s)	Active_transport	-0.297871	0.297871	-1	-1
Acetate(s) + Acetoacetate(c) <=> Acetate(c) + Acetoacetate(s)	TCDB:2.A.1.13.1	-0.297871	0.297871	-1	0
H2O(c) + 3-Ureidopropionate(c) -> CO2(c) + NH3(c) + beta-Alanine(c)	EC:3.5.1.6	0.296946	0.296946	-1	-1
H2O(c) + 5,6-Dihydrouracil(c) -> 3-Ureidopropionate(c)	EC:3.5.2.2	0.296946	0.296946	-1	-1
H2O(c) + 2 ATP(c) + Glutamine(c) + HCO3-(c) -> 2 ADP(c) + Pi(c) + Glutamate(c) + Carbamoyl-P(c)	EC:6.3.5.5	0.296946	0.296946	-1	-1
Aspartate(c) + Carbamoyl-P(c) -> Pi(c) + N-Carbamoyl-L-aspartate(c)	EC:2.1.3.2	0.296946	0.296946	-1	-1
(S)-Dihydroorotate(c) + Ubiquinone(m) -> Orotate(c) + Ubiquinol(m)	EC:1.3.1.14	0.296946	0.296946	-1	-1
Orotidine-5P(c) <=> CO2(c) + UMP(c)	EC:4.1.1.23	0.296946	0.296946	1	0
H2O(c) + (S)-Dihydroorotate(c) <=> N-Carbamoyl-L-aspartate(c)	EC:3.5.2.3	-0.296946	0.296946	1	1
H2O(c) + GMP(c) -> Pi(c) + Guanosine(c)	EC:3.1.3.5	-0.296946	0.296946	-1	0
PPi(c) + Orotidine-5P(c) <=> PRPP(c) + Orotate(c)	EC:2.4.2.10	-0.296946	0.296946	-1	0
Pi(c) + Guanosine(c) <=> Guanine(c) + Ribose-1P(c)	EC:2.4.2.15_EC:2.4.2.1	-0.296946	0.296946	1	1
H2O(r) + PPi(r) -> 2 Pi(r)	EC:3.6.1.1	0.294383	0.294383	1	-1
PPi(c) <=> PPi(r)	Facilitated_diffusion	0.290979	0.290979	1	-1
Histidine(s) + Asparagine(c) -> Histidine(c) + Asparagine(s)	TCDB:2.A.3.8.15	0.284069	0.284069	-1	-1
NAD+(c) + THF(c) <=> NADH(c) + Dihydrofolate(c)	EC:1.5.1.3	0.282805	0.282805	-1	-1
Deoxyguanosine(s) <=> Deoxyguanosine(c)	TCDB:2.A.57.1.4	0.282805	0.282805	1	1
Deoxyguanosine(s) + 2 Na+(s) -> Deoxyguanosine(c) + 2 Na+(c)	TCDB:2.A.41.2.6	-0.282805	0.282805	0	1
Folate(s) -> Folate(c)	Facilitated_diffusion	-0.282805	0.282805	1	1
Leucine(c) + Na+(c) <=> Leucine(s) + Na+(s)	Facilitated_diffusion	-0.280763	0.280763	1	1
Phenylalanine(s) + Histidine(c) + Na+(s) -> Phenylalanine(c) + Histidine(s) + Na+(c)	Utilized_transport	0.274629	0.274629	1	0
HCO3-(s) + 2 Na+(s) -> HCO3-(c) + 2 Na+(c)	TCDB:2.A.31.2.8	0.261322	0.261322	-1	-1
Lysine(s) + Citrulline(c) <=> Lysine(c) + Citrulline(s)	Utilized_transport	-0.251383	0.251383	-1	0
NADH(c) + Dihydrobiopterin(c) <=> NAD+(c) + Tetrahydrobiopterin(c)	EC:1.5.1.34	0.245655	0.245655	1	1
CoA(c) + Triacylglycerol-VLDL-pool(c) <=> 1,2-Diacylglycerol-VLDL-TG-pool(c) + Acyl-CoA-VLDL-TG3-pool(c)	EC:2.3.1.20	0.240614	0.240614	-1	-1
H2O(c) + Triacylglycerol-VLDL-pool(c) -> 1,2-Diacylglycerol-VLDL-TG-pool(c) + Fatty-acid-VLDL-TG3-pool(c)	EC:3.1.1.3	-0.240614	0.240614	-1	-1
H+(PG)(m) + Malate(c) + Isocitrate(m) <=> H+(PG)(c) + Malate(m) + Isocitrate(c)	TCDB:2.A.29.7.2	0.236189	0.236189	1	0
Phenylalanine(c) + Leucine(s) + Na+(s) -> Phenylalanine(s) + Leucine(c) + Na+(c)	Utilized_transport	0.235057	0.235057	0	-1
H2O(c) + 1,2-Diacylglycerol-VLDL-TG-pool(c) -> Fatty-acid-VLDL-TG2-pool(c) + 1-Acylglycerol-VLDL-TG1-pool(c)	EC:3.1.1.3	0.233444	0.233444	-1	-1
H2O(c) + 1-Acylglycerol-VLDL-TG1-pool(c) -> Glycerol(c) + Fatty-acid-VLDL-TG1-pool(c)	EC:3.1.1.23	0.233444	0.233444	-1	-1
H2O(c) + Phosphatidate-VLDL-TG-pool(c) -> Pi(c) + 1,2-Diacylglycerol-VLDL-TG-pool(c)	EC:3.1.3.4	0.233444	0.233444	-1	-1
CoA(c) + Phosphatidate-VLDL-TG-pool(c) <=> 1-Acylglycerol-3P-VLDL-TG1-pool(c) + Acyl-CoA-VLDL-TG2-pool(c)	EC:2.3.1.51	-0.233444	0.233444	1	1
Tryptophan(c) + Na+(c) <=> Tryptophan(s) + Na+(s)	Facilitated_diffusion	0.233442	0.233442	-1	-1
Threonine(c) + Isoleucine(s) + Na+(s) -> Threonine(s) + Isoleucine(c) + Na+(c)	Utilized_transport	-0.231412	0.231412	-1	1
CoA(c) + Phosphatidate-VLDL-PS-pool(c) <=> 1-Acylglycerol-3P-VLDL-PS-pool(c) + Acyl-CoA-VLDL-PS-pool(c)	EC:2.3.1.51	0.231254	0.231254	1	1
H2O(c) + Phosphatidate-VLDL-PS-pool(c) -> Pi(c) + 1,2-Diacylglycerol-VLDL-PS-pool(c)	EC:3.1.3.4	-0.231254	0.231254	-1	-1
Pi(r) + Glucose-6P(c) -> Pi(c) + Glucose-6P(r)	TCDB:2.A.1.4.5	0.230922	0.230922	1	0
ADP(m) + dUDP(c) -> ADP(c) + dUDP(m)	TCDB:2.A.29.16.1	0.229509	0.229509	-1	-1
H2O(c) + Oxidized_thioredoxin(c) + dUDP(c) <=> UDP(c) + Thioredoxin(c)	EC:1.17.4.1	-0.229509	0.229509	1	1
GSH(c) + HCO3-(c) + Taurochenodeoxycholate(s) <=> GSH(s) + HCO3-(s) + Taurochenodeoxycholate(c)	TCDB:2.A.60.1.14	0.226244	0.226244	0	-1
H2O(c) + ATP(c) + Taurochenodeoxycholate(c) -> ADP(c) + Pi(c) + Taurochenodeoxycholate(s)	TCDB:3.A.1.208.8	0.226244	0.226244	0	-1
GSH(c) + HCO3-(c) + sulfotaurolithocholate(s) <=> GSH(s) + HCO3-(s) + sulfotaurolithocholate(c)	TCDB:2.A.60.1.14	-0.226244	0.226244	-1	0
H2O(c) + ATP(c) + sulfotaurolithocholate(c) -> ADP(c) + Pi(c) + sulfotaurolithocholate(s)	TCDB:3.A.1.208.8	-0.226244	0.226244	-1	0
palmitoleoyl-CoA(c) <=> palmitoleoyl-CoA(m)	Unspecified	0.226122	0.226122	1	1
H2O(c) + O2(c) + Xanthine(c) <=> H2O2(c) + Urate(c)	EC:1.17.3.2	0.225662	0.225662	1	1
Glutamine(c) + Threonine(s) + Na+(s) -> Glutamine(s) + Threonine(c) + Na+(c)	Utilized_transport	-0.222981	0.222981	-1	-1
Alanine(c) + Lysine(s) -> Alanine(s) + Lysine(c)	TCDB:2.A.3.8.15	-0.222243	0.222243	-1	-1
NADP+(r) + 6-Phospho-D-gluconate(r) <=> NADPH(r) + CO2(r) + Ribulose-5P(r)	EC:1.1.1.44	0.222233	0.222233	1	1
H2O(r) + Glucono-1,5-lactone-6P(r) <=> 6-Phospho-D-gluconate(r)	EC:3.1.1.31	0.222233	0.222233	1	1
NADP+(r) + Glucose-6P(r) <=> NADPH(r) + Glucono-1,5-lactone-6P(r)	EC:1.1.1.49	0.222233	0.222233	1	1
Ribulose-5P(c) <=> Ribulose-5P(r)	Free_diffusion	-0.222233	0.222233	-1	-1
8 UDP-glucose(c) + Glycogenin(c) -> 8 UDP(c) + Glycogenin-G8(c)	EC:2.4.1.186	-0.217309	0.217309	-1	-1
3 UDP-glucose(c) + Glycogenin-G8(c) -> 3 UDP(c) + Glycogenin-G11(c)	EC:2.4.1.11	-0.217309	0.217309	-1	-1
Glycogenin-G11(c) -> Glycogenin-G4G7(c)	EC:2.4.1.18	-0.217309	0.217309	-1	-1
3 Pi(c) + Glycogenin-G4G7(c) -> 3 Glucose-1P(c) + Glycogenin-G4G4(c)	EC:2.4.1.1	-0.217309	0.217309	-1	1
7 Pi(c) + Glycogenin-G7(c) -> 7 Glucose-1P(c) + Glycogenin(c)	EC:2.4.1.1	-0.217309	0.217309	-1	1
Glycogenin-G4G4(c) -> Glycogenin-G7G1(c)	EC:2.4.1.25	-0.217309	0.217309	-1	1
H2O(c) + Glycogenin-G7G1(c) -> Glucose(c) + Glycogenin-G7(c)	EC:3.2.1.33	-0.217309	0.217309	-1	1
GAP(c) + Sedoheptulose-7P(c) <=> Fructose-6P(c) + Erythrose-4P(c)	EC:2.2.1.2	-0.213057	0.213057	-1	-1
Glutamine(s) + Threonine(c) + Na+(s) -> Glutamine(c) + Threonine(s) + Na+(c)	Utilized_transport	-0.212104	0.212104	0	1
H2O(c) + Dehydroalanine(c) -> NH3(c) + Pyruvate(c)	EC:4.3.1.17	0.210906	0.210906	0	-1
Serine(c) -> H2O(c) + Dehydroalanine(c)	EC:4.3.1.17	0.210906	0.210906	0	-1
ATP(c) + ADP(r) -> ATP(r) + ADP(c)	Transport_reaction	-0.210393	0.210393	-1	-1
H2O(c) + Cysteine(c) <=> NH3(c) + Pyruvate(c) + H2S(c)	EC:4.4.1.1	0.198806	0.198806	1	1
Lysine(s) + Asparagine(c) -> Lysine(c) + Asparagine(s)	TCDB:2.A.3.8.15	-0.197051	0.197051	-1	0
HMG-CoA(m) <=> H2O(m) + 3-Methylglutaconyl-CoA(m)	EC:4.2.1.18	0.196992	0.196992	-1	-1
NAD+(m) + CoA(m) + 4-Methyl-2-oxopentanoate(m) <=> NADH(m) + CO2(m) + Isovaleryl-CoA(m)	EC:1.2.1.25	-0.196992	0.196992	1	1
Ubiquinone(m) + Isovaleryl-CoA(m) <=> Ubiquinol(m) + 3-Methylcrotonyl-CoA(m)	EC:1.3.99.10	-0.196992	0.196992	1	1
ATP(m) + HCO3-(m) + 3-Methylcrotonyl-CoA(m) <=> ADP(m) + Pi(m) + 3-Methylglutaconyl-CoA(m)	EC:6.4.1.4	-0.196992	0.196992	1	1
AKG(m) + Leucine(m) <=> Glutamate(m) + 4-Methyl-2-oxopentanoate(m)	EC:2.6.1.42	-0.196992	0.196992	1	1
O2(c) + Stearoyl-CoA(c) + 2 Ferrocytochrome_b5(c) <=> 2 H2O(c) + Oleoyl-CoA(c) + 2 Ferricytochrome_b5(c)	EC:1.14.19.1	-0.190665	0.190665	1	1
Tryptophan(s) + Leucine(c) + Na+(s) -> Tryptophan(c) + Leucine(s) + Na+(c)	Utilized_transport	-0.187871	0.187871	0	1
Pi(m) + Oxalate(c) <=> Pi(c) + Oxalate(m)	TCDB:2.A.29.2.7	0.186319	0.186319	0	-1
Oxalate(c) + Isocitrate(m) <=> Oxalate(m) + Isocitrate(c)	TCDB:2.A.29.7.2	-0.186319	0.186319	0	1
Carbonate(s) <=> HCO3-(s)	Spontaneous_reaction	0.184193	0.184193	-1	-1
Carbonate(s) <=> H2O(s) + CO2(s)	EC:4.2.1.1	-0.184193	0.184193	1	1
H2O(c) + 1,2-Diacylglycerol-VLDL-PS-pool(c) -> Fatty-acid-VLDL-PS-pool(c) + 1-Acylglycerol-VLDL-PS-pool(c)	EC:3.1.1.3	0.179199	0.179199	1	1
H2O(c) + 1-Acylglycerol-VLDL-PS-pool(c) -> Glycerol(c) + Fatty-acid-VLDL-PS-pool(c)	EC:3.1.1.23	0.179199	0.179199	1	1
ATP(c) + Choline(c) -> ADP(c) + Phosphocholine(c)	EC:2.7.1.32	0.174144	0.174144	1	1
SAM(c) + Ethanolamine-P(c) <=> SAH(c) + N-Methylethanolamine-P(c)	EC:2.1.1.103	-0.174144	0.174144	1	1
SAM(c) + N-Methylethanolamine-P(c) <=> SAH(c) + Phosphodimethylethanolamine(c)	EC:2.1.1.103	-0.174144	0.174144	1	1
SAM(c) + Phosphodimethylethanolamine(c) <=> SAH(c) + Phosphocholine(c)	EC:2.1.1.103	-0.174144	0.174144	1	1
FAD(m) + Oleoyl-CoA(m) <=> FADH2(m) + trans,cis-octadeca-2,9-dienoyl-CoA(m)	Uncategorized_reaction	-0.169592	0.169592	-1	-1
H2O(m) + trans,cis-octadeca-2,9-dienoyl-CoA(m) <=> (S)-3-hydroxyoleyleoyl-CoA(m)	Uncategorized_reaction	-0.169592	0.169592	-1	-1
Oleoyl-CoA(c) <=> Oleoyl-CoA(m)	Unspecified	-0.169592	0.169592	-1	-1
NAD+(m) + (S)-3-hydroxyoleyleoyl-CoA(m) <=> NADH(m) + 3-oxooleoyl-CoA(m)	Uncategorized_reaction	-0.169592	0.169592	-1	-1
CoA(m) + 3-oxooleoyl-CoA(m) <=> Acetyl-CoA(m) + palmitoleoyl-CoA(m)	Uncategorized_reaction	-0.169592	0.169592	-1	-1
Malate(m) + Citrate(c) <=> Malate(c) + Citrate(m)	TCDB:2.A.29.7.2	-0.167805	0.167805	-1	-1
ATP(m) + dUMP(m) -> ADP(m) + dUDP(m)	EC:2.7.4.4	-0.167213	0.167213	1	1
dUMP(c) <=> dUMP(m)	Transport_reaction	-0.167213	0.167213	1	1
H2O(c) + NAD+(c) + Xanthine(c) <=> NADH(c) + Urate(c)	EC:1.17.1.4	0.166916	0.166916	1	1
Malonyl-CoA(m) + L-Carnitine(m) <=> CoA(m) + Malonyl-Carnitin(m)	EC:2.3.1.21	0.166809	0.166809	1	0
L-Carnitine(c) + Malonyl-Carnitin(m) <=> L-Carnitine(m) + Malonyl-Carnitin(c)	Facilitated_diffusion	0.166809	0.166809	1	0
Phenylalanine(s) + Leucine(c) + Na+(s) -> Phenylalanine(c) + Leucine(s) + Na+(c)	Utilized_transport	-0.166124	0.166124	1	1
NAD+(m) + 5,10-Methylene-THF(m) <=> NADH(m) + 5,10-Methenyl-THF(m)	EC:1.5.1.15	0.161992	0.161992	1	-1
NAD+(m) + CoA(m) + 2-Methyl-3-oxopropanoate(m) <=> NADH(m) + (R)-Methylmalonyl-CoA(m)	Enzyme_catalyzed	0.160712	0.160712	1	1
Pi(c) + Inosine(c) <=> Hypoxanthine(c) + Ribose-1P(c)	EC:2.4.2.1	-0.159847	0.159847	1	1
Arginine(c) + H+(PG)(c) -> Arginine(m) + H+(PG)(m)	Facilitated_diffusion	0.159531	0.159531	0	-1
Arginine(c) + Ornithine(m) + H+(PG)(m) <=> Arginine(m) + Ornithine(c) + H+(PG)(c)	TCDB:2.A.29.19.1	-0.159531	0.159531	0	1
AKG(c) + H+(PG)(m) + Citrate(m) <=> AKG(m) + H+(PG)(c) + Citrate(c)	TCDB:2.A.29.7.2	0.15639	0.15639	1	-1
H+(PG)(c) + Valine(c) -> H+(PG)(m) + Valine(m)	Facilitated_diffusion	-0.152541	0.152541	1	1
Bilirubin(c) + Na+(c) <=> Bilirubin(r) + Na+(r)	TCDB:2.A.65	0.147451	0.147451	1	0
Bilirubin(c) <=> Bilirubin(r)	Facilitated_diffusion	-0.147451	0.147451	1	1
Pi(c) + Na+(c) <=> Pi(r) + Na+(r)	Utilized_transport	-0.147451	0.147451	-1	0
Threonine(s) + Isoleucine(c) + Na+(s) -> Threonine(c) + Isoleucine(s) + Na+(c)	Utilized_transport	0.146495	0.146495	-1	-1
3-Hydroxypropionyl-CoA(m) <=> H2O(m) + Acrylyl-CoA(m)	EC:4.2.1.17	0.143412	0.143412	-1	-1
CoA(m) + Hydracrylate(m) <=> H2O(m) + 3-Hydroxypropionyl-CoA(m)	EC:3.1.2.4	0.143412	0.143412	-1	-1
NAD+(m) + Hydracrylate(m) -> NADH(m) + 3-Oxopropanoate(m)	EC:1.1.1.59	-0.143412	0.143412	1	1
Propanoyl-CoA(m) + Ubiquinone(m) -> Ubiquinol(m) + Acrylyl-CoA(m)	EC:1.3.3.6_EC:1.3.99.3	-0.143412	0.143412	1	1
Valine(c) + Isoleucine(s) + Na+(s) -> Valine(s) + Isoleucine(c) + Na+(c)	Utilized_transport	0.142591	0.142591	1	0
Succinate(c) + Sulfite(m) <=> Succinate(m) + Sulfite(c)	TCDB:2.A.29.2.2	0.141403	0.141403	0	-1
Succinate(c) + Sulfate(m) <=> Succinate(m) + Sulfate(c)	TCDB:2.A.29.2.2	-0.141403	0.141403	0	1
sn-Glycerol-3P(c) + Palmitoyl-CoA(c) -> CoA(c) + 1-Acylglycerol-3P-palm(c)	EC:2.3.1.15	-0.139227	0.139227	1	1
H+(PG)(c) + Leucine(c) -> H+(PG)(m) + Leucine(m)	Facilitated_diffusion	0.135248	0.135248	1	1
Acetyl-CoA(m) + Dihydrolipoamide(m) <=> CoA(m) + S-Acetyldihydrolipoamide(m)	EC:2.3.1.12	0.132666	0.132666	1	1
Pyruvate(m) + Lipoamide(m) -> CO2(m) + S-Acetyldihydrolipoamide(m)	EC:1.2.4.1	-0.132666	0.132666	-1	-1
NAD+(m) + Dihydrolipoamide(m) <=> NADH(m) + Lipoamide(m)	EC:1.8.1.4	-0.132666	0.132666	-1	-1
Histidine(s) + Proline(c) -> Histidine(c) + Proline(s)	TCDB:2.A.3.8.15	0.132022	0.132022	-1	-1
Malonyl-CoA(c) -> CO2(c) + Acetyl-CoA(c)	EC:4.1.1.9	-0.131095	0.131095	-1	-1
NADP+(c) + Malate(c) <=> NADPH(c) + CO2(c) + Pyruvate(c)	EC:1.1.1.40	-0.131035	0.131035	1	1
Isoleucine(c) + Na+(c) <=> Isoleucine(s) + Na+(s)	TCDB:2.A.1.44.1	-0.128539	0.128539	1	1
UTP(c) + Glucose-1P(c) -> PPi(c) + UDP-glucose(c)	EC:2.7.7.9	-0.127951	0.127951	-1	-1
Succinate(m) + Citrate(c) <=> Succinate(c) + Citrate(m)	TCDB:2.A.29.7.2	-0.127421	0.127421	-1	-1
Glycine(c) + Leucine(s) + Na+(s) -> Glycine(s) + Leucine(c) + Na+(c)	Utilized_transport	0.127244	0.127244	1	0
Adenosine(c) + Inosine(s) <=> Adenosine(s) + Inosine(c)	Facilitated_diffusion	-0.126976	0.126976	1	1
H2O(s) + Adenosine(s) <=> NH3(s) + Inosine(s)	EC:3.5.4.4	-0.126976	0.126976	1	1
Valine(c) + Citrulline(s) -> Valine(s) + Citrulline(c)	TCDB:2.A.3.8.15	0.125691	0.125691	1	1
ATP(c) + Cytidine(c) -> ADP(c) + CMP(c)	EC:2.7.1.48	-0.124593	0.124593	-1	-1
Succinate(c) + H+(PG)(m) + Isocitrate(m) <=> Succinate(m) + H+(PG)(c) + Isocitrate(c)	TCDB:2.A.29.7.2	-0.120521	0.120521	0	1
O2(r) <=> O2(c)	Free_diffusion	-0.120477	0.120477	-1	-1
sn-Glycerol-3P(c) + Oleoyl-CoA(c) -> CoA(c) + 1-Acylglycerol-3P-ol(c)	EC:2.3.1.15	-0.118925	0.118925	1	1
Alanine(s) <=> Alanine(c)	Utilized_transport	-0.118056	0.118056	1	1
H2O(c) + Cytidine(c) <=> NH3(c) + Uridine(c)	EC:3.5.4.5	0.115058	0.115058	1	1
AKG(c) + H+(PG)(m) + Isocitrate(m) <=> AKG(m) + H+(PG)(c) + Isocitrate(c)	TCDB:2.A.29.7.2	-0.113754	0.113754	0	1
Ornithine(s) + Isoleucine(c) -> Ornithine(c) + Isoleucine(s)	TCDB:2.A.3.8.15	0.113122	0.113122	1	0
Deoxyuridine(s) <=> Deoxyuridine(c)	TCDB:2.A.57.1.4	0.113122	0.113122	1	1
Deoxyuridine(s) + Na+(s) -> Deoxyuridine(c) + Na+(c)	TCDB:2.A.41.2.3	-0.113122	0.113122	0	1
Ornithine(s) + Histidine(c) <=> Ornithine(c) + Histidine(s)	Utilized_transport	-0.113122	0.113122	1	1
Ornithine(s) + Valine(c) -> Ornithine(c) + Valine(s)	TCDB:2.A.3.8.15	-0.113122	0.113122	1	1
Lysine(s) + Ornithine(c) <=> Lysine(c) + Ornithine(s)	Utilized_transport	-0.113122	0.113122	-1	0
ATP(c) + Acetyl-CoA(c) + HCO3-(c) -> ADP(c) + Pi(c) + Malonyl-CoA(c)	EC:6.4.1.2	-0.112483	0.112483	-1	-1
Valine(c) + Threonine(s) + Na+(s) -> Valine(s) + Threonine(c) + Na+(c)	Utilized_transport	-0.112112	0.112112	-1	-1
ATP(c) + Pi(m) -> ATP(m) + Pi(c)	Facilitated_diffusion	0.110289	0.110289	-1	-1
4 NADPH(r) + O2(r) + Malonyl-CoA(r) + gamma-Linolenoyl-CoA(r) <=> 3 H2O(r) + 4 NADP+(r) + CoA(r) + CO2(r) + Dihomo-gamma-linolenoyl-CoA(r)	EC:2.3.1.86	0.106862	0.106862	1	1
NADH(c) + O2(c) + Dihomo-gamma-linolenoyl-CoA(c) <=> H2O(c) + NAD+(c) + Arachidonyl-CoA(c)	Uncategorized_reaction	0.106862	0.106862	1	1
NADH(c) + O2(c) + Linoleoyl-CoA(c) <=> H2O(c) + NAD+(c) + gamma-Linolenoyl-CoA(c)	Uncategorized_reaction	0.106862	0.106862	1	1
gamma-Linolenoyl-CoA(c) <=> gamma-Linolenoyl-CoA(r)	Utilized_transport	0.106862	0.106862	1	1
Malonyl-CoA(r) + L-Carnitine(r) <=> CoA(r) + Malonyl-Carnitin(r)	EC:2.3.1.21	-0.106862	0.106862	-1	-1
L-Carnitine(c) + Malonyl-Carnitin(r) <=> L-Carnitine(r) + Malonyl-Carnitin(c)	Facilitated_diffusion	-0.106862	0.106862	-1	-1
Dihomo-gamma-linolenoyl-CoA(c) <=> Dihomo-gamma-linolenoyl-CoA(r)	Utilized_transport	-0.106862	0.106862	-1	-1
L-Carnitine(m) + O-Acetylcarnitine(c) -> L-Carnitine(c) + O-Acetylcarnitine(m)	TCDB:2.A.29.8.3	0.0977599	0.0977599	0	-1
Acetyl-CoA(c) + L-Carnitine(c) <=> CoA(c) + O-Acetylcarnitine(c)	EC:2.3.1.7	0.0977599	0.0977599	0	-1
Acetyl-CoA(m) + L-Carnitine(m) <=> CoA(m) + O-Acetylcarnitine(m)	EC:2.3.1.7	-0.0977599	0.0977599	0	1
Lysine(c) + Tryptophan(s) + Na+(s) -> Lysine(s) + Tryptophan(c) + Na+(c)	Utilized_transport	-0.0948596	0.0948596	-1	0
H2O(m) + 5,10-Methenyl-THF(m) <=> 10-Formyl-THF(m)	EC:3.5.4.9	0.0910889	0.0910889	-1	-1
ATP(m) + Formate(m) + THF(m) -> ADP(m) + Pi(m) + 10-Formyl-THF(m)	EC:6.3.4.3	-0.0910889	0.0910889	1	1
Formate(c) -> Formate(m)	Facilitated_diffusion	-0.0910889	0.0910889	1	1
Alanine(c) + Tryptophan(s) + Na+(s) -> Alanine(s) + Tryptophan(c) + Na+(c)	Utilized_transport	0.0894741	0.0894741	1	0
Asparagine(s) <=> Asparagine(c)	Utilized_transport	0.0870171	0.0870171	1	1
Lysine(c) + Ornithine(m) + H+(PG)(m) <=> Lysine(m) + Ornithine(c) + H+(PG)(c)	TCDB:2.A.29.19.1	-0.0834103	0.0834103	1	1
Histidine(c) + Proline(s) + Na+(s) -> Histidine(s) + Proline(c) + Na+(c)	Utilized_transport	0.0822738	0.0822738	1	1
Malonyl-CoA(c) + ACP(c) <=> CoA(c) + Malonyl-ACP(c)	EC:2.3.1.85	0.0785588	0.0785588	1	1
HCO3-(s) + Na+(s) -> HCO3-(c) + Na+(c)	TCDB:2.A.31.2.1	-0.0771287	0.0771287	1	1
NADP+(m) + Myristoyl-CoA(m) <=> NADPH(m) + (2E)-Tetradecenoyl-CoA(m)	EC:1.3.1.38	-0.076759	0.076759	1	1
Leucine(c) + Histidine(s) -> Leucine(s) + Histidine(c)	TCDB:2.A.3.8.15	0.0763942	0.0763942	0	-1
Succinate(c) + H+(PG)(m) + Citrate(m) <=> Succinate(m) + H+(PG)(c) + Citrate(c)	TCDB:2.A.29.7.2	-0.0762621	0.0762621	0	1
NADP+(m) + 5,10-Methylene-THF(m) <=> NADPH(m) + 5,10-Methenyl-THF(m)	EC:1.5.1.5	-0.0709028	0.0709028	-1	0
Proline(c) + Isoleucine(s) + Na+(s) -> Proline(s) + Isoleucine(c) + Na+(c)	Utilized_transport	-0.0628023	0.0628023	-1	-1
ATP(c) + dCMP(c) <=> ADP(c) + dCDP(c)	EC:2.7.4.14	0.0622964	0.0622964	-1	-1
H2O(c) + 1-Acylglycerol-VLDL-PI-pool(c) -> Glycerol(c) + Fatty-acid-VLDL-PI-pool(c)	EC:3.1.1.23	0.0622964	0.0622964	1	1
H2O(c) + PI-pool(c) -> Inositol-1P(c) + 1,2-Diacylglycerol-VLDL-PI-pool(c)	EC:3.1.4.3	0.0622964	0.0622964	1	1
ATP(m) + dUDP(m) -> ADP(m) + dUTP(m)	EC:2.7.4.6	0.0622964	0.0622964	-1	-1
H2O(c) + Oxidized_thioredoxin(c) + dUTP(c) <=> UTP(c) + Thioredoxin(c)	EC:1.17.4.1	0.0622964	0.0622964	-1	-1
H2O(c) + Inositol-1P(c) -> Pi(c) + Inositol(c)	EC:3.1.3.25	0.0622964	0.0622964	1	1
Inositol(c) + CDP-diacylglycerol-VLDL-PI-pool(c) <=> CMP(c) + PI-pool(c)	EC:2.7.8.11	0.0622964	0.0622964	-1	-1
CTP(c) + Phosphatidate-VLDL-PI-pool(c) <=> PPi(c) + CDP-diacylglycerol-VLDL-PI-pool(c)	EC:2.7.7.41	0.0622964	0.0622964	-1	-1
H2O(c) + 1,2-Diacylglycerol-VLDL-PI-pool(c) -> Fatty-acid-VLDL-PI-pool(c) + 1-Acylglycerol-VLDL-PI-pool(c)	EC:3.1.1.3	0.0622964	0.0622964	1	1
CoA(c) + Phosphatidate-VLDL-PI-pool(c) <=> 1-Acylglycerol-3P-VLDL-PI-pool(c) + Acyl-CoA-VLDL-PI-pool(c)	EC:2.3.1.51	-0.0622964	0.0622964	1	1
ADP(m) + dUTP(c) -> ADP(c) + dUTP(m)	TCDB:2.A.29.16.1	-0.0622964	0.0622964	1	1
Lysine(s) + Leucine(c) -> Lysine(c) + Leucine(s)	TCDB:2.A.3.8.15	0.0606836	0.0606836	1	1
Malonyl-CoA(c) + L-Carnitine(c) <=> CoA(c) + Malonyl-Carnitin(c)	EC:2.3.1.21	-0.0599477	0.0599477	0	1
NADPH(c) + 3-Oxostearoyl-ACP(c) <=> NADP+(c) + 3-Hydroxystearoyl-ACP(c)	EC:2.3.1.85	0.0575755	0.0575755	1	1
H2O(c) + Stearoyl-ACP(c) <=> ACP(c) + Stearate(c)	EC:2.3.1.85	0.0575755	0.0575755	1	1
Malonyl-ACP(c) + Hexadecanoyl-ACP(c) <=> CO2(c) + ACP(c) + 3-Oxostearoyl-ACP(c)	EC:2.3.1.85	0.0575755	0.0575755	1	1
3-Hydroxystearoyl-ACP(c) <=> H2O(c) + (2E)-Octadecenoyl-ACP(c)	EC:2.3.1.85	0.0575755	0.0575755	1	1
NADPH(c) + (2E)-Octadecenoyl-ACP(c) <=> NADP+(c) + Stearoyl-ACP(c)	EC:2.3.1.85	0.0575755	0.0575755	1	1
Adenosine(c) <=> Adenosine(m)	TCDB:2.A.57.1.1	0.0569239	0.0569239	1	0
H2O(m) + AMP(m) -> Pi(m) + Adenosine(m)	EC:3.1.3.5	-0.0569239	0.0569239	-1	0
H2O(m) + trans,cis-myristo-2,7-dienoyl-CoA(m) <=> cis-(3S)-hydroxytetradec-7-enoyl-CoA(m)	Uncategorized_reaction	0.0565305	0.0565305	1	1
H2O(m) + trans,cis-dodeca-2,5-dienoyl-CoA(m) <=> 3(S)-3-hydroxydodecen-(5Z)-oyl-CoA(m)	Uncategorized_reaction	0.0565305	0.0565305	1	1
FAD(m) + cis-myrist-7-enoyl-CoA(m) <=> FADH2(m) + trans,cis-myristo-2,7-dienoyl-CoA(m)	Uncategorized_reaction	0.0565305	0.0565305	1	1
FAD(m) + palmitoleoyl-CoA(m) <=> FADH2(m) + trans,cis-hexadeca-2,9-dienoyl-CoA(m)	Uncategorized_reaction	0.0565305	0.0565305	1	1
H2O(m) + trans,cis-hexadeca-2,9-dienoyl-CoA(m) <=> (S)-3-hydroxypalmitoleoyl-CoA(m)	Uncategorized_reaction	0.0565305	0.0565305	1	1
NAD+(m) + cis-(3S)-hydroxytetradec-7-enoyl-CoA(m) <=> NADH(m) + 3-oxomyrist-7-enoyl-CoA(m)	Uncategorized_reaction	0.0565305	0.0565305	1	1
NAD+(m) + (S)-3-hydroxypalmitoleoyl-CoA(m) <=> NADH(m) + 3-oxopalmitoleoyl-CoA(m)	Uncategorized_reaction	0.0565305	0.0565305	1	1
CoA(m) + 3-oxolaur-cis-5-enoyl-CoA(m) <=> Acetyl-CoA(m) + (3Z)-Dodecenoyl-CoA(m)	Uncategorized_reaction	0.0565305	0.0565305	1	1
CoA(m) + 3-oxopalmitoleoyl-CoA(m) <=> Acetyl-CoA(m) + cis-myrist-7-enoyl-CoA(m)	Uncategorized_reaction	0.0565305	0.0565305	1	1
CoA(m) + 3-oxomyrist-7-enoyl-CoA(m) <=> Acetyl-CoA(m) + cis-laur-5-enoyl-CoA(m)	Uncategorized_reaction	0.0565305	0.0565305	1	1
(3Z)-Dodecenoyl-CoA(m) <=> (2E)-Dodecenoyl-CoA(m)	EC:5.3.3.8	0.0565305	0.0565305	1	1
NAD+(m) + 3(S)-3-hydroxydodecen-(5Z)-oyl-CoA(m) <=> NADH(m) + 3-oxolaur-cis-5-enoyl-CoA(m)	Uncategorized_reaction	0.0565305	0.0565305	1	1
CoA(c) <=> CoA(m)	Facilitated_diffusion	-0.0565305	0.0565305	-1	-1
FADH2(m) + trans,cis-dodeca-2,5-dienoyl-CoA(m) <=> FAD(m) + cis-laur-5-enoyl-CoA(m)	Uncategorized_reaction	-0.0565305	0.0565305	-1	-1
H2O(c) + Hexadecanoyl-ACP(c) <=> ACP(c) + Palmitate(c)	EC:2.3.1.85	-0.0545779	0.0545779	-1	-1
Acetyl-CoA(c) + Glucosamine-6P(c) -> CoA(c) + N-Acetylglucosamine-6P(c)	EC:2.3.1.4	-0.05354	0.05354	1	1
H2O(c) + N-Acetylglucosamine-6P(c) <=> Acetate(c) + Glucosamine-6P(c)	EC:3.5.1.25	-0.05354	0.05354	-1	-1
Citrate(s) + 4 Na+(s) -> Citrate(c) + 4 Na+(c)	TCDB:2.A.47.1.9	0.0529598	0.0529598	-1	-1
Glutamate(s) + H+(PG)(s) + K+(c) + 3 Na+(s) -> Glutamate(c) + H+(PG)(c) + K+(s) + 3 Na+(c)	Active_transport	0.0529598	0.0529598	-1	-1
H+(PG)(s) + Citrate(s) <=> H+(PG)(c) + Citrate(c)	Active_transport	-0.0529598	0.0529598	1	1
K+(c) -> K+(s)	Utilized_transport	-0.0529598	0.0529598	1	1
ATP(c) + CMP(c) <=> ADP(c) + CDP(c)	EC:2.7.4.14	-0.0527617	0.0527617	1	1
H2O(m) + Acetyl-CoA(m) -> CoA(m) + Acetate(m)	EC:3.1.2.1	-0.0506861	0.0506861	1	1
Valine(s) + Threonine(c) + Na+(s) -> Valine(c) + Threonine(s) + Na+(c)	Utilized_transport	-0.0494909	0.0494909	0	1
H2O(c) + 1,2-Diacylglycerol-VLDL-PC-pool(c) -> Fatty-acid-VLDL-PC-pool(c) + 1-Acylglycerol-VLDL-PC-pool(c)	EC:3.1.1.3	0.04919	0.04919	1	1
H2O(c) + 1-Acylglycerol-VLDL-PC-pool(c) -> Glycerol(c) + Fatty-acid-VLDL-PC-pool(c)	EC:3.1.1.23	0.04919	0.04919	1	1
H2O(c) + Phosphatidate-VLDL-PC-pool(c) -> Pi(c) + 1,2-Diacylglycerol-VLDL-PC-pool(c)	EC:3.1.3.4	0.04919	0.04919	-1	-1
CoA(c) + Phosphatidate-VLDL-PC-pool(c) <=> 1-Acylglycerol-3P-VLDL-PC-pool(c) + Acyl-CoA-VLDL-PC-pool(c)	EC:2.3.1.51	-0.04919	0.04919	1	1
Proline(c) + Valine(s) + Na+(s) -> Proline(s) + Valine(c) + Na+(c)	Utilized_transport	-0.0444862	0.0444862	-1	0
Glutamine(c) + Isoleucine(s) + Na+(s) -> Glutamine(s) + Isoleucine(c) + Na+(c)	Utilized_transport	-0.0435085	0.0435085	-1	0
Tryptophan(s) + Threonine(c) + Na+(s) -> Tryptophan(c) + Threonine(s) + Na+(c)	Utilized_transport	0.0432446	0.0432446	1	0
Ubiquinone(m) + Myristoyl-CoA(m) -> Ubiquinol(m) + (2E)-Tetradecenoyl-CoA(m)	EC:1.3.3.6	0.0432107	0.0432107	-1	-1
AKG(c) + H+(PG)(m) + cis-Aconitate(m) <=> AKG(m) + H+(PG)(c) + cis-Aconitate(c)	TCDB:2.A.29.7.2	0.0391765	0.0391765	0	-1
Alanine(s) + Tryptophan(c) + Na+(s) -> Alanine(c) + Tryptophan(s) + Na+(c)	Utilized_transport	-0.0380309	0.0380309	-1	0
Methionine(c) + Threonine(s) + Na+(s) -> Methionine(s) + Threonine(c) + Na+(c)	Utilized_transport	0.0357228	0.0357228	1	1
Phenylalanine(c) + Na+(c) <=> Phenylalanine(s) + Na+(s)	Facilitated_diffusion	0.0352546	0.0352546	1	1
AKG(c) + Succinate(m) <=> AKG(m) + Succinate(c)	TCDB:2.A.29.2.2	-0.0345371	0.0345371	-1	-1
Ubiquinone(m) + Hexanoyl-CoA(m) -> Ubiquinol(m) + (2E)-Hexenoyl-CoA(m)	EC:1.3.3.6	0.0341147	0.0341147	-1	-1
Acetyl-CoA(m) + Lauroyl-CoA(m) <=> CoA(m) + 3-Oxotetradecanoyl-CoA(m)	EC:2.3.1.16	0.0335483	0.0335483	1	1
Acetyl-CoA(m) + Myristoyl-CoA(m) <=> CoA(m) + 3-Oxopalmitoyl-CoA(m)	EC:2.3.1.16	0.0335483	0.0335483	1	1
(S)-3-Hydroxyhexadecanoyl-CoA(m) <=> H2O(m) + (2E)-Hexadecenoyl-CoA(m)	EC:4.2.1.17	0.0335483	0.0335483	1	1
(S)-3-Hydroxytetradecanoyl-CoA(m) <=> H2O(m) + (2E)-Tetradecenoyl-CoA(m)	EC:4.2.1.17	0.0335483	0.0335483	1	1
Palmitoyl-CoA(m) + L-Carnitine(m) <=> CoA(m) + L-Palmitoylcarnitine(m)	EC:2.3.1.21	0.0335483	0.0335483	1	1
Palmitoyl-CoA(c) + L-Carnitine(c) <=> CoA(c) + L-Palmitoylcarnitine(c)	EC:2.3.1.21	-0.0335483	0.0335483	-1	-1
L-Carnitine(m) + L-Palmitoylcarnitine(c) -> L-Carnitine(c) + L-Palmitoylcarnitine(m)	TCDB:2.A.29.8.3	-0.0335483	0.0335483	-1	-1
NAD+(m) + (S)-3-Hydroxyhexadecanoyl-CoA(m) -> NADH(m) + 3-Oxopalmitoyl-CoA(m)	EC:1.1.1.211_EC:1.1.1.35	-0.0335483	0.0335483	-1	-1
NAD+(m) + (S)-3-Hydroxytetradecanoyl-CoA(m) -> NADH(m) + 3-Oxotetradecanoyl-CoA(m)	EC:1.1.1.35_EC:1.1.1.211	-0.0335483	0.0335483	-1	-1
H2O(c) + IMP(c) -> Pi(c) + Inosine(c)	EC:3.1.3.5	-0.0328702	0.0328702	1	1
Proline(s) <=> Proline(c)	Utilized_transport	-0.0325254	0.0325254	1	1
Leucine(s) + Histidine(c) + Na+(s) -> Leucine(c) + Histidine(s) + Na+(c)	Utilized_transport	-0.0323206	0.0323206	0	1
ATP(p) + ADP(c) <=> ATP(c) + ADP(p)	Transport_reaction	-0.0306349	0.0306349	-1	-1
H2O(r) <=> H2O(c)	Free_diffusion	0.0296794	0.0296794	-1	-1
ATP(m) + CoA(m) + Acetate(m) -> PPi(m) + AMP(m) + Acetyl-CoA(m)	EC:6.2.1.1	0.0290423	0.0290423	-1	-1
Lysine(s) + Phenylalanine(c) -> Lysine(c) + Phenylalanine(s)	TCDB:2.A.3.8.15	0.0271027	0.0271027	1	0
Proline(c) + Threonine(s) + Na+(s) -> Proline(s) + Threonine(c) + Na+(c)	Utilized_transport	0.0250147	0.0250147	0	-1
NAD+(m) + (S)-3-Hydroxydodecanoyl-CoA(m) <=> NADH(m) + 3-Oxododecanoyl-CoA(m)	EC:1.1.1.35_EC:1.1.1.211	0.0229822	0.0229822	-1	-1
NAD+(m) + (S)-Hydroxydecanoyl-CoA(m) <=> NADH(m) + 3-Oxodecanoyl-CoA(m)	EC:1.1.1.35_EC:1.1.1.211	0.0229822	0.0229822	-1	-1
NAD+(m) + (S)-Hydroxyoctanoyl-CoA(m) -> NADH(m) + 3-Oxooctanoyl-CoA(m)	EC:1.1.1.211	0.0229822	0.0229822	-1	-1
NAD+(m) + (S)-Hydroxyhexanoyl-CoA(m) -> NADH(m) + 3-Oxohexanoyl-CoA(m)	EC:1.1.1.211_EC:1.1.1.35	0.0229822	0.0229822	-1	-1
Butyryl-CoA(m) + Ubiquinone(m) -> Ubiquinol(m) + Crotonyl-CoA(m)	EC:1.3.3.6	0.0229822	0.0229822	-1	-1
Acetyl-CoA(m) + Butyryl-CoA(m) <=> CoA(m) + 3-Oxohexanoyl-CoA(m)	EC:2.3.1.16	-0.0229822	0.0229822	1	1
(S)-Hydroxyoctanoyl-CoA(m) <=> H2O(m) + (2E)-Octenoyl-CoA(m)	EC:4.2.1.17	-0.0229822	0.0229822	1	1
(S)-Hydroxyhexanoyl-CoA(m) <=> H2O(m) + (2E)-Hexenoyl-CoA(m)	EC:4.2.1.17	-0.0229822	0.0229822	1	1
Acetyl-CoA(m) + Octanoyl-CoA(m) <=> CoA(m) + 3-Oxodecanoyl-CoA(m)	EC:2.3.1.16	-0.0229822	0.0229822	1	1
Acetyl-CoA(m) + Decanoyl-CoA(m) <=> CoA(m) + 3-Oxododecanoyl-CoA(m)	EC:2.3.1.16	-0.0229822	0.0229822	1	1
(S)-Hydroxydecanoyl-CoA(m) <=> H2O(m) + (2E)-Decenoyl-CoA(m)	EC:4.2.1.17	-0.0229822	0.0229822	1	1
Acetyl-CoA(m) + Hexanoyl-CoA(m) <=> CoA(m) + 3-Oxooctanoyl-CoA(m)	EC:2.3.1.16	-0.0229822	0.0229822	1	1
(S)-3-Hydroxydodecanoyl-CoA(m) <=> H2O(m) + (2E)-Dodecenoyl-CoA(m)	EC:4.2.1.17	-0.0229822	0.0229822	1	1
Glutamine(s) <=> Glutamine(c)	Utilized_transport	0.0217543	0.0217543	1	1
H2O(c) + UDP-N-acetylglucosamine(c) <=> UDP(c) + N-Acetyl-D-mannosamine(c)	EC:5.1.3.14	0.0145651	0.0145651	1	1
ATP(c) + N-Acetylglucosamine(c) -> ADP(c) + N-Acetylglucosamine-6P(c)	EC:2.7.1.59	0.0145651	0.0145651	1	-1
UTP(c) + N-Acetylglucosamine-1P(c) -> PPi(c) + UDP-N-acetylglucosamine(c)	EC:2.7.7.23	0.0145651	0.0145651	1	0
N-Acetylglucosamine-6P(c) -> N-Acetylglucosamine-1P(c)	EC:5.4.2.3	0.0145651	0.0145651	1	0
UTP(c) + Sedoheptulose-7P(c) <=> UDP(c) + Sedoheptulose-1,7PP(c)	EC:2.7.1.11	-0.0145651	0.0145651	-1	0
N-Acetylglucosamine(c) <=> N-Acetyl-D-mannosamine(c)	EC:5.1.3.8	-0.0145651	0.0145651	-1	1
Tryptophan(c) + Leucine(s) + Na+(s) -> Tryptophan(s) + Leucine(c) + Na+(c)	Utilized_transport	-0.0142075	0.0142075	-1	0
Alanine(s) + Leucine(c) + Na+(s) -> Alanine(c) + Leucine(s) + Na+(c)	Utilized_transport	-0.0136999	0.0136999	0	1
NADPH(m) + (2E)-Hexenoyl-CoA(m) <=> NADP+(m) + Hexanoyl-CoA(m)	EC:1.3.1.38	0.0111325	0.0111325	-1	-1
H+(PG)(c) + Proline(m) -> H+(PG)(m) + Proline(c)	Transport_reaction	0.0107941	0.0107941	0	-1
ATP(p) + (R)-5-Diphosphomevalonate(p) <=> ADP(p) + Pi(p) + CO2(p) + Isopentenyl-PP(p)	EC:4.1.1.33	0.0102116	0.0102116	1	0
CO2(p) <=> CO2(c)	Free_diffusion	0.0102116	0.0102116	1	0
ATP(p) + (R)-Mevalonate(p) <=> ADP(p) + (R)-5-Phosphomevalonate(p)	EC:2.7.1.36	0.0102116	0.0102116	1	0
ATP(p) + (R)-5-Phosphomevalonate(p) <=> ADP(p) + (R)-5-Diphosphomevalonate(p)	EC:2.7.4.2	0.0102116	0.0102116	1	0
(R)-Mevalonate(c) <=> (R)-Mevalonate(p)	Transport_reaction	0.0102116	0.0102116	1	0
CoA(c) + HMG-CoA(c) <=> H2O(c) + Acetyl-CoA(c) + Acetoacetyl-CoA(c)	EC:2.3.3.10	-0.0102116	0.0102116	-1	0
2 NADP+(c) + CoA(c) + (R)-Mevalonate(c) <=> 2 NADPH(c) + HMG-CoA(c)	EC:1.1.1.34	-0.0102116	0.0102116	-1	0
Pi(c) <=> Pi(p)	Facilitated_diffusion	-0.0102116	0.0102116	-1	0
H2O(c) + CMP(c) -> Pi(c) + Cytidine(c)	EC:3.1.3.5	-0.00953474	0.00953474	-1	-1
Histidine(c) + Isoleucine(s) + Na+(s) -> Histidine(s) + Isoleucine(c) + Na+(c)	Utilized_transport	-0.00881472	0.00881472	0	1
Glucose-6P(c) <=> Glucose-6P(r)	TCDB:2.A.1.4.5	-0.00868921	0.00868921	1	1
PPi(c) <=> PPi(p)	Facilitated_diffusion	-0.00680775	0.00680775	-1	0
HCO3-(c) <=> HCO3-(m)	Free_diffusion	-0.00550049	0.00550049	-1	-1
Carbonate(c) <=> H2O(c) + CO2(c)	EC:4.2.1.1	0.00523108	0.00523108	1	1
Carbonate(c) <=> HCO3-(c)	Spontaneous_reaction	-0.00523108	0.00523108	-1	-1
Histidine(s) + Valine(c) -> Histidine(c) + Valine(s)	TCDB:2.A.3.8.15	0.00404008	0.00404008	-1	-1
Isopentenyl-PP(p) <=> Dimethylallyl-PP(p)	EC:5.3.3.2	0.00340388	0.00340388	1	0
Isopentenyl-PP(p) + Dimethylallyl-PP(p) <=> PPi(p) + Geranyl-PP(p)	EC:2.5.1.1	0.00340388	0.00340388	1	0
Isopentenyl-PP(p) + Geranyl-PP(p) <=> PPi(p) + Farnesyl-PP(p)	EC:2.5.1.10	0.00340388	0.00340388	1	0
Farnesyl-PP(p) <=> Farnesyl-PP(r)	Transport_reaction	0.00340388	0.00340388	1	0
Lysine(s) + Histidine(c) <=> Lysine(c) + Histidine(s)	Utilized_transport	-0.00336247	0.00336247	-1	-1
Malonyl-ACP(c) + Butyryl-ACP(c) <=> CO2(c) + ACP(c) + 3-Oxohexanoyl-ACP(c)	EC:2.3.1.85	0.00299762	0.00299762	-1	-1
Malonyl-ACP(c) + Hexanoyl-ACP(c) <=> CO2(c) + ACP(c) + 3-Oxooctanoyl-ACP(c)	EC:2.3.1.85	0.00299762	0.00299762	-1	-1
Acetyl-CoA(c) + ACP(c) <=> CoA(c) + Acetyl-ACP(c)	EC:2.3.1.85	0.00299762	0.00299762	-1	-1
Malonyl-ACP(c) + Acetyl-ACP(c) <=> CO2(c) + ACP(c) + Acetoacetyl-ACP(c)	EC:2.3.1.85	0.00299762	0.00299762	-1	-1
(R)-3-Hydroxybutanoyl-ACP(c) <=> H2O(c) + But-2-enoyl-ACP(c)	EC:2.3.1.85	0.00299762	0.00299762	-1	-1
Malonyl-ACP(c) + Dodecanoyl-ACP(c) <=> CO2(c) + ACP(c) + 3-Oxotetradecanoyl-ACP(c)	EC:2.3.1.85	0.00299762	0.00299762	-1	-1
D-3-Hydroxyhexanoyl-ACP(c) <=> H2O(c) + (2E)-Hexenoyl-ACP(c)	EC:2.3.1.85	0.00299762	0.00299762	-1	-1
Malonyl-ACP(c) + Octanoyl-ACP(c) <=> CO2(c) + ACP(c) + 3-Oxodecanoyl-ACP(c)	EC:2.3.1.85	0.00299762	0.00299762	-1	-1
Malonyl-ACP(c) + Decanoyl-ACP(c) <=> CO2(c) + ACP(c) + 3-Oxododecanoyl-ACP(c)	EC:2.3.1.85	0.00299762	0.00299762	-1	-1
Malonyl-ACP(c) + Tetradecanoyl-ACP(c) <=> CO2(c) + ACP(c) + 3-Oxohexadecanoyl-ACP(c)	EC:2.3.1.85	0.00299762	0.00299762	-1	-1
(R)-3-Hydroxydecanoyl-ACP(c) <=> H2O(c) + (2E)-Decenoyl-ACP(c)	EC:2.3.1.85	0.00299762	0.00299762	-1	-1
(R)-3-Hydroxyoctanoyl-ACP(c) <=> H2O(c) + (2E)-Octenoyl-ACP(c)	EC:2.3.1.85	0.00299762	0.00299762	-1	-1
(R)-3-Hydroxypalmitoyl-ACP(c) <=> H2O(c) + (2E)-Hexadecenoyl-ACP(c)	EC:2.3.1.85	0.00299762	0.00299762	-1	-1
HMA(c) <=> H2O(c) + (2E)-Tetradecenoyl-ACP(c)	EC:2.3.1.85	0.00299762	0.00299762	-1	-1
D-3-Hydroxydodecanoyl-ACP(c) <=> H2O(c) + (2E)-Dodecenoyl-ACP(c)	EC:2.3.1.85	0.00299762	0.00299762	-1	-1
NADP+(c) + (R)-3-Hydroxydecanoyl-ACP(c) <=> NADPH(c) + 3-Oxodecanoyl-ACP(c)	EC:2.3.1.85	-0.00299762	0.00299762	1	1
NADP+(c) + (R)-3-Hydroxypalmitoyl-ACP(c) <=> NADPH(c) + 3-Oxohexadecanoyl-ACP(c)	EC:2.3.1.85	-0.00299762	0.00299762	1	1
NADP+(c) + HMA(c) <=> NADPH(c) + 3-Oxotetradecanoyl-ACP(c)	EC:2.3.1.85	-0.00299762	0.00299762	1	1
NADP+(c) + Dodecanoyl-ACP(c) <=> NADPH(c) + (2E)-Dodecenoyl-ACP(c)	EC:2.3.1.85	-0.00299762	0.00299762	1	1
NADP+(c) + Octanoyl-ACP(c) <=> NADPH(c) + (2E)-Octenoyl-ACP(c)	EC:2.3.1.85	-0.00299762	0.00299762	1	1
NADP+(c) + Decanoyl-ACP(c) <=> NADPH(c) + (2E)-Decenoyl-ACP(c)	EC:2.3.1.85	-0.00299762	0.00299762	1	1
NADP+(c) + D-3-Hydroxydodecanoyl-ACP(c) <=> NADPH(c) + 3-Oxododecanoyl-ACP(c)	EC:2.3.1.85	-0.00299762	0.00299762	1	1
NADP+(c) + Tetradecanoyl-ACP(c) <=> NADPH(c) + (2E)-Tetradecenoyl-ACP(c)	EC:2.3.1.85	-0.00299762	0.00299762	1	1
NADP+(c) + Butyryl-ACP(c) <=> NADPH(c) + But-2-enoyl-ACP(c)	EC:2.1.3.85	-0.00299762	0.00299762	1	1
NADP+(c) + (R)-3-Hydroxybutanoyl-ACP(c) <=> NADPH(c) + Acetoacetyl-ACP(c)	EC:2.3.1.85	-0.00299762	0.00299762	1	1
NADP+(c) + (R)-3-Hydroxyoctanoyl-ACP(c) <=> NADPH(c) + 3-Oxooctanoyl-ACP(c)	EC:2.3.1.85	-0.00299762	0.00299762	1	1
NADP+(c) + D-3-Hydroxyhexanoyl-ACP(c) <=> NADPH(c) + 3-Oxohexanoyl-ACP(c)	EC:2.3.1.85	-0.00299762	0.00299762	1	1
NADP+(c) + Hexanoyl-ACP(c) <=> NADPH(c) + (2E)-Hexenoyl-ACP(c)	EC:2.3.1.85	-0.00299762	0.00299762	1	1
NADP+(c) + Hexadecanoyl-ACP(c) <=> NADPH(c) + (2E)-Hexadecenoyl-ACP(c)	EC:2.3.1.85	-0.00299762	0.00299762	1	1
H+(PG)(m) + Malate(c) + cis-Aconitate(m) <=> H+(PG)(c) + Malate(m) + cis-Aconitate(c)	TCDB:2.A.29.7.2	-0.00294163	0.00294163	0	1
Tryptophan(s) + Leucine(c) <=> Tryptophan(c) + Leucine(s)	TCDB:2.A.3.8.1	0.00211677	0.00211677	1	0
2 H2O(r) + 2 ATP(r) + Cholesterol(r) -> 2 ADP(r) + 2 Pi(r) + Cholesterol(b)	Active_transport	0.00170194	0.00170194	1	0
Zymosterol(r) <=> 5alpha-Cholesta-7,24-dien-3beta-ol(r)	EC:5.3.3.5	0.00170194	0.00170194	1	0
NADP+(r) + 3-Keto-4-methylzymosterol(r) <=> NADPH(r) + 4alpha-Methylzymosterol(r)	EC:1.1.1.270	0.00170194	0.00170194	1	0
NADP+(r) + 4alpha-Methylzymosterol-4-carboxylate(r) <=> NADPH(r) + CO2(r) + 3-Keto-4-methylzymosterol(r)	EC:1.1.1.170	0.00170194	0.00170194	1	0
2 H2O(r) + 4alpha-Methylzymosterol(r) <=> CO2(r) + Zymosterol(r)	Uncategorized_reaction	0.00170194	0.00170194	1	0
NADPH(r) + Presqualene-PP(r) <=> NADP+(r) + PPi(r) + Squalene(r)	EC:2.5.1.21	0.00170194	0.00170194	1	0
3 NADPH(r) + 3 O2(r) + 14-Demethyllanosterol(r) <=> 4 H2O(r) + 3 NADP+(r) + 4alpha-Methylzymosterol-4-carboxylate(r)	EC:1.14.13.72	0.00170194	0.00170194	1	0
NADPH(r) + O2(r) + Squalene(r) <=> H2O(r) + NADP+(r) + Squalene_2,3-oxide(r)	EC:1.14.99.7	0.00170194	0.00170194	1	0
Squalene_2,3-oxide(r) <=> Lanosterol(r)	EC:5.4.99.7	0.00170194	0.00170194	1	0
3 NADPH(r) + 3 O2(r) + Lanosterol(r) <=> 4 H2O(r) + 3 NADP+(r) + Formate(r) + 4,4-Dimethyl-5alpha-cholesta-8,14,24-trien-3beta-ol(r)	EC:1.14.13.70	0.00170194	0.00170194	1	0
2 Farnesyl-PP(r) <=> PPi(r) + Presqualene-PP(r)	EC:2.5.1.21	0.00170194	0.00170194	1	0
Formate(c) <=> Formate(r)	Facilitated_diffusion	-0.00170194	0.00170194	-1	0
NADP+(r) + 14-Demethyllanosterol(r) <=> NADPH(r) + 4,4-Dimethyl-5alpha-cholesta-8,14,24-trien-3beta-ol(r)	EC:1.3.1.70	-0.00170194	0.00170194	-1	0
NADP+(r) + Cholesterol(r) <=> NADPH(r) + Desmosterol(r)	EC:1.3.1.72	-0.00170194	0.00170194	-1	0
NADP+(r) + Desmosterol(r) <=> NADPH(r) + 7-Dehydrodesmosterol(r)	EC:1.3.1.21	-0.00170194	0.00170194	-1	0
2 H2O(r) + NADP+(r) + 7-Dehydrodesmosterol(r) <=> NADPH(r) + O2(r) + 5alpha-Cholesta-7,24-dien-3beta-ol(r)	EC:1.14.21.6	-0.00170194	0.00170194	-1	0
2220 Arachidonate(c) + 1260 Palmitate(c) + 628 Oleate(c) + 2010 Stearate(c) + 1330 Linoleate(c) <=> 7448 Fatty-acid-VLDL-PE-pool(c)	Pool_reaction	0.000608349	0.000608349	1	1
1260 1-Acylglycerol-3P-palm(c) + 2010 1-Acylglycerol-3P-stea(c) + 628 1-Acylglycerol-3P-ol(c) + 1330 1-Acylglycerol-3P-lin(c) + 2220 1-Acylglycerol-3P-arach(c) -> 7448 1-Acylglycerol-3P-VLDL-PE-pool(c)	Pool_reaction	-0.000249065	0.000249065	-1	1
1260 Palmitoyl-CoA(c) + 2010 Stearoyl-CoA(c) + 628 Oleoyl-CoA(c) + 1330 Linoleoyl-CoA(c) + 2220 Arachidonyl-CoA(c) -> 7448 Acyl-CoA-VLDL-PE-pool(c)	Pool_reaction	-0.000249065	0.000249065	-1	1
2050 Arachidonate(c) + 345 Palmitate(c) + 332 Oleate(c) + 4820 Stearate(c) + 181 Linoleate(c) <=> 7728 Fatty-acid-VLDL-PS-pool(c)	Pool_reaction	-4.63767e-05	4.63767e-05	-1	-1
147 Arachidonate(c) + 6260 Palmitate(c) + 656 Oleate(c) + 1490 Stearate(c) + 270 Linoleate(c) <=> 8823 Fatty-acid-VLDL-SM-pool(c)	Pool_reaction	3.51769e-05	3.51769e-05	1	1
6260 Palmitoyl-CoA(c) + 1490 Stearoyl-CoA(c) + 656 Oleoyl-CoA(c) + 270 Linoleoyl-CoA(c) + 147 Arachidonyl-CoA(c) <=> 8823 Acyl-CoA-VLDL-SM-pool(c)	Pool_reaction	-3.51769e-05	3.51769e-05	1	1
345 Palmitoyl-CoA(c) + 4820 Stearoyl-CoA(c) + 332 Oleoyl-CoA(c) + 181 Linoleoyl-CoA(c) + 2050 Arachidonyl-CoA(c) -> 7728 Acyl-CoA-VLDL-PS-pool(c)	Pool_reaction	-2.99242e-05	2.99242e-05	-1	-1
345 1-Acylglycerol-3P-palm(c) + 4820 1-Acylglycerol-3P-stea(c) + 332 1-Acylglycerol-3P-ol(c) + 181 1-Acylglycerol-3P-lin(c) + 2050 1-Acylglycerol-3P-arach(c) -> 7728 1-Acylglycerol-3P-VLDL-PS-pool(c)	Pool_reaction	-2.99242e-05	2.99242e-05	-1	-1
264 Arachidonate(c) + 849 Palmitate(c) + 4570 Oleate(c) + 584 Stearate(c) + 2780 Linoleate(c) <=> 9047 Fatty-acid-VLDL-TG3-pool(c)	Pool_reaction	2.6596e-05	2.6596e-05	1	1
849 Palmitoyl-CoA(c) + 584 Stearoyl-CoA(c) + 4570 Oleoyl-CoA(c) + 2780 Linoleoyl-CoA(c) + 264 Arachidonyl-CoA(c) -> 9047 Acyl-CoA-VLDL-TG3-pool(c)	Pool_reaction	-2.6596e-05	2.6596e-05	1	1
1200 Palmitoyl-CoA(c) + 384 Stearoyl-CoA(c) + 4260 Oleoyl-CoA(c) + 2810 Linoleoyl-CoA(c) + 521 Arachidonyl-CoA(c) -> 9175 Acyl-CoA-VLDL-TG2-pool(c)	Pool_reaction	2.54435e-05	2.54435e-05	-1	-1
521 Arachidonate(c) + 1200 Palmitate(c) + 4260 Oleate(c) + 384 Stearate(c) + 2810 Linoleate(c) <=> 9175 Fatty-acid-VLDL-TG2-pool(c)	Pool_reaction	-2.54435e-05	2.54435e-05	1	1
6440 1-Acylglycerol-3P-palm(c) + 823 1-Acylglycerol-3P-stea(c) + 1220 1-Acylglycerol-3P-ol(c) + 741 1-Acylglycerol-3P-lin(c) + 24 1-Acylglycerol-3P-arach(c) -> 9248 1-Acylglycerol-3P-VLDL-TG1-pool(c)	Pool_reaction	2.52426e-05	2.52426e-05	-1	-1
24 Arachidonate(c) + 6440 Palmitate(c) + 1220 Oleate(c) + 823 Stearate(c) + 741 Linoleate(c) <=> 9248 Fatty-acid-VLDL-TG1-pool(c)	Pool_reaction	-2.52426e-05	2.52426e-05	1	1
2170 Arachidonate(c) + 694 Palmitate(c) + 1360 Oleate(c) + 3640 Stearate(c) + 694 Linoleate(c) <=> 8558 Fatty-acid-VLDL-PI-pool(c)	Pool_reaction	-1.45586e-05	1.45586e-05	-1	-1
726 Arachidonate(c) + 3010 Palmitate(c) + 1170 Oleate(c) + 1300 Stearate(c) + 2350 Linoleate(c) <=> 8556 Fatty-acid-VLDL-PC-pool(c)	Pool_reaction	-1.14983e-05	1.14983e-05	1	1
694 1-Acylglycerol-3P-palm(c) + 3640 1-Acylglycerol-3P-stea(c) + 1360 1-Acylglycerol-3P-ol(c) + 694 1-Acylglycerol-3P-lin(c) + 2170 1-Acylglycerol-3P-arach(c) -> 8558 1-Acylglycerol-3P-VLDL-PI-pool(c)	Pool_reaction	7.27932e-06	7.27932e-06	-1	-1
694 Palmitoyl-CoA(c) + 3640 Stearoyl-CoA(c) + 1360 Oleoyl-CoA(c) + 694 Linoleoyl-CoA(c) + 2170 Arachidonyl-CoA(c) -> 8558 Acyl-CoA-VLDL-PI-pool(c)	Pool_reaction	7.27932e-06	7.27932e-06	-1	-1
3010 1-Acylglycerol-3P-palm(c) + 1300 1-Acylglycerol-3P-stea(c) + 1170 1-Acylglycerol-3P-ol(c) + 2350 1-Acylglycerol-3P-lin(c) + 726 1-Acylglycerol-3P-arach(c) -> 8556 1-Acylglycerol-3P-VLDL-PC-pool(c)	Pool_reaction	5.74918e-06	5.74918e-06	-1	-1
3010 Palmitoyl-CoA(c) + 1300 Stearoyl-CoA(c) + 1170 Oleoyl-CoA(c) + 2350 Linoleoyl-CoA(c) + 726 Arachidonyl-CoA(c) -> 8556 Acyl-CoA-VLDL-PC-pool(c)	Pool_reaction	5.74918e-06	5.74918e-06	-1	-1
Pi(c) + Xanthosine(c) <=> Xanthine(c) + Ribose-1P(c)	EC:2.4.2.1	-4.41869e-13	4.41869e-13	1	1
H2O(c) + dATP(c) + Oxidized_thioredoxin(c) <=> ATP(c) + Thioredoxin(c)	EC:1.17.4.1	-4.41818e-13	4.41818e-13	0	1
ATP(c) + Deoxyadenosine(c) -> ADP(c) + dAMP(c)	EC:2.7.1.76	-4.41818e-13	4.41818e-13	0	1
ATP(c) + dADP(c) <=> ADP(c) + dATP(c)	EC:2.7.4.6	-4.41818e-13	4.41818e-13	0	1
H2O(c) + Xanthosine-5P(c) -> Pi(c) + Xanthosine(c)	EC:3.1.3.5	-4.41502e-13	4.41502e-13	0	1
H2O(m) + NAD+(m) + L-Glutamate_5-semialdehyde(m) <=> NADH(m) + Glutamate(m)	EC:1.5.1.12	-3.19744e-13	3.19744e-13	-1	-1
H2O(c) + cGMP(c) -> GMP(c)	EC:3.1.4.17_EC:3.1.4.35	3.08048e-13	3.08048e-13	0	-1
Cysteine(s) + Histidine(c) + Na+(s) -> Cysteine(c) + Histidine(s) + Na+(c)	Utilized_transport	-2.65898e-14	2.65898e-14	-1	-1
Sarcosine(p) <=> Sarcosine(c)	0	1.55468e-14	1.55468e-14	1	1
Formaldehyde(p) <=> Formaldehyde(c)	0	-1.55468e-14	1.55468e-14	-1	-1
H2O(p) + O2(p) + Sarcosine(p) -> H2O2(p) + Glycine(p) + Formaldehyde(p)	0	-1.55468e-14	1.55468e-14	-1	-1
Serine(s) <=> Serine(c)	Utilized_transport	-8.21565e-15	8.21565e-15	1	1
Arginine(s) + Valine(c) -> Arginine(c) + Valine(s)	TCDB:2.A.3.8.15	5.66214e-15	5.66214e-15	1	1
Glycolate(c) <=> Glycolate(m)	0	4.17617e-15	4.17617e-15	-1	-1
NADPH(m) + H+(PG)(m) + Glyoxylate(m) -> NADP+(m) + Glycolate(m)	0	-4.17617e-15	4.17617e-15	1	1
Dihydrothymine(c) <=> Dihydrothymine(m)	Facilitated_diffusion	2.22045e-15	2.22045e-15	1	1
NAD+(m) + Dihydrothymine(m) <=> NADH(m) + Thymine(m)	EC:1.3.1.1	1.9984e-15	1.9984e-15	1	1
Arginine(s) + Histidine(c) <=> Arginine(c) + Histidine(s)	Utilized_transport	1.9984e-15	1.9984e-15	1	1
H2O(c) + PAPS(c) -> Pi(c) + Adenylyl_sulfate(c)	EC:3.1.3.7	1.77636e-15	1.77636e-15	-1	-1
Glycerol(c) <=> Glycerol(s)	Facilitated_diffusion	1.77636e-15	1.77636e-15	-1	-1
Mannose-6P(c) <=> Fructose-6P(c)	EC:5.3.1.8	-1.77636e-15	1.77636e-15	-1	-1
Thymine(c) -> Thymine(m)	Facilitated_diffusion	-1.77636e-15	1.77636e-15	-1	-1
H2O(c) + L-Cystathionine(c) <=> NH3(c) + Cysteine(c) + 2-Oxobutyrate(c)	EC:4.4.1.1	-1.33227e-15	1.33227e-15	1	1
NADP+(c) + Sphinganine(c) <=> NADPH(c) + 3-Dehydrosphinganine(c)	EC:1.1.1.102	8.88178e-16	8.88178e-16	-1	-1
Cholesterol(l) -> Cholesterol(c)	Vesicular_transport	8.88178e-16	8.88178e-16	1	1
H2O(c) + ATP(c) + Cholesterol(c) -> ADP(c) + Pi(c) + Cholesterol(b)	TCDB:3.A.1.201.3	8.88178e-16	8.88178e-16	1	1
Serine(c) + Palmitoyl-CoA(c) <=> CoA(c) + CO2(c) + 3-Dehydrosphinganine(c)	EC:2.3.1.50	-8.88178e-16	8.88178e-16	1	1
Serine(c) + Homocysteine(c) <=> H2O(c) + L-Cystathionine(c)	EC:4.2.1.22	-8.88178e-16	8.88178e-16	1	1
H2S(c) <=> H2S(s)	Free_diffusion	4.44089e-16	4.44089e-16	1	1
H2O(c) + SM-pool(c) <=> Phosphocholine(c) + Ceramide-pool(c)	EC:3.1.4.12	4.44089e-16	4.44089e-16	-1	-1
H2O(c) + Deamido-NAD(c) <=> AMP(c) + Nicotinate_ribonucleotide(c)	EC:3.6.1.9	-4.44089e-16	4.44089e-16	-1	-1
Inosine(c) <=> Inosine(s)	TCDB:2.A.57.1.4	-4.44089e-16	4.44089e-16	-1	-1
H2O(c) + PC-VLDL-pool(c) -> Choline(c) + Phosphatidate-VLDL-PC-pool(c)	EC:3.1.4.4	-4.44089e-16	4.44089e-16	-1	-1
H2O(s) + GSH(s) <=> Glutamate(s) + Cys-Gly(s)	EC:3.4.11.4	3.60823e-16	3.60823e-16	-1	-1
H2O(s) + Cys-Gly(s) <=> Glycine(s) + Cysteine(s)	EC:3.4.11.2	3.33067e-16	3.33067e-16	1	1
H2O(m) + 1-Pyrroline-5-carboxylate(m) <=> L-Glutamate_5-semialdehyde(m)	EC:1.5.1.12	-2.5721e-16	2.5721e-16	-1	0
Glycine(s) + Histidine(c) + Na+(s) -> Glycine(c) + Histidine(s) + Na+(c)	Utilized_transport	2.22045e-16	2.22045e-16	-1	-1
AKG(m) + Ornithine(m) <=> Glutamate(m) + L-Glutamate_5-semialdehyde(m)	EC:2.6.1.13	-2.22045e-16	2.22045e-16	-1	-1
Pi(c) + Deoxyinosine(c) <=> Hypoxanthine(c) + 2-Deoxy-D-ribose-1P(c)	Enzyme_catalyzed	-2.22045e-16	2.22045e-16	1	1
H2O(c) + NAD+(c) + Hypotaurine(c) <=> NADH(c) + Taurine(c)	EC:1.8.1.3	-1.28605e-16	1.28605e-16	-1	0
Proline(m) + Ubiquinol(m) <=> Ubiquinone(m) + 1-Pyrroline-5-carboxylate(m)	Uncategorized_reaction	-1.28605e-16	1.28605e-16	-1	0
Chenodeoxycholoyl-CoA(p) + Glycine(p) -> CoA(p) + Glycochenodeoxycholate(p)	0	-9.41221e-17	9.41221e-17	-1	0
Glycochenodeoxycholate(p) <=> Glycochenodeoxycholate(c)	0	-9.41221e-17	9.41221e-17	-1	0
ATP(c) + CoA(c) + Palmitolate(c) -> PPi(c) + AMP(c) + (2E)-Hexadecenoyl-CoA(c)	EC:6.2.1.3	-2.77556e-17	2.77556e-17	1	1
Oxalate(p) -> Oxalate(c)	0	9.93418e-33	9.93418e-33	1	0
O2(p) + Glyoxylate(p) -> H2O2(p) + Oxalate(p)	0	9.93418e-33	9.93418e-33	1	0
S-Adenosylmethioninamine(c) -> 5-Methylthioadenosine(c) + Adenosylmethioninamine-potential(c)	Virtual_reaction/potential	0	0	0	0
L-Carnitine(c) <=> L-Carnitine(r)	Active_transport	0	0	0	0
HDL(r) <=> 2 ApoA1(r) + 20 Cholesterol(r) + 90 PC-VLDL-pool(r) + 25 PE-VLDL-pool(r) + 30 PS-VLDL-pool(r) + 75 SM-pool(r)	Particle_dis/assembly	0	0	0	0
HDL(l) -> 2 ApoA1(l) + 20 Cholesterol(l) + 90 PC-VLDL-pool(l) + 25 PE-VLDL-pool(l) + 30 PS-VLDL-pool(l) + 75 SM-pool(l)	Particle_dis/assembly	0	0	0	0
H2O(p) + PPi(p) -> 2 Pi(p)	EC:3.6.1.1	0	0	0	0
H2O(l) + Chitobiose(l) -> 2 N-Acetylglucosamine(l)	EC:3.2.1.52	0	0	1	1
H2O(s) + Maltose(s) <=> 2 Glucose(s)	EC:3.2.1.20	0	0	1	1
2 5-Aminolevulinate(c) -> 2 H2O(c) + Porphobilinogen(c)	EC:4.2.1.24	0	0	0	0
O2(s) + 4 Fe2+(s) <=> 2 H2O(s) + 4 Fe3+(s)	EC:1.16.3.1	0	0	0	0
H2O(c) + 4 Porphobilinogen(c) -> 4 NH3(c) + Hydroxymethylbilane(c)	EC:2.5.1.61	0	0	0	0
NAD+(c) + 2 GSH(c) <=> NADH(c) + GSSG(c)	EC:1.8.1.7	0	0	0	0
NAD+(m) + 2 GSH(m) <=> NADH(m) + GSSG(m)	EC:1.8.1.7	0	0	0	0
O2(c) + N-(omega)-Hydroxyarginine(c) <=> H2O(c) + Citrulline(c) + NO(c)	EC:1.14.13.39	0	0	0	0
NADP+(c) + 2 Cysteine(c) <=> NADPH(c) + Cystine(c)	EC:1.8.1.9	0	0	1	1
H2O(s) + ADP(s) -> Pi(s) + AMP(s)	EC:3.6.1.5	0	0	0	0
ATP(c) + Dephospho-CoA(c) <=> ADP(c) + CoA(c)	EC:2.7.1.24	0	0	0	0
ATP(m) + Dephospho-CoA(m) -> ADP(m) + CoA(m)	EC:2.7.1.24	0	0	0	0
H2O(r) + UDP(r) -> Pi(r) + UMP(r)	EC:3.6.1.6	0	0	1	1
H2O(s) + UDP(s) <=> Pi(s) + UMP(s)	EC:3.6.1.6	0	0	0	0
H2O(s) + UTP(s) -> Pi(s) + UDP(s)	Enzyme_catalyzed	0	0	0	0
H2O(c) + FAD(c) -> AMP(c) + FMN(c)	EC:3.6.1.9_EC:3.6.1.18	0	0	-1	-1
ATP(c) + Pyridoxal(c) -> ADP(c) + Pyridoxal-P(c)	EC:2.7.1.35	0	0	0	0
SAM(c) <=> CO2(c) + S-Adenosylmethioninamine(c)	EC:4.1.1.50	0	0	1	1
H2O(s) + AMP(s) -> Pi(s) + Adenosine(s)	EC:3.1.3.5	0	0	0	0
H2O(c) + PAP(c) -> Pi(c) + AMP(c)	EC:3.1.3.7	0	0	1	1
PPi(s) + AMP(s) <=> PRPP(s) + Adenine(s)	EC:2.4.2.7	0	0	0	0
H2O(c) + NADP+(c) + Methylglyoxal(c) <=> NADPH(c) + Pyruvate(c)	EC:1.2.1.49	0	0	1	1
NAD+(m) + Malate(m) <=> NADH(m) + CO2(m) + Pyruvate(m)	EC:1.1.1.38_EC:1.1.1.39	0	0	0	0
Malonyl-CoA(p) -> CO2(p) + Acetyl-CoA(p)	EC:4.1.1.9	0	0	0	0
CoA(c) + Acetyl_adenylate(c) -> AMP(c) + Acetyl-CoA(c)	EC:6.2.1.1	0	0	0	0
2 Acetyl-CoA(p) <=> CoA(p) + Acetoacetyl-CoA(p)	EC:2.3.1.9	0	0	0	0
ATP(m) + Glutamate(m) -> ADP(m) + Glutamyl-5P(m)	EC:2.7.2.11	0	0	0	0
2 H2O(c) + ATP(c) + 5-Oxoproline(c) -> ADP(c) + Pi(c) + Glutamate(c)	EC:3.5.2.9	0	0	0	0
H2O(c) + ATP(c) + Glutamine(c) + Deamido-NAD(c) -> NAD+(c) + PPi(c) + AMP(c) + Glutamate(c)	EC:6.3.5.1	0	0	1	1
Oxalosuccinate(p) <=> CO2(p) + AKG(p)	EC:1.1.1.42	0	0	0	0
H2O2(s) + 2 GSH(s) -> 2 H2O(s) + GSSG(s)	EC:1.11.1.9	0	0	0	0
H2O(c) + O2(c) + Pyridoxamine-P(c) -> NH3(c) + Pyridoxal-P(c) + H2O2(c)	EC:1.4.3.5	0	0	0	0
O2(c) + Pyridoxine-P(c) <=> Pyridoxal-P(c) + H2O2(c)	EC:1.4.3.5	0	0	0	0
H2O(c) + 2 NAD+(c) + UDP-glucose(c) -> 2 NADH(c) + UDP-glucuronate(c)	EC:1.1.1.22	0	0	1	1
H2O(s) + UDP-glucose(s) -> Glucose-1P(s) + UMP(s)	EC:3.6.1.45	0	0	0	0
UDP-glucose(c) <=> UDP-galactose(c)	EC:5.1.3.2	0	0	-1	-1
Protoporphyrin(m) + Fe2+(m) -> Heme(m)	EC:4.99.1.1	0	0	0	0
ATP(c) + Acetate(c) -> PPi(c) + Acetyl_adenylate(c)	EC:6.2.1.1	0	0	0	0
H2O(s) + GDP(s) <=> Pi(s) + GMP(s)	EC:3.6.1.6_EC:3.6.1.42	0	0	1	1
ATP(m) + GMP(m) <=> ADP(m) + GDP(m)	EC:2.7.4.8	0	0	0	0
H2O(s) + GTP(s) -> Pi(s) + GDP(s)	EC:3.6.5.5_EC:3.6.5.1_EC:3.6.5.6_EC:3.6.5.2_EC:3.6.5.3_EC:3.6.5.4	0	0	0	0
SAM(c) + Glycine(c) <=> SAH(c) + Sarcosine(c)	EC:2.1.1.20	0	0	0	0
ATP(m) + CoA(m) + Succinate(m) <=> ADP(m) + Pi(m) + Succinyl-CoA(m)	EC:6.2.1.5	0	0	0	0
H2O(r) + UDP-N-acetylglucosamine(r) -> UDP(r) + N-Acetyl-D-mannosamine(r)	EC:5.1.3.14	0	0	0	0
UDP-N-acetylglucosamine(c) <=> UDP-N-acetyl-D-galactosamine(c)	EC:5.1.3.7	0	0	0	0
H2O(c) + GTP(c) <=> Formate(c) + 6-[(1S,2R)-1,2-Dihydroxy-3-triphosphooxypropyl]-7,8-dihydropterin(c)	EC:3.5.4.16	0	0	1	1
H2O(n) + GTP(n) <=> Formate(n) + 6-[(1S,2R)-1,2-Dihydroxy-3-triphosphooxypropyl]-7,8-dihydropterin(n)	EC:3.5.4.16	0	0	0	0
H2O(c) + GTP(c) <=> Formamidopyrimidine_nucleoside_triphosphate(c)	EC:3.5.4.16	0	0	0	0
H2O(n) + GTP(n) <=> Formamidopyrimidine_nucleoside_triphosphate(n)	EC:3.5.4.16	0	0	0	0
Pyruvate(c) + GTP(c) <=> GDP(c) + PEP(c)	EC:2.7.1.40	0	0	0	0
GTP(c) -> PPi(c) + cGMP(c)	EC:4.6.1.2	0	0	0	0
ATP(c) + Adenylyl_sulfate(c) -> ADP(c) + PAPS(c)	EC:2.7.1.25	0	0	0	0
H2O(s) + CMP(s) -> Pi(s) + Cytidine(s)	EC:3.1.3.5	0	0	1	1
ATP(m) + CMP(m) -> ADP(m) + CDP(m)	EC:2.7.4.14	0	0	0	0
H2O(s) + CDP(s) <=> Pi(s) + CMP(s)	EC:3.6.1.5	0	0	1	1
ATP(c) + Sulfate(c) -> PPi(c) + Adenylyl_sulfate(c)	EC:2.7.7.4	0	0	1	1
ATP(c) + Riboflavin(c) <=> ADP(c) + FMN(c)	EC:2.7.1.26	0	0	1	1
NADPH(c) + 2 O2(c) + Arginine(c) <=> 2 H2O(c) + NADP+(c) + Citrulline(c) + NO(c)	EC:1.14.13.39	0	0	0	0
NADPH(c) + O2(c) + Arginine(c) <=> H2O(c) + NADP+(c) + N-(omega)-Hydroxyarginine(c)	EC:1.14.13.39	0	0	0	0
Glycine(c) + Arginine(c) <=> Ornithine(c) + Guanidinoacetate(c)	EC:2.1.4.1	0	0	1	1
Arginine(m) <=> CO2(m) + Agmatine(m)	EC:4.1.1.19	0	0	0	0
H2O(s) + CTP(s) <=> Pi(s) + CDP(s)	EC:3.6.1.5	0	0	0	0
ATP(m) + CDP(m) -> ADP(m) + CTP(m)	EC:2.7.4.6	0	0	0	0
Pyruvate(c) + CTP(c) <=> PEP(c) + CDP(c)	EC:2.7.1.40	0	0	0	0
H2O2(c) + Methanol(c) <=> 2 H2O(c) + Formaldehyde(c)	EC:1.11.1.7	0	0	1	1
AKG(m) + Thiamin-PP(m) <=> CO2(m) + 3-Carboxy-1-hydroxypropyl-ThPP(m)	EC:1.2.4.2	0	0	0	0
Pyruvate(c) + UTP(c) <=> UDP(c) + PEP(c)	EC:2.7.1.40	0	0	0	0
H2O(s) + UTP(s) -> PPi(s) + UMP(s)	EC:3.6.1.19	0	0	0	0
Ornithine(c) <=> CO2(c) + Putrescine(c)	EC:4.1.1.17	0	0	1	1
NAD+(p) + L-Lactate(p) <=> NADH(p) + Pyruvate(p)	EC:1.1.1.27	0	0	0	0
H2O(m) + NAD+(m) + Succinate_semialdehyde(m) <=> NADH(m) + Succinate(m)	EC:1.2.1.24_EC:1.2.1.16	0	0	0	0
H2O(m) + NADP+(m) + Succinate_semialdehyde(m) <=> NADPH(m) + Succinate(m)	EC:1.2.1.16	0	0	0	0
H2O(s) + ITP(s) <=> Pi(s) + IDP(s)	EC:3.6.1.5	0	0	0	0
ATP(c) + IDP(c) <=> ADP(c) + ITP(c)	EC:2.7.4.6	0	0	0	0
NAD+(c) + Ethanol(c) <=> NADH(c) + Acetaldehyde(c)	EC:1.1.1.1_EC:1.1.1.71	0	0	1	1
ATP(c) + Fructose-6P(c) -> ADP(c) + Fructose-2,6PP(c)	EC:2.7.1.105	0	0	0	0
UTP(c) + Fructose-6P(c) -> UDP(c) + Fructose-1,6PP(c)	EC:2.7.1.11	0	0	0	0
H2O(s) + Sucrose(s) <=> Glucose(s) + Fructose(s)	EC:3.2.1.48_EC:3.2.1.26	0	0	1	1
Glycine(m) + Succinyl-CoA(m) <=> CoA(m) + CO2(m) + 5-Aminolevulinate(m)	EC:2.3.1.37	0	0	0	0
Glycine(m) + Succinyl-CoA(m) <=> CoA(m) + 2-Amino-3-oxoadipate(m)	EC:2.3.1.37	0	0	0	0
Inositol-1P(c) <=> Glucose-6P(c)	EC:5.5.1.4	0	0	1	1
NAD+(p) + sn-Glycerol-3P(p) <=> NADH(p) + DHAP(p)	EC:1.1.1.8	0	0	0	0
ATP(c) + Fructose(c) <=> ADP(c) + Fructose-1P(c)	EC:2.7.1.3	0	0	1	1
GDP-mannose(c) -> H2O(c) + GDP-4-dehydro-6-deoxy-D-mannose(c)	EC:4.2.1.47	0	0	1	1
O2(c) + Cysteine(c) <=> 3-Sulfinoalanine(c)	EC:1.13.11.20	0	0	0	0
ATP(c) + CoA(c) + Propanoate(c) <=> PPi(c) + AMP(c) + Propanoyl-CoA(c)	EC:6.2.1.17_EC:6.2.1.1	0	0	1	1
ATP(m) + CoA(m) + Propanoate(m) <=> PPi(m) + AMP(m) + Propanoyl-CoA(m)	EC:6.2.1.17	0	0	0	0
CoA(c) + Propinol_adenylate(c) <=> AMP(c) + Propanoyl-CoA(c)	EC:6.2.1.17_EC:6.2.1.1	0	0	0	0
CoA(m) + Propinol_adenylate(m) <=> AMP(m) + Propanoyl-CoA(m)	EC:6.2.1.17	0	0	0	0
NADP+(c) + THF(c) <=> NADPH(c) + Dihydrofolate(c)	EC:1.5.1.3	0	0	0	0
NADP+(m) + THF(m) <=> NADPH(m) + Dihydrofolate(m)	EC:1.5.1.3	0	0	-1	-1
UDP-glucose(c) + Galactose-1P(c) -> UDP-galactose(c) + Glucose-1P(c)	EC:2.7.7.12	0	0	1	1
H2O(s) + IDP(s) <=> Pi(s) + IMP(s)	EC:3.6.1.6	0	0	0	0
H2O(c) + Kynurenine(c) <=> Alanine(c) + Anthranilate(c)	EC:3.7.1.3	0	0	0	0
H2O(c) + Formylanthranilate(c) <=> Formate(c) + Anthranilate(c)	EC:3.5.1.9	0	0	0	0
H2O(s) + DHAP(s) <=> Pi(s) + Glycerone(s)	EC:3.1.3.1	0	0	0	0
ATP(c) + Ribose(c) -> ADP(c) + Ribose-5P(c)	EC:2.7.1.15	0	0	1	1
Ribose-5P(r) <=> Ribulose-5P(r)	EC:5.3.1.6	0	0	0	0
ATP(c) + Galactose(c) -> ADP(c) + Galactose-1P(c)	EC:2.7.1.6	0	0	1	1
H2O(s) + Lactose(s) <=> Glucose(s) + Galactose(s)	EC:3.2.1.23_EC:3.2.1.108	0	0	1	1
ATP(m) + dADP(m) <=> ADP(m) + dATP(m)	EC:2.7.4.6	0	0	0	0
Pyruvate(c) + dATP(c) <=> PEP(c) + dADP(c)	EC:2.7.1.40	0	0	0	0
H2O(s) + O2(s) + Putrescine(s) <=> NH3(s) + H2O2(s) + 4-Aminobutanal(s)	EC:1.4.3.6	0	0	0	0
H2O(m) + Agmatine(m) <=> Urea(m) + Putrescine(m)	EC:3.5.3.11	0	0	0	0
Histidine(c) <=> CO2(c) + Histamine(c)	EC:4.1.1.28	0	0	0	0
O2(c) + Inositol(c) -> H2O(c) + Glucuronate(c)	EC:1.13.99.1	0	0	1	1
H2O(s) + GMP(s) -> Pi(s) + Guanosine(s)	EC:3.1.3.5	0	0	1	1
ATP(m) + Guanosine(m) <=> ADP(m) + GMP(m)	EC:2.7.1.73	0	0	0	0
NAD+(c) + Proline(c) <=> NADH(c) + 1-Pyrroline-5-carboxylate(c)	EC:1.5.1.2	0	0	0	0
NADP+(c) + Proline(c) <=> NADPH(c) + 1-Pyrroline-5-carboxylate(c)	EC:1.5.1.2	0	0	0	0
H2O(p) + Palmitoyl-CoA(p) <=> CoA(p) + Palmitate(p)	EC:3.1.2.22_EC:3.1.2.2	0	0	0	0
H2O(p) + Arachidonyl-CoA(p) <=> CoA(p) + Arachidonate(p)	EC:3.1.2.22_EC:3.1.2.2	0	0	0	0
ATP(r) + CoA(r) + Palmitate(r) -> PPi(r) + AMP(r) + Palmitoyl-CoA(r)	EC:6.2.1.3	0	0	0	0
Citrate(m) <=> H2O(m) + cis-Aconitate(m)	EC:4.2.1.4	0	0	0	0
ATP(c) + Propanoate(c) <=> PPi(c) + Propinol_adenylate(c)	Enzyme_catalyzed	0	0	0	0
ATP(m) + Propanoate(m) <=> PPi(m) + Propinol_adenylate(m)	Enzyme_catalyzed	0	0	0	0
NAD+(m) + (R)-3-Hydroxybutanoate(m) <=> NADH(m) + Acetoacetate(m)	EC:1.1.1.30	0	0	-1	-1
Acetoacetate(m) <=> CO2(m) + Acetone(m)	EC:4.1.1.4	0	0	1	1
UDP-glucuronate(r) -> CO2(r) + UDP-xylose(r)	EC:4.1.1.35	0	0	1	1
NADP+(r) + Cholesterol(r) <=> NADPH(r) + Provitamin_D3(r)	EC:1.3.1.21	0	0	0	0
NADPH(r) + O2(r) + Cholesterol(r) <=> H2O(r) + NADP+(r) + 7alpha-Hydroxycholesterol(r)	EC:1.14.13.17	0	0	0	0
H2O(c) + Adenosine(c) <=> NH3(c) + Inosine(c)	EC:3.5.4.4	0	0	0	0
ATP(c) + Thymidine(c) -> ADP(c) + dTMP(c)	EC:2.7.1.21	0	0	0	0
H2O(c) + dTMP(c) -> Pi(c) + Thymidine(c)	EC:3.1.3.5_EC:3.1.3.35	0	0	0	0
Pi(c) + Thymidine(c) <=> Thymine(c) + 2-Deoxy-D-ribose-1P(c)	EC:2.4.2.4	0	0	0	0
Glucose(c) + ITP(c) -> Glucose-6P(c) + IDP(c)	EC:2.7.1.1	0	0	0	0
Glucose(c) + dATP(c) -> Glucose-6P(c) + dADP(c)	EC:2.7.1.1	0	0	0	0
ATP(c) + Fructose(c) -> ADP(c) + Fructose-6P(c)	EC:2.7.1.1	0	0	0	0
ITP(c) + Fructose(c) -> Fructose-6P(c) + IDP(c)	EC:2.7.1.1	0	0	0	0
Fructose(c) + dATP(c) -> Fructose-6P(c) + dADP(c)	EC:2.7.1.1	0	0	0	0
ATP(c) + Mannose(c) -> ADP(c) + Mannose-6P(c)	EC:2.7.1.1	0	0	1	1
ITP(c) + Mannose(c) -> IDP(c) + Mannose-6P(c)	EC:2.7.1.1	0	0	0	0
dATP(c) + Mannose(c) -> dADP(c) + Mannose-6P(c)	EC:2.7.1.1	0	0	0	0
ATP(c) + Glucosamine(c) -> ADP(c) + Glucosamine-6P(c)	EC:2.7.1.1	0	0	1	1
ITP(c) + Glucosamine(c) -> IDP(c) + Glucosamine-6P(c)	EC:2.7.1.1	0	0	0	0
dATP(c) + Glucosamine(c) -> dADP(c) + Glucosamine-6P(c)	EC:2.7.1.1	0	0	0	0
H2O(c) + ACP(c) -> Phosphopantetheine(c) + Apo-ACP(c)	EC:3.1.4.14	0	0	0	0
CoA(c) + Apo-ACP(c) -> PAP(c) + ACP(c)	EC:2.7.8.7	0	0	0	0
H2O(c) + dCMP(c) -> Pi(c) + Deoxycytidine(c)	EC:3.1.3.5	0	0	0	0
ATP(c) + Deoxycytidine(c) -> ADP(c) + dCMP(c)	EC:2.7.1.74	0	0	1	1
H2O(s) + Lactose-6P(s) <=> Pi(s) + Lactose(s)	EC:3.2.1.23	0	0	1	1
AKG(m) + Lipoamide(m) -> CO2(m) + S-Succinyldihydrolipoamide(m)	EC:1.2.4.2	0	0	0	0
3-Methyl-2-oxobutyrate(m) + Lipoamide(m) -> CO2(m) + S-(2-Methylpropanoyl)-dihydrolipoamide(m)	EC:1.2.4.4	0	0	0	0
4-Methyl-2-oxopentanoate(m) + Lipoamide(m) -> CO2(m) + S-(3-Methylbutanoyl)-dihydrolipoamide(m)	EC:1.2.4.4	0	0	0	0
H2O(c) + O2(c) + Pyridoxamine(c) <=> NH3(c) + H2O2(c) + Pyridoxal(c)	EC:1.4.3.5	0	0	0	0
O2(c) + Pyridoxine(c) <=> H2O2(c) + Pyridoxal(c)	EC:1.1.3.12	0	0	1	1
H2O(s) + Isomaltose(s) <=> 2 Glucose(s)	EC:3.2.1.10	0	0	1	1
PPi(c) + Nicotinate_ribonucleotide(c) <=> PRPP(c) + Nicotinate(c)	EC:2.4.2.11	0	0	0	0
H2O(r) + Glucose-6P(r) -> Pi(r) + Glucose(r)	EC:3.1.3.9	0	0	0	0
H2O(c) + N-Acetylneuraminate-9P(c) -> Pi(c) + N-Acetylneuraminate(c)	EC:3.1.3.29	0	0	1	1
NADP+(c) + Tetrahydrobiopterin(c) <=> NADPH(c) + 6-Lactoyl-5,6,7,8-tetrahydropterin(c)	EC:1.1.1.153	0	0	-1	-1
O2(c) + Tryptophan(c) + Tetrahydrobiopterin(c) <=> H2O(c) + Dihydrobiopterin(c) + 5-Hydroxy-L-tryptophan(c)	EC:1.14.16.4	0	0	0	0
Mannose-6P(c) -> Mannose-1P(c)	EC:5.4.2.8	0	0	1	1
H2O(s) + dGTP(s) <=> PPi(s) + dGMP(s)	EC:3.6.1.19	0	0	0	0
ATP(m) + dGDP(m) <=> ADP(m) + dGTP(m)	EC:2.7.4.6	0	0	0	0
Pyruvate(c) + dGTP(c) <=> PEP(c) + dGDP(c)	EC:2.7.1.40	0	0	0	0
SAM(c) + Guanidinoacetate(c) <=> SAH(c) + Creatine(c)	EC:2.1.1.2	0	0	1	1
CTP(c) + Phosphocholine(c) -> PPi(c) + CDP-choline(c)	EC:2.7.7.15	0	0	0	0
NADP+(p) + Isocitrate(p) <=> NADPH(p) + Oxalosuccinate(p)	EC:1.1.1.42	0	0	0	0
Isocitrate(m) <=> H2O(m) + cis-Aconitate(m)	EC:4.2.1.3	0	0	0	0
NADP+(c) + Xylitol(c) <=> NADPH(c) + L-Xylulose(c)	EC:1.1.1.10	0	0	0	0
ATP(c) + Pyridoxine(c) <=> ADP(c) + Pyridoxine-P(c)	EC:2.7.1.35	0	0	0	0
Putrescine(c) + S-Adenosylmethioninamine(c) <=> 5-Methylthioadenosine(c) + Spermidine(c)	EC:2.5.1.16	0	0	1	1
Malonyl-CoA(p) + L-Carnitine(p) <=> CoA(p) + Malonyl-Carnitin(p)	EC:2.3.1.21	0	0	0	0
Palmitoyl-CoA(r) + L-Carnitine(r) <=> CoA(r) + L-Palmitoylcarnitine(r)	EC:2.3.1.21	0	0	0	0
Palmitoyl-CoA(p) + L-Carnitine(p) <=> CoA(p) + L-Palmitoylcarnitine(p)	EC:2.3.1.21	0	0	0	0
L-Carnitine(r) + Linoleoyl-CoA(r) <=> CoA(r) + linoleic-Carnitine(r)	EC:2.3.1.21	0	0	0	0
L-Carnitine(c) + Linoleoyl-CoA(c) <=> CoA(c) + linoleic-Carnitine(c)	EC:2.3.1.21	0	0	0	0
L-Carnitine(p) + Linoleoyl-CoA(p) -> CoA(p) + linoleic-Carnitine(p)	EC:2.3.1.21	0	0	0	0
L-Carnitine(r) + Arachidonyl-CoA(r) <=> CoA(r) + Arachidonyl-Carnitine(r)	EC:2.3.1.21	0	0	0	0
L-Carnitine(c) + Arachidonyl-CoA(c) <=> CoA(c) + Arachidonyl-Carnitine(c)	EC:2.3.1.21	0	0	0	0
L-Carnitine(p) + Arachidonyl-CoA(p) -> CoA(p) + Arachidonyl-Carnitine(p)	EC:2.3.1.21	0	0	0	0
L-Carnitine(r) + palmitoleoyl-CoA(r) <=> CoA(r) + palmitoleoyl-Carnitine(r)	EC:2.3.1.21	0	0	0	0
L-Carnitine(c) + palmitoleoyl-CoA(c) <=> CoA(c) + palmitoleoyl-Carnitine(c)	EC:2.3.1.21	0	0	0	0
L-Carnitine(m) + palmitoleoyl-CoA(m) <=> CoA(m) + palmitoleoyl-Carnitine(m)	EC:2.3.1.21	0	0	0	0
Lipoamide(m) + 2-Oxoadipate(m) -> CO2(m) + S-Glutaryldihydrolipoamide(m)	EC:1.2.4.2	0	0	0	0
GTP(c) + L-Fucose-1P(c) <=> PPi(c) + GDP-L-fucose(c)	EC:2.7.7.30	0	0	0	0
ATP(c) + Deoxyguanosine(c) -> ADP(c) + dGMP(c)	EC:2.7.1.113	0	0	0	0
ATP(m) + Deoxyguanosine(m) -> ADP(m) + dGMP(m)	EC:2.7.1.113	0	0	0	0
CoA(p) + HMG-CoA(p) <=> H2O(p) + Acetyl-CoA(p) + Acetoacetyl-CoA(p)	EC:2.3.3.10	0	0	0	0
H2O(m) + NADP+(m) + 4-Aminobutanal(m) <=> NADPH(m) + 4-Aminobutyrate(m)	EC:1.2.1.3	0	0	0	0
CTP(c) + Ethanolamine-P(c) -> PPi(c) + CDP-ethanolamine(c)	EC:2.7.7.14	0	0	0	0
2 NADP+(p) + CoA(p) + (R)-Mevalonate(p) <=> 2 NADPH(p) + HMG-CoA(p)	EC:1.1.1.34	0	0	0	0
H2O(s) + dTDP(s) <=> Pi(s) + dTMP(s)	EC:3.6.1.5	0	0	0	0
ATP(c) + dTDP(c) -> ADP(c) + dTTP(c)	EC:2.7.4.6	0	0	0	0
ATP(c) + dTMP(c) -> ADP(c) + dTDP(c)	EC:2.7.4.12_EC:2.7.4.9	0	0	0	0
H2O(s) + dTTP(s) <=> Pi(s) + dTDP(s)	EC:3.6.1.39	0	0	0	0
H2O(m) + dUTP(m) -> PPi(m) + dUMP(m)	EC:3.6.1.23_EC:3.6.1.19	0	0	0	0
5,10-Methylene-THF(c) + dUMP(c) <=> dTMP(c) + Dihydrofolate(c)	EC:2.1.1.45	0	0	0	0
H2O(p) + NAD+(p) + Xanthine(p) -> NADH(p) + Urate(p)	EC:1.17.1.4	0	0	0	0
H2O(p) + O2(p) + Xanthine(p) <=> H2O2(p) + Urate(p)	EC:1.17.3.2	0	0	0	0
NADP+(m) + Dihydrofolate(m) <=> NADPH(m) + Folate(m)	EC:1.5.1.3	0	0	-1	-1
2-Amino-3-oxoadipate(m) <=> CO2(m) + 5-Aminolevulinate(m)	EC:2.3.1.37	0	0	0	0
Pi(c) + Nicotinate_D-ribonucleoside(c) -> Nicotinate(c) + Ribose-1P(c)	EC:2.4.2.1	0	0	0	0
5-Formyl-THF(m) <=> H2O(m) + 5,10-Methenyl-THF(m)	EC:2.1.2.10	0	0	0	0
ATP(m) + 5-Formyl-THF(m) -> ADP(m) + Pi(m) + 5,10-Methenyl-THF(m)	EC:6.3.3.2	0	0	0	0
ATP(c) + dUDP(c) <=> ADP(c) + dUTP(c)	EC:2.7.4.6	0	0	0	0
dUTP(c) + Cytidine(c) <=> CMP(c) + dUDP(c)	EC:2.7.1.48	0	0	0	0
2 UDP-glucuronate(r) + Bilirubin(r) -> 2 UDP(r) + Bilirubin-bisglucuronoside(r)	EC:2.4.1.17	0	0	1	1
Acetyl-CoA(r) + L-Carnitine(r) <=> CoA(r) + O-Acetylcarnitine(r)	EC:2.3.1.7	0	0	0	0
Acetyl-CoA(p) + L-Carnitine(p) <=> CoA(p) + O-Acetylcarnitine(p)	EC:2.3.1.7	0	0	0	0
3-Sulfinoalanine(c) <=> CO2(c) + Hypotaurine(c)	EC:4.1.1.29	0	0	0	0
O2(c) + Cysteamine(c) <=> Hypotaurine(c)	EC:1.13.11.19	0	0	0	0
ATP(c) + Pyridoxamine(c) -> ADP(c) + Pyridoxamine-P(c)	EC:2.7.1.35	0	0	0	0
H2O(c) + NAD+(c) + Phenylacetaldehyde(c) <=> NADH(c) + Phenylacetate(c)	EC:1.2.1.5_EC:1.2.1.39	0	0	0	0
H2O(m) + NAD+(m) + Phenylacetaldehyde(m) <=> NADH(m) + Phenylacetate(m)	EC:1.2.1.5_EC:1.2.1.39	0	0	0	0
H2O(c) + NADP+(c) + Phenylacetaldehyde(c) <=> NADPH(c) + Phenylacetate(c)	EC:1.2.1.5	0	0	0	0
H2O(m) + NADP+(m) + Phenylacetaldehyde(m) <=> NADPH(m) + Phenylacetate(m)	EC:1.2.1.5	0	0	0	0
H2O(m) + NAD+(m) + 4-Aminobutanal(m) <=> NADH(m) + 4-Aminobutyrate(m)	EC:1.2.1.3_EC:1.2.1.19	0	0	0	0
H2O(c) + Deoxyadenosine(c) <=> NH3(c) + Deoxyinosine(c)	EC:3.5.4.4	0	0	1	1
H2O(c) + NAD+(c) + Betaine_aldehyde(c) <=> NADH(c) + Betaine(c)	EC:1.2.1.8	0	0	0	0
H2O(c) + NADP+(c) + Betaine_aldehyde(c) <=> NADPH(c) + Betaine(c)	EC:1.2.1.8	0	0	0	0
Fructose-1P(c) <=> DHAP(c) + Glyceraldehyde(c)	EC:4.1.2.13	0	0	1	1
Succinyl-CoA(m) + Dihydrolipoamide(m) <=> CoA(m) + S-Succinyldihydrolipoamide(m)	EC:2.3.1.61	0	0	0	0
Glutaryl-CoA(m) + Dihydrolipoamide(m) <=> CoA(m) + S-Glutaryldihydrolipoamide(m)	EC:2.3.1.61	0	0	0	0
Dihydrolipoamide(m) + Isobutyryl-CoA(m) <=> CoA(m) + S-(2-Methylpropanoyl)-dihydrolipoamide(m)	EC:2.3.1.168	0	0	0	0
5-Hydroxy-L-tryptophan(c) <=> CO2(c) + Serotonin(c)	EC:4.1.1.28	0	0	0	0
ATP(c) + N-Acetyl-D-mannosamine(c) -> ADP(c) + N-Acetylmannosamine-6P(c)	EC:2.7.1.60	0	0	1	1
H2O(c) + Fructose-2,6PP(c) -> Pi(c) + Fructose-6P(c)	EC:3.1.3.46	0	0	0	0
gamma-Glutamyl-cysteine(c) -> Cysteine(c) + 5-Oxoproline(c)	EC:2.3.2.4	0	0	0	0
H2O(m) + Methylmalonyl-CoA(m) <=> CoA(m) + Methylmalonate(m)	EC:3.1.2.17	0	0	0	0
ATP(r) + CoA(r) + Cholate(r) <=> PPi(r) + AMP(r) + Choloyl-CoA(r)	EC:6.2.1.7	0	0	0	0
Spermidine(c) + S-Adenosylmethioninamine(c) <=> 5-Methylthioadenosine(c) + Spermine(c)	EC:2.5.1.22	0	0	1	1
ATP(c) + Pantetheine(c) <=> ADP(c) + Phosphopantetheine(c)	EC:2.7.1.33	0	0	0	0
ATP(m) + Pantetheine(m) <=> ADP(m) + Phosphopantetheine(m)	EC:2.7.1.33	0	0	0	0
N-Pantothenoylcysteine(c) <=> CO2(c) + Pantetheine(c)	EC:4.1.1.30	0	0	0	0
H2O(c) + Pantetheine(c) <=> Pantothenate(c) + Cysteamine(c)	EC:3.5.1.-	0	0	0	0
ATP(c) + Sphinganine(c) -> ADP(c) + Sphinganine-1P(c)	EC:2.7.1.91	0	0	0	0
ATP(c) + Nicotinate_ribonucleotide(c) -> PPi(c) + Deamido-NAD(c)	EC:2.7.7.18	0	0	0	0
ATP(c) + Pantothenate(c) -> ADP(c) + D-4-Phosphopantothenate(c)	EC:2.7.1.33	0	0	1	1
H2O(s) + 4-Nitrophenyl-P(s) <=> Pi(s) + PNP(s)	EC:3.1.3.2_EC:3.1.3.41_EC:3.1.3.1	0	0	0	0
ATP(c) + Phosphopantetheine(c) -> PPi(c) + Dephospho-CoA(c)	EC:2.7.7.3	0	0	0	0
ATP(m) + Phosphopantetheine(m) -> PPi(m) + Dephospho-CoA(m)	EC:2.7.7.3	0	0	0	0
H2O(c) + Dephospho-CoA(c) <=> AMP(c) + Phosphopantetheine(c)	EC:3.6.1.9	0	0	0	0
H2O(c) + Dihydrothymine(c) -> 3-Ureidoisobutyrate(c)	EC:3.5.2.2	0	0	0	0
ATP(c) + 6-Deoxy-L-galactose(c) <=> ADP(c) + L-Fucose-1P(c)	EC:2.7.1.52	0	0	0	0
6-Deoxy-L-galactose(c) -> L-Fuculose(c)	EC:5.3.1.25	0	0	0	0
Hydroxymethylbilane(c) -> H2O(c) + UroporphyrinogenIII(c)	EC:4.2.1.75	0	0	0	0
Dihydrolipoamide(m) + 2-Methylbutyryl-CoA(m) <=> CoA(m) + S-(2-Methylbutanoyl)-dihydrolipoamide(m)	EC:2.3.1.168	0	0	0	0
UroporphyrinogenIII(c) -> 4 CO2(c) + CoproporphyrinogenIII(c)	EC:4.1.1.37	0	0	0	0
O2(c) + CoproporphyrinogenIII(c) -> 2 H2O(c) + 2 CO2(c) + Protoporphyrinogen_IX(c)	EC:1.3.3.3	0	0	0	0
3 O2(m) + 2 Protoporphyrinogen_IX(m) -> 6 H2O(m) + 2 Protoporphyrin(m)	EC:1.3.3.4	0	0	0	0
CTP(c) + D-Tagatose-6P(c) <=> CDP(c) + Tagatose-1,6PP(c)	EC:2.7.1.11	0	0	0	0
ITP(c) + D-Tagatose-6P(c) <=> IDP(c) + Tagatose-1,6PP(c)	EC:2.7.1.11	0	0	0	0
(R)-4-Phosphopantothenoyl-cysteine(c) <=> CO2(c) + Phosphopantetheine(c)	EC:4.1.1.36	0	0	0	0
(R)-4-Phosphopantothenoyl-cysteine(m) <=> CO2(m) + Phosphopantetheine(m)	EC:4.1.1.36	0	0	0	0
NAD+(c) + trans-4-Hydroxy-L-proline(c) <=> NADH(c) + L-1-Pyrroline-3-hydroxy-5-carboxylate(c)	EC:1.5.1.2	0	0	0	0
NAD+(m) + trans-4-Hydroxy-L-proline(m) <=> NADH(m) + L-1-Pyrroline-3-hydroxy-5-carboxylate(m)	EC:1.5.1.2	0	0	0	0
NADP+(c) + trans-4-Hydroxy-L-proline(c) <=> NADPH(c) + L-1-Pyrroline-3-hydroxy-5-carboxylate(c)	EC:1.5.1.2	0	0	0	0
NADP+(m) + trans-4-Hydroxy-L-proline(m) <=> NADPH(m) + L-1-Pyrroline-3-hydroxy-5-carboxylate(m)	EC:1.5.1.2	0	0	0	0
NADP+(m) + Pi(m) + L-Glutamate_5-semialdehyde(m) <=> NADPH(m) + Glutamyl-5P(m)	EC:1.2.1.41	0	0	0	0
Lipoamide(m) + 3-Carboxy-1-hydroxypropyl-ThPP(m) <=> Thiamin-PP(m) + S-Succinyldihydrolipoamide(m)	EC:1.2.4.2	0	0	0	0
H2O(c) + Nicotinate_ribonucleotide(c) -> Pi(c) + Nicotinate_D-ribonucleoside(c)	EC:3.1.3.5	0	0	0	0
H2O(c) + NAD+(c) + 3alpha,7alpha,12alpha-Trihydroxy-5beta-cholestan-26-al(c) -> NADH(c) + 3alpha,7alpha,12alpha-Trihydroxy-5beta-cholestanate(c)	EC:1.2.1.40	0	0	0	0
NAD+(c) + 5beta-Cholestane-3alpha,7alpha,12alpha,26-tetrol(c) -> NADH(c) + 3alpha,7alpha,12alpha-Trihydroxy-5beta-cholestan-26-al(c)	EC:1.1.1.161	0	0	0	0
H2O(s) + Galactosylglycerol(s) <=> Glycerol(s) + Galactose(s)	EC:3.2.1.22_EC:3.2.1.23	0	0	1	1
Propanoyl-CoA(p) + Choloyl-CoA(p) <=> CoA(p) + 3alpha,7alpha,12alpha-Trihydroxy-5beta-24-oxocholestanoyl-CoA(p)	EC:2.3.1.16	0	0	0	0
Glycine(c) + Choloyl-CoA(c) <=> CoA(c) + Glycocholate(c)	EC:2.3.1.65	0	0	0	0
Taurine(c) + Choloyl-CoA(c) <=> CoA(c) + Taurocholate(c)	EC:2.3.1.65	0	0	0	0
Taurine(p) + Choloyl-CoA(p) -> CoA(p) + Taurocholate(p)	EC:2.3.1.65	0	0	0	0
Acetyl-CoA(p) + Octanoyl-CoA(p) <=> CoA(p) + 3-Oxodecanoyl-CoA(p)	EC:2.3.1.16	0	0	0	0
L-Carnitine(m) + Octanoyl-CoA(m) <=> CoA(m) + L-Octanoylcarnitine(m)	EC:2.3.1.137	0	0	0	0
L-Carnitine(p) + Octanoyl-CoA(p) -> CoA(p) + L-Octanoylcarnitine(p)	EC:2.3.1.137	0	0	0	0
Acetyl-CoA(p) + Lauroyl-CoA(p) <=> CoA(p) + 3-Oxotetradecanoyl-CoA(p)	EC:2.3.1.16	0	0	0	0
H2O(c) + Leukotriene_C4(c) <=> Glutamate(c) + LTD4(c)	EC:2.3.2.2	0	0	0	0
H2O(c) + NAD+(c) + 2-Methyl-3-oxopropanoate(c) <=> NADH(c) + Methylmalonate(c)	EC:1.2.1.3	0	0	0	0
H2O(m) + NAD+(m) + 2-Methyl-3-oxopropanoate(m) <=> NADH(m) + Methylmalonate(m)	EC:1.2.1.3	0	0	0	0
H2O2(c) + Methylmalonate(c) <=> H2O(c) + O2(c) + 2-Methyl-3-oxopropanoate(c)	EC:1.2.3.1	0	0	0	0
H2O(c) + L-Formylkynurenine(c) <=> Alanine(c) + Formylanthranilate(c)	EC:3.7.1.3	0	0	0	0
H2O(c) + Xanthurenate(c) <=> 4-(2-Amino-3-hydroxyphenyl)-2,4-dioxobutanoate(c)	Spontaneous_reaction	0	0	0	0
Glutamate(s) + L-3-Cyanoalanine(s) <=> H2O(s) + gamma-Glutamyl-beta-cyanoalanine(s)	EC:2.3.2.2	0	0	0	0
Glutamate(s) + L-3-Cyanoalanine(s) <=> H2O(s) + CO2(s) + gamma-Glutamyl-3-aminopropiononitrile(s)	EC:2.3.2.2	0	0	0	0
ATP(r) + CoA(r) + Chenodiol(r) <=> PPi(r) + AMP(r) + Chenodeoxycholoyl-CoA(r)	EC:6.2.1.7	0	0	0	0
ATP(c) + CoA(c) + Chenodiol(c) <=> PPi(c) + AMP(c) + Chenodeoxycholoyl-CoA(c)	EC:6.2.1.7	0	0	0	0
Acetyl-CoA(p) + Myristoyl-CoA(p) <=> CoA(p) + 3-Oxopalmitoyl-CoA(p)	EC:2.3.1.16	0	0	0	0
Dihydrolipoamide(m) + Isovaleryl-CoA(m) <=> CoA(m) + S-(3-Methylbutanoyl)-dihydrolipoamide(m)	EC:2.3.1.168	0	0	0	0
(S)-3-Hydroxydodecanoyl-CoA(p) <=> H2O(p) + (2E)-Dodecenoyl-CoA(p)	EC:4.2.1.17	0	0	0	0
AKG(c) + 3-Hydroxy-L-kynurenine(c) <=> Glutamate(c) + 4-(2-Amino-3-hydroxyphenyl)-2,4-dioxobutanoate(c)	EC:2.6.1.7	0	0	0	0
Lipoamide(m) + 2-Oxo-3-methylvalerate(m) -> CO2(m) + S-(2-Methylbutanoyl)-dihydrolipoamide(m)	EC:1.2.4.4	0	0	0	0
CTP(c) + Cysteine(c) + D-4-Phosphopantothenate(c) -> PPi(c) + CMP(c) + (R)-4-Phosphopantothenoyl-cysteine(c)	EC:6.3.2.5	0	0	0	0
NADP+(r) + 7alpha-Hydroxycholesterol(r) <=> NADPH(r) + 7alpha-Hydroxycholest-4-en-3-one(r)	EC:1.1.1.181	0	0	0	0
NADP+(c) + 6-Lactoyl-5,6,7,8-tetrahydropterin(c) <=> NADPH(c) + 6-Pyruvoyltetrahydropterin(c)	EC:1.1.1.220	0	0	-1	-1
6-[(1S,2R)-1,2-Dihydroxy-3-triphosphooxypropyl]-7,8-dihydropterin(c) -> Triphosphate(c) + 6-Pyruvoyltetrahydropterin(c)	EC:4.2.3.12	0	0	1	1
ATP(c) + N-Pantothenoylcysteine(c) <=> ADP(c) + (R)-4-Phosphopantothenoyl-cysteine(c)	EC:2.7.1.33	0	0	0	0
ATP(m) + N-Pantothenoylcysteine(m) <=> ADP(m) + (R)-4-Phosphopantothenoyl-cysteine(m)	EC:2.7.1.33	0	0	0	0
Pi(c) + N-Acetylneuraminate-9P(c) <=> H2O(c) + PEP(c) + N-Acetylmannosamine-6P(c)	EC:2.5.1.57	0	0	-1	-1
2 H2O(m) + NAD+(m) + L-1-Pyrroline-3-hydroxy-5-carboxylate(m) <=> NADH(m) + L-erythro-4-Hydroxyglutamate(m)	EC:1.5.1.12	0	0	0	0
2 H2O(m) + NADP+(m) + L-1-Pyrroline-3-hydroxy-5-carboxylate(m) <=> NADPH(m) + L-erythro-4-Hydroxyglutamate(m)	EC:1.5.1.12	0	0	0	0
H2O(c) + NAD+(c) + 3alpha,7alpha-Dihydroxy-5beta-cholestan-26-al(c) <=> NADH(c) + 3alpha,7alpha-Dihydroxy-5beta-cholestanate(c)	EC:1.2.1.3	0	0	0	0
ATP(r) + CoA(r) + 3alpha,7alpha-Dihydroxy-5beta-cholestanate(r) -> PPi(r) + AMP(r) + 3alpha,7alpha-Dihydroxy-5beta-cholestanoyl-CoA(r)	EC:6.2.1.7	0	0	0	0
ATP(p) + CoA(p) + 3alpha,7alpha-Dihydroxy-5beta-cholestanate(p) <=> PPi(p) + AMP(p) + 3alpha,7alpha-Dihydroxy-5beta-cholestanoyl-CoA(p)	EC:6.2.1.7	0	0	0	0
Propanoyl-CoA(p) + Chenodeoxycholoyl-CoA(p) <=> H2O(p) + CoA(p) + 3alpha,7alpha-Dihydroxy-5beta-cholestanoyl-CoA(p)	EC:2.3.1.16	0	0	0	0
ATP(r) + CoA(r) + 3alpha,7alpha,12alpha-Trihydroxy-5beta-cholestanate(r) -> PPi(r) + AMP(r) + 3alpha,7alpha,12alpha-Trihydroxy-5beta-cholestanoyl-CoA(r)	EC:6.2.1.7	0	0	0	0
ATP(p) + CoA(p) + 3alpha,7alpha,12alpha-Trihydroxy-5beta-cholestanate(p) <=> PPi(p) + AMP(p) + 3alpha,7alpha,12alpha-Trihydroxy-5beta-cholestanoyl-CoA(p)	EC:6.2.1.7	0	0	0	0
O2(p) + 3alpha,7alpha,12alpha-Trihydroxy-5beta-cholestanoyl-CoA(p) -> H2O2(p) + 3alpha,7alpha,12alpha-Trihydroxy-5beta-cholest-24-enoyl-CoA(p)	EC:1.3.3.6	0	0	0	0
3 H2O(s) + 6-[(1S,2R)-1,2-Dihydroxy-3-triphosphooxypropyl]-7,8-dihydropterin(s) <=> 3 Pi(s) + Dihydroneopterin(s)	EC:3.1.3.1	0	0	0	0
H2O(c) + 6-[(1S,2R)-1,2-Dihydroxy-3-triphosphooxypropyl]-7,8-dihydropterin(c) <=> 2,5-Diamino-6-(5-triphosphoryl-3,4-trihydroxy-2-oxopentyl)-_amino-4-oxopyrimidine(c)	EC:3.5.4.16	0	0	0	0
H2O(n) + 6-[(1S,2R)-1,2-Dihydroxy-3-triphosphooxypropyl]-7,8-dihydropterin(n) <=> 2,5-Diamino-6-(5-triphosphoryl-3,4-trihydroxy-2-oxopentyl)-_amino-4-oxopyrimidine(n)	EC:3.5.4.16	0	0	0	0
H2O(c) + 3-Ureidoisobutyrate(c) -> CO2(c) + NH3(c) + D-3-Amino-isobutanoate(c)	EC:3.5.1.6	0	0	0	0
NAD+(p) + (S)-3-Hydroxyhexadecanoyl-CoA(p) -> NADH(p) + 3-Oxopalmitoyl-CoA(p)	EC:1.1.1.35_EC:1.1.1.211	0	0	0	0
(S)-3-Hydroxyhexadecanoyl-CoA(p) <=> H2O(p) + (2E)-Hexadecenoyl-CoA(p)	EC:4.2.1.17	0	0	0	0
NAD+(p) + (S)-3-Hydroxytetradecanoyl-CoA(p) -> NADH(p) + 3-Oxotetradecanoyl-CoA(p)	EC:1.1.1.35_EC:1.1.1.211	0	0	0	0
(S)-3-Hydroxytetradecanoyl-CoA(p) <=> H2O(p) + (2E)-Tetradecenoyl-CoA(p)	EC:4.2.1.17	0	0	0	0
NAD+(p) + (S)-3-Hydroxydodecanoyl-CoA(p) -> NADH(p) + 3-Oxododecanoyl-CoA(p)	EC:1.1.1.211_EC:1.1.1.35	0	0	0	0
Acetyl-CoA(p) + Decanoyl-CoA(p) <=> CoA(p) + 3-Oxododecanoyl-CoA(p)	EC:2.3.1.16	0	0	0	0
NAD+(p) + (S)-Hydroxydecanoyl-CoA(p) -> NADH(p) + 3-Oxodecanoyl-CoA(p)	EC:1.1.1.211_EC:1.1.1.35	0	0	0	0
(S)-Hydroxydecanoyl-CoA(p) <=> H2O(p) + (2E)-Decenoyl-CoA(p)	EC:4.2.1.17	0	0	0	0
H2O(s) + 3-Ketolactose(s) <=> Glucose(s) + 3-Keto-beta-D-galactose(s)	EC:3.2.1.23	0	0	0	0
NAD+(c) + 5beta-Cholestane-3alpha,7alpha,26-triol(c) <=> NADH(c) + 3alpha,7alpha-Dihydroxy-5beta-cholestan-26-al(c)	EC:1.1.1.1	0	0	0	0
NADPH(m) + O2(m) + 5beta-Cholestane-3alpha,7alpha-diol(m) <=> H2O(m) + NADP+(m) + 5beta-Cholestane-3alpha,7alpha,26-triol(m)	EC:1.14.13.15	0	0	0	0
NADPH(c) + O2(c) + 3alpha,7alpha,12alpha-Trihydroxycoprostane(c) <=> H2O(c) + NADP+(c) + 5beta-Cholestane-3alpha,7alpha,12alpha,26-tetrol(c)	EC:1.14.13.15	0	0	0	0
NADPH(m) + O2(m) + 3alpha,7alpha,12alpha-Trihydroxycoprostane(m) <=> H2O(m) + NADP+(m) + 5beta-Cholestane-3alpha,7alpha,12alpha,26-tetrol(m)	EC:1.14.13.15	0	0	0	0
NAD+(p) + 3alpha,7alpha,12alpha,24-Tetrahydroxy-5beta-cholestanoyl-CoA(p) -> NADH(p) + 3alpha,7alpha,12alpha-Trihydroxy-5beta-24-oxocholestanoyl-CoA(p)	EC:1.1.1.35	0	0	0	0
3alpha,7alpha,12alpha,24-Tetrahydroxy-5beta-cholestanoyl-CoA(p) <=> H2O(p) + 3alpha,7alpha,12alpha-Trihydroxy-5beta-cholest-24-enoyl-CoA(p)	EC:4.2.1.107	0	0	0	0
NADP+(c) + 7alpha-Hydroxy-5beta-cholestan-3-one(c) <=> NADPH(c) + 7alpha-Hydroxycholest-4-en-3-one(c)	EC:1.3.99.6	0	0	0	0
NAD+(c) + 5beta-Cholestane-3alpha,7alpha-diol(c) <=> NADH(c) + 7alpha-Hydroxy-5beta-cholestan-3-one(c)	EC:1.1.1.50	0	0	0	0
NADP+(c) + 5beta-Cholestane-3alpha,7alpha-diol(c) <=> NADPH(c) + 7alpha-Hydroxy-5beta-cholestan-3-one(c)	EC:1.1.1.50	0	0	0	0
NADP+(c) + 7alpha,12alpha-Dihydroxy-5beta-cholestan-3-one(c) <=> NADPH(c) + 7alpha,12alpha-Dihydroxycholest-4-en-3-one(c)	EC:1.3.1.3	0	0	0	0
NAD+(c) + 3alpha,7alpha,12alpha-Trihydroxycoprostane(c) <=> NADH(c) + 7alpha,12alpha-Dihydroxy-5beta-cholestan-3-one(c)	EC:1.1.1.50	0	0	0	0
NADP+(c) + 3alpha,7alpha,12alpha-Trihydroxycoprostane(c) <=> NADPH(c) + 7alpha,12alpha-Dihydroxy-5beta-cholestan-3-one(c)	EC:1.1.1.50	0	0	0	0
NADPH(r) + O2(r) + 7alpha-Hydroxycholest-4-en-3-one(r) -> H2O(r) + NADP+(r) + 7alpha,12alpha-Dihydroxycholest-4-en-3-one(r)	EC:1.14.-.-	0	0	0	0
H2O(m) + NAD+(m) + 3,4-Dihydroxymandelaldehyde(m) <=> NADH(m) + 3,4-Dihydroxymandelate(m)	EC:1.2.1.5	0	0	0	0
H2O(m) + NADP+(m) + 3,4-Dihydroxymandelaldehyde(m) <=> NADPH(m) + 3,4-Dihydroxymandelate(m)	EC:1.2.1.5	0	0	0	0
H2O(m) + NAD+(m) + 3-Methoxy-4-hydroxyphenylacetaldehyde(m) <=> NADH(m) + Homovanillate(m)	EC:1.2.1.5	0	0	0	0
H2O(m) + NADP+(m) + 3-Methoxy-4-hydroxyphenylacetaldehyde(m) <=> NADPH(m) + Homovanillate(m)	EC:1.2.1.5	0	0	0	0
H2O(m) + NAD+(m) + 3-Methoxy-4-hydroxyphenylglycolaldehyde(m) <=> NADH(m) + Vanillylmandelate(m)	EC:1.2.1.5	0	0	0	0
H2O(m) + NADP+(m) + 3-Methoxy-4-hydroxyphenylglycolaldehyde(m) <=> NADPH(m) + Vanillylmandelate(m)	EC:1.2.1.5	0	0	0	0
H2O(c) + NAD+(c) + 5-Hydroxyindoleacetaldehyde(c) <=> NADH(c) + 5-Hydroxyindoleacetate(c)	EC:1.2.1.3	0	0	0	0
H2O(c) + O2(c) + 5-Hydroxyindoleacetaldehyde(c) <=> H2O2(c) + 5-Hydroxyindoleacetate(c)	EC:1.2.3.1	0	0	0	0
UroporphyrinogenI(s) <=> 4 CO2(s) + CoproporphyrinogenI(s)	EC:4.1.1.37	0	0	0	0
H2O(c) + Formamidopyrimidine_nucleoside_triphosphate(c) <=> Formate(c) + 2,5-Diaminopyrimidine_nucleoside_triphosphate(c)	EC:3.5.4.16	0	0	0	0
H2O(n) + Formamidopyrimidine_nucleoside_triphosphate(n) <=> Formate(n) + 2,5-Diaminopyrimidine_nucleoside_triphosphate(n)	EC:3.5.4.16	0	0	0	0
2,5-Diaminopyrimidine_nucleoside_triphosphate(c) <=> 2,5-Diamino-6-(5-triphosphoryl-3,4-trihydroxy-2-oxopentyl)-_amino-4-oxopyrimidine(c)	EC:3.5.4.16	0	0	0	0
2,5-Diaminopyrimidine_nucleoside_triphosphate(n) <=> 2,5-Diamino-6-(5-triphosphoryl-3,4-trihydroxy-2-oxopentyl)-_amino-4-oxopyrimidine(n)	EC:3.5.4.16	0	0	0	0
NAD+(c) + GDP-L-fucose(c) <=> NADH(c) + GDP-4-dehydro-6-deoxy-D-mannose(c)	EC:1.1.1.271	0	0	-1	-1
NADP+(r) + Lathosterol(r) <=> NADPH(r) + 5alpha-Cholesta-7,24-dien-3beta-ol(r)	EC:1.3.1.72	0	0	0	0
NAD+(c) + Xylitol(c) <=> NADH(c) + L-Xylulose(c)	EC:1.1.1.15	0	0	0	0
H2O(s) + Trehalose(s) <=> 2 Glucose(s)	EC:3.2.1.28	0	0	1	1
NADPH(r) + O2(r) + Lathosterol(r) <=> 2 H2O(r) + NADP+(r) + Provitamin_D3(r)	EC:1.14.21.6	0	0	0	0
H2O(c) + Choloyl-CoA(c) -> CoA(c) + Cholate(c)	EC:3.1.2.27	0	0	0	0
NADH(c) + Ribose(c) <=> NAD+(c) + Ribitol(c)	Enzyme_catalyzed	0	0	0	0
Glycine(c) + Chenodeoxycholoyl-CoA(c) <=> CoA(c) + Glycochenodeoxycholate(c)	Uncategorized_reaction	0	0	0	0
Taurine(c) + Chenodeoxycholoyl-CoA(c) <=> CoA(c) + Taurochenodeoxycholate(c)	Uncategorized_reaction	0	0	0	0
Taurine(p) + Chenodeoxycholoyl-CoA(p) -> CoA(p) + Taurochenodeoxycholate(p)	Uncategorized_reaction	0	0	0	0
SAM(c) -> SAH(c) + Activated_methyl_group(c)	Postulated_reaction	0	0	1	1
Albumin(c) <=> Albumin(s)	Vesicular_transport	0	0	0	0
Albumin(s) -> Albumin(l)	Vesicular_transport	0	0	0	0
Antichymotrypsin(c) <=> Antichymotrypsin(s)	Vesicular_transport	0	0	0	0
Antichymotrypsin(s) -> Antichymotrypsin(l)	Vesicular_transport	0	0	0	0
Antitrypsin(c) <=> Antitrypsin(s)	Vesicular_transport	0	0	0	0
Antitrypsin(s) -> Antitrypsin(l)	Vesicular_transport	0	0	0	0
ApoA1(c) <=> ApoA1(s)	Vesicular_transport	0	0	0	0
Adenosine(s) + Na+(s) -> Adenosine(c) + Na+(c)	TCDB:2.A.57_TCDB:2.A.41.2.3_TCDB:2.A.41.2.4	0	0	0	0
ATP(r) + AMP(c) <=> ATP(c) + AMP(r)	Facilitated_diffusion	0	0	0	0
ATP(c) + AMP(p) <=> ATP(p) + AMP(c)	TCDB:2.A.29.20.1	0	0	0	0
H2O(r) + ATP(r) + Bilirubin-bisglucuronoside(r) -> ADP(r) + Pi(r) + Bilirubin-bisglucuronoside(b)	Active_transport	0	0	1	1
H2O(c) + ATP(c) + Bilirubin-bisglucuronoside(c) -> ADP(c) + Pi(c) + Bilirubin-bisglucuronoside(b)	TCDB:3.A.1.208.2_TCDB:3.A.1.208.9_TCDB:3.A.1.208.7	0	0	0	0
Adenine(c) <=> Adenine(s)	TCDB:2.A.57.1.4	0	0	-1	-1
Hypoxanthine(c) <=> Hypoxanthine(s)	TCDB:2.A.57.1.4	0	0	-1	-1
Citrulline(c) <=> Citrulline(s)	TCDB:2.A.3.3.2	0	0	0	0
Galactose(s) -> Galactose(c)	Transport_reaction	0	0	1	1
Isoleucine(l) -> Isoleucine(c)	Vesicular_transport	0	0	0	0
Inositol(c) -> Inositol(r)	Transport_reaction	0	0	1	1
Inositol(c) <=> Inositol(s)	Postulated_Transport_reaction	0	0	-1	-1
Sulfate(m) + Malate(c) <=> Sulfate(c) + Malate(m)	TCDB:2.A.29.2.2	0	0	0	0
Sulfite(m) + Malate(c) <=> Sulfite(c) + Malate(m)	TCDB:2.A.29.2.2	0	0	0	0
Pi(m) + Malonate(c) <=> Pi(c) + Malonate(m)	TCDB:2.A.29.2.2	0	0	0	0
Orotate(s) <=> Orotate(c)	Transport_reaction	0	0	1	1
Ribose-5P(c) <=> Ribose-5P(r)	Free_diffusion	0	0	0	0
UDP-glucose(c) <=> UDP-glucose(r)	Postulated_Transport_reaction	0	0	0	0
UDP-glucose(c) + UMP(r) <=> UDP-glucose(r) + UMP(c)	Facilitated_diffusion	0	0	0	0
UMP(r) + UDP-glucuronate(c) <=> UMP(c) + UDP-glucuronate(r)	Transport_reaction	0	0	1	1
UDP-N-acetylglucosamine(c) + UMP(r) -> UDP-N-acetylglucosamine(r) + UMP(c)	TCDB:2.A.7.12.7	0	0	0	0
UMP(r) + UDP-xylose(c) <=> UMP(c) + UDP-xylose(r)	Facilitated_diffusion	0	0	-1	-1
Uracil(s) <=> Uracil(c)	TCDB:2.A.57.1.4	0	0	1	1
H2O(l) <=> H2O(c)	Free_diffusion	0	0	-1	-1
ATP(l) + ADP(c) <=> ATP(c) + ADP(l)	Postulated_Transport_reaction	0	0	0	0
CoA(c) <=> CoA(r)	Transport_reaction	0	0	0	0
CoA(c) <=> CoA(p)	Postulated_Transport_reaction	0	0	0	0
CO2(b) <=> CO2(c)	Free_diffusion	0	0	0	0
FAD(s) <=> FAD(c)	Facilitated_diffusion	0	0	0	0
Pyridoxal-P(s) <=> Pyridoxal-P(c)	Diffusion	0	0	0	0
Pyruvate(s) + H+(PG)(s) <=> Pyruvate(c) + H+(PG)(c)	TCDB:2.A.1.13.1_2.A.1.13.	0	0	1	1
Pyruvate(p) + H+(PG)(p) <=> Pyruvate(c) + H+(PG)(c)	TCDB:2.A.1.13.1_TCDB:2.A.1.13.5	0	0	1	1
Glutamate(c) + Cystine(s) <=> Glutamate(s) + Cystine(c)	TCDB:2.A.3.8.5	0	0	1	1
Heme(m) -> Heme(c)	Postulated_Transport_reaction	0	0	0	0
Acetate(c) + H+(PG)(c) <=> Acetate(s) + H+(PG)(s)	TCDB:2.A.1.13.1_TCDB:2.A.1.13.5	0	0	0	0
Alanine(l) -> Alanine(c)	TCDB:2.A.18.6.7	0	0	1	1
Succinate(s) + 3 Na+(s) -> Succinate(c) + 3 Na+(c)	TCDB:2.A.47.1.9_TCDB:2.A.47.1.4	0	0	1	1
Pi(m) + GSH(c) <=> Pi(c) + GSH(m)	TCDB:2.A.29.2.7	0	0	0	0
CMP(c) <=> CMP(r)	Postulated_Transport_reaction	0	0	-1	-1
Sulfate(s) + 2 HCO3-(c) <=> Sulfate(c) + 2 HCO3-(s)	Diffusion	0	0	1	1
UTP(c) <=> UTP(s)	Facilitated_diffusion	0	0	0	0
Acetaldehyde(s) <=> Acetaldehyde(c)	Transport_reaction	0	0	1	1
Urea(c) <=> Urea(m)	Facilitated_diffusion	0	0	0	0
Fructose(s) <=> Fructose(c)	Transport_reaction	0	0	1	1
beta-Alanine(c) <=> beta-Alanine(s)	Facilitated_diffusion	0	0	-1	-1
Choline(s) <=> Choline(c)	TCDB:2.A.1.1.13	0	0	0	0
2 Chloride(s) + K+(s) + Na+(s) -> 2 Chloride(c) + K+(c) + Na+(c)	TCDB:2.A.30.3.1	0	0	-1	-1
Ribose(c) <=> Ribose(s)	Transport_reaction	0	0	-1	-1
Putrescine(m) <=> Putrescine(c)	Active_transport	0	0	0	0
N-Acetylglucosamine(c) <=> N-Acetylglucosamine(r)	Postulated_Transport_reaction	0	0	0	0
N-Acetylglucosamine(l) <=> N-Acetylglucosamine(r)	Transport_reaction	0	0	0	0
N-Acetylglucosamine(l) -> N-Acetylglucosamine(c)	Postulated_Transport_reaction	0	0	1	1
Citrate(c) + Isocitrate(m) <=> Citrate(m) + Isocitrate(c)	TCDB:2.A.29.7.2	0	0	0	0
Mannose(s) -> Mannose(c)	Facilitated_diffusion	0	0	1	1
Thymine(s) <=> Thymine(c)	TCDB:2.A.57.1.4	0	0	0	0
Threonine(l) -> Threonine(c)	Vesicular_transport	0	0	0	0
Acetone(m) <=> Acetone(s)	Transport_reaction	0	0	1	1
Sarcosine(c) <=> Sarcosine(s)	Transport_reaction	0	0	0	0
Thymidine(s) + Na+(s) -> Thymidine(c) + Na+(c)	TCDB:2.A.41.2.3	0	0	0	0
Arachidonate(l) -> Arachidonate(r)	Transport_reaction	0	0	0	0
Arachidonate(l) <=> Arachidonate(c)	Transport_reaction	0	0	1	1
Guanine(c) <=> Guanine(s)	TCDB:2.A.57.1.4	0	0	-1	-1
Taurine(c) -> Taurine(p)	TCDB:2.A.22.3.3	0	0	0	0
Palmitate(l) -> Palmitate(r)	Transport_reaction	0	0	0	0
Palmitate(l) <=> Palmitate(c)	Transport_reaction	0	0	1	1
Pyridoxal(c) <=> Pyridoxal(s)	Transport_reaction	0	0	0	0
Nicotinate(s) <=> Nicotinate(c)	Postulated_Transport_reaction	0	0	0	0
Creatine(c) <=> Creatine(s)	TCDB:2.A.22.3.4	0	0	0	0
Pyridoxine(s) <=> Pyridoxine(c)	Diffusion	0	0	1	1
Spermidine(c) <=> Spermidine(s)	Active_transport	0	0	1	1
Ornithine(s) + Citrulline(c) <=> Ornithine(c) + Citrulline(s)	TCDB:2.A.3.8.15	0	0	0	0
Glucosamine(s) -> Glucosamine(c)	TCDB:2.A.1.1.29	0	0	1	1
Deoxyguanosine(c) -> Deoxyguanosine(m)	TCDB:2.A.57.1.4	0	0	0	0
dGMP(m) -> dGMP(c)	Facilitated_diffusion	0	0	0	0
Thiamin(s) <=> Thiamin(c)	TCDB:2.A.48.2.1	0	0	0	0
Histamine(s) <=> Histamine(c)	TCDB:2.A.1.19.1_TCDB:2.A.1.19.6_TCDB:2.A.1.19.3	0	0	0	0
5-Aminolevulinate(m) -> 5-Aminolevulinate(c)	Facilitated_diffusion	0	0	0	0
Ethanol(s) <=> Ethanol(c)	Diffusion	0	0	1	1
Ribitol(s) <=> Ribitol(c)	Transport_reaction	0	0	0	0
Bilirubin(s) + Na+(s) -> Bilirubin(c) + Na+(c)	TCDB:2.A.65	0	0	0	0
Folate(c) -> Folate(m)	Facilitated_diffusion	0	0	1	1
NO(c) <=> NO(s)	Transport_reaction	0	0	0	0
Pyridoxamine(s) <=> Pyridoxamine(c)	Diffusion	0	0	0	0
Methylglyoxal(s) <=> Methylglyoxal(c)	Transport_reaction	0	0	1	1
N-Acetyl-D-mannosamine(r) -> N-Acetyl-D-mannosamine(s)	Active_transport	0	0	0	0
2 H2O(c) + 2 ATP(c) + Cholate(c) -> 2 ADP(c) + 2 Pi(c) + Cholate(b)	Active_transport	0	0	0	0
Cholate(c) <=> Cholate(r)	Active_transport	0	0	0	0
O2.-(s) <=> O2.-(c)	Free_diffusion	0	0	0	0
Spermine(c) <=> Spermine(s)	Active_transport	0	0	1	1
Pantetheine(m) <=> Pantetheine(c)	Facilitated_diffusion	0	0	0	0
Pantothenate(s) + Na+(s) <=> Pantothenate(c) + Na+(c)	Active_transport	0	0	1	1
Protoporphyrinogen_IX(m) <=> Protoporphyrinogen_IX(c)	Postulated_Transport_reaction	0	0	0	0
H+(PG)(s) + (R)-3-Hydroxybutanoate(s) <=> H+(PG)(c) + (R)-3-Hydroxybutanoate(c)	TCDB:2.A.1.13.1	0	0	0	0
D-3-Amino-isobutanoate(s) <=> D-3-Amino-isobutanoate(c)	Transport_reaction	0	0	0	0
Ascorbate(s) + Na+(s) <=> Ascorbate(c) + Na+(c)	TCDB:2.A.40.6.2	0	0	0	0
NH4+(c) <=> NH4+(s)	Transport_reaction	0	0	0	0
Stearate(l) -> Stearate(r)	TCDB:4.C.1.1.5_TCDB:4.C.1.1.8	0	0	0	0
Stearate(l) <=> Stearate(c)	TCDB:4.C.1.1.5_TCDB:4.C.1.1.8	0	0	1	1
Linoleate(l) -> Linoleate(r)	Vesicular_transport	0	0	0	0
Linoleate(l) <=> Linoleate(c)	Vesicular_transport	0	0	1	1
Lanosterol(r) -> Lanosterol(p)	Transport_reaction	0	0	0	0
Choloyl-CoA(r) <=> Choloyl-CoA(c)	Postulated_Transport_reaction	0	0	0	0
Choloyl-CoA(p) <=> Choloyl-CoA(c)	Postulated_Transport_reaction	0	0	0	0
2 H2O(c) + 2 ATP(c) + Glycocholate(c) -> 2 ADP(c) + 2 Pi(c) + Glycocholate(b)	Active_transport	0	0	0	0
Glycocholate(s) + Lepidimoide(s) <=> Glycocholate(c) + Lepidimoide(c)	Active_transport	0	0	0	0
2 H2O(c) + 2 ATP(c) + Chenodiol(c) -> 2 ADP(c) + 2 Pi(c) + Chenodiol(b)	TCDB:3.A.1.208.2	0	0	0	0
Chenodiol(c) <=> Chenodiol(r)	Facilitated_diffusion	0	0	0	0
L-Carnitine(c) + O-Acetylcarnitine(r) <=> L-Carnitine(r) + O-Acetylcarnitine(c)	TCDB:2.A.29.8.3	0	0	0	0
L-Carnitine(c) + O-Acetylcarnitine(p) <=> L-Carnitine(p) + O-Acetylcarnitine(c)	Transport_reaction	0	0	0	0
L-Carnitine(c) + L-Octanoylcarnitine(p) -> L-Carnitine(p) + L-Octanoylcarnitine(c)	Facilitated_diffusion	0	0	0	0
L-Carnitine(c) + L-Palmitoylcarnitine(r) <=> L-Carnitine(r) + L-Palmitoylcarnitine(c)	Facilitated_diffusion	0	0	0	0
L-Carnitine(c) + L-Palmitoylcarnitine(p) <=> L-Carnitine(p) + L-Palmitoylcarnitine(c)	Facilitated_diffusion	0	0	0	0
L-Carnitine(c) + palmitoleoyl-Carnitine(r) <=> L-Carnitine(r) + palmitoleoyl-Carnitine(c)	Facilitated_diffusion	0	0	0	0
L-Carnitine(c) + palmitoleoyl-Carnitine(m) <=> L-Carnitine(m) + palmitoleoyl-Carnitine(c)	Facilitated_diffusion	0	0	0	0
L-Carnitine(c) + linoleic-Carnitine(r) <=> L-Carnitine(r) + linoleic-Carnitine(c)	Facilitated_diffusion	0	0	0	0
L-Carnitine(c) + linoleic-Carnitine(p) -> L-Carnitine(p) + linoleic-Carnitine(c)	Facilitated_diffusion	0	0	0	0
L-Carnitine(c) + Malonyl-Carnitin(p) <=> L-Carnitine(p) + Malonyl-Carnitin(c)	Facilitated_diffusion	0	0	0	0
L-Carnitine(c) + Arachidonyl-Carnitine(r) <=> L-Carnitine(r) + Arachidonyl-Carnitine(c)	Facilitated_diffusion	0	0	0	0
L-Carnitine(c) + Arachidonyl-Carnitine(p) -> L-Carnitine(p) + Arachidonyl-Carnitine(c)	Facilitated_diffusion	0	0	0	0
Dopamine(s) <=> Dopamine(c)	TCDB:2.A.1.19.1_TCDB:2.A.1.19.6_TCDB:2.A.1.19.3	0	0	0	0
N-Pantothenoylcysteine(c) <=> N-Pantothenoylcysteine(m)	Facilitated_diffusion	0	0	0	0
3alpha,7alpha-Dihydroxy-5beta-cholestanate(c) -> 3alpha,7alpha-Dihydroxy-5beta-cholestanate(r)	Transport_reaction	0	0	0	0
2 H2O(r) + 2 ATP(r) + 3alpha,7alpha-Dihydroxy-5beta-cholestanoyl-CoA(r) -> 2 ADP(r) + 2 Pi(r) + 3alpha,7alpha-Dihydroxy-5beta-cholestanoyl-CoA(p)	Active_transport	0	0	0	0
3alpha,7alpha,12alpha-Trihydroxy-5beta-cholestanate(c) -> 3alpha,7alpha,12alpha-Trihydroxy-5beta-cholestanate(r)	Transport_reaction	0	0	0	0
2 H2O(r) + 2 ATP(r) + 3alpha,7alpha,12alpha-Trihydroxy-5beta-cholestanoyl-CoA(r) -> 2 ADP(r) + 2 Pi(r) + 3alpha,7alpha,12alpha-Trihydroxy-5beta-cholestanoyl-CoA(p)	Active_transport	0	0	0	0
Na+(s) + Taurocholate(s) -> Na+(c) + Taurocholate(c)	Active_transport	0	0	0	0
2 H2O(c) + 2 ATP(c) + Taurocholate(c) -> 2 ADP(c) + 2 Pi(c) + Taurocholate(b)	Active_transport	0	0	0	0
2 H2O(p) + 2 ATP(p) + Taurocholate(p) -> 2 ADP(p) + 2 Pi(p) + Taurocholate(b)	Active_transport	0	0	0	0
Chenodeoxycholoyl-CoA(r) <=> Chenodeoxycholoyl-CoA(c)	Transport_reaction	0	0	0	0
Chenodeoxycholoyl-CoA(p) <=> Chenodeoxycholoyl-CoA(c)	Transport_reaction	0	0	0	0
5beta-Cholestane-3alpha,7alpha,26-triol(m) <=> 5beta-Cholestane-3alpha,7alpha,26-triol(c)	Transport_reaction	0	0	0	0
5beta-Cholestane-3alpha,7alpha,12alpha,26-tetrol(m) <=> 5beta-Cholestane-3alpha,7alpha,12alpha,26-tetrol(c)	Transport_reaction	0	0	0	0
5beta-Cholestane-3alpha,7alpha-diol(c) <=> 5beta-Cholestane-3alpha,7alpha-diol(m)	Transport_reaction	0	0	0	0
3alpha,7alpha,12alpha-Trihydroxycoprostane(c) <=> 3alpha,7alpha,12alpha-Trihydroxycoprostane(m)	Transport_reaction	0	0	0	0
2 H2O(c) + 2 ATP(c) + Glycochenodeoxycholate(c) -> 2 ADP(c) + 2 Pi(c) + Glycochenodeoxycholate(b)	Active_transport	0	0	0	0
Glycochenodeoxycholate(s) + Lepidimoide(s) <=> Glycochenodeoxycholate(c) + Lepidimoide(c)	Active_transport	0	0	0	0
2 H2O(c) + 2 ATP(c) + Taurochenodeoxycholate(c) -> 2 ADP(c) + 2 Pi(c) + Taurochenodeoxycholate(b)	Active_transport	0	0	0	0
2 H2O(p) + 2 ATP(p) + Taurochenodeoxycholate(p) -> 2 ADP(p) + 2 Pi(p) + Taurochenodeoxycholate(b)	Active_transport	0	0	0	0
Xanthurenate(c) <=> Xanthurenate(s)	Transport_reaction	0	0	0	0
Glucose(c) <=> Glucose(r)	TCDB:2.A.1.1.29	0	0	0	0
Fibrinogen(c) <=> Fibrinogen(s)	Vesicular_transport	0	0	0	0
Fibrinogen(s) -> Fibrinogen(l)	Vesicular_transport	0	0	0	0
Adenosine(s) <=> Adenosine(c)	TCDB:2.A.57.1.1_TCDB:2.A.57.1.4	0	0	0	0
Thymidine(c) <=> Thymidine(m)	TCDB:2.A.57.1.1	0	0	0	0
Thymidine(s) <=> Thymidine(c)	TCDB:2.A.57.1.1	0	0	0	0
Uridine(s) <=> Uridine(c)	TCDB:2.A.57.1.4	0	0	1	1
Guanosine(c) <=> Guanosine(m)	TCDB:2.A.57.1.1	0	0	0	0
Cytidine(s) + Na+(s) -> Cytidine(c) + Na+(c)	TCDB:2.A.41.2.3	0	0	0	0
Deoxyadenosine(s) + Na+(s) -> Deoxyadenosine(c) + Na+(c)	TCDB:2.A.41.2.3	0	0	0	0
Deoxycytidine(s) + Na+(s) -> Deoxycytidine(c) + Na+(c)	TCDB:2.A.41.2.3	0	0	0	0
Deoxyguanosine(s) + Na+(s) -> Deoxyguanosine(c) + Na+(c)	TCDB:2.A.41.2.4	0	0	0	0
Haptoglobin(c) <=> Haptoglobin(s)	Vesicular_transport	0	0	0	0
Haptoglobin(s) -> Haptoglobin(l)	Vesicular_transport	0	0	0	0
Cholesterol(s) <=> Cholesterol(c)	Vesicular_transport	0	0	0	0
Cholesterol(l) <=> Cholesterol(r)	Vesicular_transport	0	0	0	0
LDL(s) -> LDL(l)	Vesicular_transport	0	0	0	0
Plasminogen(c) <=> Plasminogen(s)	Vesicular_transport	0	0	0	0
Plasminogen(s) -> Plasminogen(l)	Vesicular_transport	0	0	0	0
Prothrombin(c) <=> Prothrombin(s)	Vesicular_transport	0	0	0	0
Prothrombin(s) -> Prothrombin(l)	Vesicular_transport	0	0	0	0
Arginine(s) <=> Arginine(c)	TCDB:2.A.3.3.2	0	0	0	0
Arginine(l) -> Arginine(c)	TCDB:2.A.18.6.7	0	0	0	0
Asparagine(c) -> Asparagine(m)	Vesicular_transport	0	0	0	0
Asparagine(l) -> Asparagine(c)	Vesicular_transport	0	0	0	0
Aspartate(l) -> Aspartate(c)	Vesicular_transport	0	0	0	0
Cysteine(l) -> Cysteine(c)	Vesicular_transport	0	0	0	0
Glutamine(c) <=> Glutamine(l)	Postulated_Transport_reaction	0	0	0	0
Glycine(l) -> Glycine(c)	Postulated_Transport_reaction	0	0	0	0
Histidine(l) -> Histidine(c)	Vesicular_transport	0	0	0	0
Leucine(l) -> Leucine(c)	Vesicular_transport	0	0	0	0
Lysine(l) -> Lysine(c)	Transport_reaction	0	0	0	0
Methionine(l) -> Methionine(c)	Transport_reaction	0	0	0	0
Phenylalanine(l) -> Phenylalanine(c)	Vesicular_transport	0	0	0	0
Proline(l) -> Proline(c)	Transport_reaction	0	0	0	0
Serine(l) -> Serine(c)	Postulated_Transport_reaction	0	0	0	0
Tryptophan(l) -> Tryptophan(c)	Vesicular_transport	0	0	0	0
Tyrosine(c) -> Tyrosine(m)	Vesicular_transport	0	0	0	0
Tyrosine(s) <=> Tyrosine(c)	TCDB:2.A.3.8.1_TCDB:2.A.1.13.2	0	0	0	0
Tyrosine(l) -> Tyrosine(c)	Vesicular_transport	0	0	0	0
ApoTransferin(c) <=> ApoTransferin(s)	Vesicular_transport	0	0	0	0
ApoTransferin(s) -> ApoTransferin(l)	Vesicular_transport	0	0	0	0
VLDL(r) -> VLDL(s)	Vesicular_transport	0	0	0	0
VLDL(s) -> VLDL(l)	Vesicular_transport	0	0	0	0
NH4+(c) <=> NH3(c)	Spontaneous_reaction	0	0	0	0
NH4+(s) <=> NH3(s)	Spontaneous_reaction	0	0	1	1
Citrate(s) + Na+(s) -> Citrate(c) + Na+(c)	TCDB:2.A.47.1.9_TCDB:2.A.29.7.2	0	0	1	1
ATP(c) + NAD+(c) -> NADP+(c) + ADP(c)	EC:2.7.1.23	0	0	0	0
2436 H2O(c) + 2436 ATP(c) + 62 Glutamate(c) + 13 Glycine(c) + 63 Alanine(c) + 60 Lysine(c) + 36 Aspartate(c) + 27 Arginine(c) + 20 Glutamine(c) + 28 Serine(c) + 7 Methionine(c) + 2 Tryptophan(c) + 35 Phenylalanine(c) + 19 Tyrosine(c) + 35 Cysteine(c) + 64 Leucine(c) + 16 Histidine(c) + 24 Proline(c) + 17 Asparagine(c) + 43 Valine(c) + 29 Threonine(c) + 9 Isoleucine(c) -> Albumin(c) + 1827 ADP(c) …	Protein_assembly	0	0	0	0
1692 H2O(c) + 1692 ATP(c) + 29 Glutamate(c) + 16 Glycine(c) + 34 Alanine(c) + 26 Lysine(c) + 25 Aspartate(c) + 16 Arginine(c) + 17 Glutamine(c) + 30 Serine(c) + 14 Methionine(c) + 3 Tryptophan(c) + 25 Phenylalanine(c) + 9 Tyrosine(c) + 3 Cysteine(c) + 59 Leucine(c) + 9 Histidine(c) + 16 Proline(c) + 19 Asparagine(c) + 24 Valine(c) + 29 Threonine(c) + 20 Isoleucine(c) -> Antichymotrypsin(c) + 1269…	Protein_assembly	0	0	0	0
1672 H2O(c) + 1672 ATP(c) + 32 Glutamate(c) + 24 Glycine(c) + 26 Alanine(c) + 34 Lysine(c) + 24 Aspartate(c) + 7 Arginine(c) + 18 Glutamine(c) + 25 Serine(c) + 10 Methionine(c) + 3 Tryptophan(c) + 27 Phenylalanine(c) + 6 Tyrosine(c) + 3 Cysteine(c) + 51 Leucine(c) + 13 Histidine(c) + 19 Proline(c) + 19 Asparagine(c) + 27 Valine(c) + 30 Threonine(c) + 20 Isoleucine(c) -> Antitrypsin(c) + 1254 ADP(…	Protein_assembly	0	0	0	0
18244 H2O(c) + 18244 ATP(c) + 298 Glutamate(c) + 207 Glycine(c) + 275 Alanine(c) + 357 Lysine(c) + 233 Aspartate(c) + 150 Arginine(c) + 230 Glutamine(c) + 392 Serine(c) + 79 Methionine(c) + 37 Tryptophan(c) + 224 Phenylalanine(c) + 151 Tyrosine(c) + 25 Cysteine(c) + 533 Leucine(c) + 115 Histidine(c) + 171 Proline(c) + 247 Asparagine(c) + 252 Valine(c) + 300 Threonine(c) + 285 Isoleucine(c) -> Apo…	Protein_assembly	0	0	0	0
496 H2O(c) + 496 ATP(c) + 5 Glutamate(c) + 6 Glycine(c) + 11 Alanine(c) + 4 Lysine(c) + 8 Aspartate(c) + 9 Arginine(c) + 7 Glutamine(c) + 8 Serine(c) + 5 Methionine(c) + 3 Phenylalanine(c) + 4 Tyrosine(c) + 2 Cysteine(c) + 20 Leucine(c) + Histidine(c) + 9 Proline(c) + Asparagine(c) + 11 Valine(c) + 6 Threonine(c) + 4 Isoleucine(c) -> 372 ADP(c) + 372 Pi(c) + 124 PPi(c) + 124 AMP(c) + Apo-ACP(c)	Protein_assembly	0	0	0	0
348 H2O(m) + 348 ATP(m) + 9 Glutamate(m) + 3 Glycine(m) + 3 Alanine(m) + 7 Lysine(m) + 13 Aspartate(m) + Arginine(m) + 3 Glutamine(m) + 3 Serine(m) + 5 Methionine(m) + 3 Phenylalanine(m) + 4 Tyrosine(m) + Cysteine(m) + 10 Leucine(m) + Histidine(m) + 5 Proline(m) + Asparagine(m) + 6 Valine(m) + Threonine(m) + 8 Isoleucine(m) -> 261 ADP(m) + 261 Pi(m) + 87 PPi(m) + 87 AMP(m) + mitoApo-ACP(m)	Protein_assembly	0	0	0	0
332 H2O(c) + 332 ATP(c) + 8 Glutamate(c) + 3 Glycine(c) + 5 Alanine(c) + 9 Lysine(c) + 4 Aspartate(c) + 4 Arginine(c) + 3 Glutamine(c) + 9 Serine(c) + 2 Methionine(c) + Tryptophan(c) + 4 Phenylalanine(c) + 12 Leucine(c) + 4 Proline(c) + Asparagine(c) + 7 Valine(c) + 3 Threonine(c) + 4 Isoleucine(c) -> ApoC1(c) + 249 ADP(c) + 249 Pi(c) + 83 PPi(c) + 83 AMP(c)	Protein_assembly	0	0	0	0
404 H2O(c) + 404 ATP(c) + 8 Glutamate(c) + 5 Glycine(c) + 7 Alanine(c) + 6 Lysine(c) + 4 Aspartate(c) + 2 Arginine(c) + 8 Glutamine(c) + 9 Serine(c) + 3 Methionine(c) + Tryptophan(c) + 4 Phenylalanine(c) + 5 Tyrosine(c) + 15 Leucine(c) + 5 Proline(c) + Asparagine(c) + 7 Valine(c) + 10 Threonine(c) + Isoleucine(c) -> ApoC2(c) + 303 ADP(c) + 303 Pi(c) + 101 PPi(c) + 101 AMP(c)	Protein_assembly	0	0	0	0
396 H2O(c) + 396 ATP(c) + 5 Glutamate(c) + 3 Glycine(c) + 15 Alanine(c) + 6 Lysine(c) + 7 Aspartate(c) + 4 Arginine(c) + 6 Glutamine(c) + 12 Serine(c) + 3 Methionine(c) + 3 Tryptophan(c) + 4 Phenylalanine(c) + 2 Tyrosine(c) + 11 Leucine(c) + Histidine(c) + 3 Proline(c) + 9 Valine(c) + 5 Threonine(c) -> ApoC3(c) + 297 ADP(c) + 297 Pi(c) + 99 PPi(c) + 99 AMP(c)	Protein_assembly	0	0	0	0
10696 H2O(c) + 10696 ATP(c) + 186 Glutamate(c) + 262 Glycine(c) + 134 Alanine(c) + 154 Lysine(c) + 176 Aspartate(c) + 134 Arginine(c) + 110 Glutamine(c) + 278 Serine(c) + 48 Methionine(c) + 60 Tryptophan(c) + 98 Phenylalanine(c) + 98 Tyrosine(c) + 48 Cysteine(c) + 166 Leucine(c) + 62 Histidine(c) + 114 Proline(c) + 138 Asparagine(c) + 122 Valine(c) + 182 Threonine(c) + 104 Isoleucine(c) -> 8022 A…	Protein_assembly	0	0	0	0
1624 H2O(c) + 1624 ATP(c) + 25 Glutamate(c) + 31 Glycine(c) + 30 Alanine(c) + 35 Lysine(c) + 25 Aspartate(c) + 9 Arginine(c) + 17 Glutamine(c) + 18 Serine(c) + 5 Methionine(c) + 8 Tryptophan(c) + 8 Phenylalanine(c) + 21 Tyrosine(c) + 12 Cysteine(c) + 31 Leucine(c) + 13 Histidine(c) + 21 Proline(c) + 21 Asparagine(c) + 36 Valine(c) + 22 Threonine(c) + 18 Isoleucine(c) -> 1218 ADP(c) + 1218 Pi(c) +…	Protein_assembly	0	0	0	0
3240 H2O(c) + 3240 ATP(c) + 56 Glutamate(c) + 62 Glycine(c) + 37 Alanine(c) + 49 Lysine(c) + 36 Aspartate(c) + 42 Arginine(c) + 31 Glutamine(c) + 56 Serine(c) + 11 Methionine(c) + 19 Tryptophan(c) + 21 Phenylalanine(c) + 30 Tyrosine(c) + 48 Cysteine(c) + 48 Leucine(c) + 24 Histidine(c) + 69 Proline(c) + 40 Asparagine(c) + 48 Valine(c) + 61 Threonine(c) + 22 Isoleucine(c) -> 2430 ADP(c) + 2430 Pi(…	Protein_assembly	0	0	0	0
2488 H2O(c) + 2488 ATP(c) + 51 Glutamate(c) + 49 Glycine(c) + 42 Alanine(c) + 29 Lysine(c) + 35 Aspartate(c) + 44 Arginine(c) + 26 Glutamine(c) + 38 Serine(c) + 9 Methionine(c) + 14 Tryptophan(c) + 21 Phenylalanine(c) + 21 Tyrosine(c) + 26 Cysteine(c) + 51 Leucine(c) + 13 Histidine(c) + 33 Proline(c) + 25 Asparagine(c) + 37 Valine(c) + 36 Threonine(c) + 22 Isoleucine(c) -> 1866 ADP(c) + 1866 Pi(c…	Protein_assembly	0	0	0	0
2792 H2O(c) + 2792 ATP(c) + 42 Glutamate(c) + 52 Glycine(c) + 61 Alanine(c) + 58 Lysine(c) + 45 Aspartate(c) + 27 Arginine(c) + 17 Glutamine(c) + 41 Serine(c) + 10 Methionine(c) + 8 Tryptophan(c) + 28 Phenylalanine(c) + 26 Tyrosine(c) + 40 Cysteine(c) + 65 Leucine(c) + 19 Histidine(c) + 32 Proline(c) + 34 Asparagine(c) + 48 Valine(c) + 30 Threonine(c) + 15 Isoleucine(c) -> 2094 ADP(c) + 2094 Pi(c…	Protein_assembly	0	0	0	0
Riboflavin(s) <=> Riboflavin(c)	Postulated_Transport_reaction	0	0	1	1
ATP(c) + FMN(c) -> PPi(c) + FAD(c)	EC:2.7.7.2	0	0	0	0
H2O(c) + Pyridoxal-P(c) -> Pi(c) + Pyridoxal(c)	EC:3.1.3.74	0	0	-1	-1
H2O(c) + ATP(c) + K+(s) + Na+(c) -> ADP(c) + Pi(c) + K+(c) + Na+(s)	EC:3.6.3.9	0	0	0	0
Methanol(s) <=> Methanol(c)	Facilitated_diffusion	0	0	1	1
1268 H2O(c) + 1268 ATP(c) + 40 Glutamate(c) + 18 Glycine(c) + 39 Alanine(c) + 13 Lysine(c) + 11 Aspartate(c) + 34 Arginine(c) + 32 Glutamine(c) + 14 Serine(c) + 8 Methionine(c) + 8 Tryptophan(c) + 4 Phenylalanine(c) + 4 Tyrosine(c) + 2 Cysteine(c) + 41 Leucine(c) + 2 Histidine(c) + 8 Proline(c) + Asparagine(c) + 24 Valine(c) + 12 Threonine(c) + 2 Isoleucine(c) -> ApoE(c) + 951 ADP(c) + 951 Pi(c) …	Protein_assembly	0	0	0	0
1068 H2O(c) + 1068 ATP(c) + 30 Glutamate(c) + 11 Glycine(c) + 23 Alanine(c) + 22 Lysine(c) + 16 Aspartate(c) + 17 Arginine(c) + 19 Glutamine(c) + 16 Serine(c) + 4 Methionine(c) + 5 Tryptophan(c) + 8 Phenylalanine(c) + 7 Tyrosine(c) + 41 Leucine(c) + 6 Histidine(c) + 10 Proline(c) + 5 Asparagine(c) + 15 Valine(c) + 12 Threonine(c) -> ApoA1(c) + 801 ADP(c) + 801 Pi(c) + 267 PPi(c) + 267 AMP(c)	Protein_assembly	0	0	0	0
ATP(c) <=> ATP(s)	Facilitated_diffusion	0	0	0	0
dTMP(c) <=> dTMP(m)	Facilitated_diffusion	0	0	0	0
Alanine(c) + Na+(c) <=> Alanine(s) + Na+(s)	TCDB:2.A.18.6.7	0	0	0	0
Asparagine(c) + Na+(c) <=> Asparagine(s) + Na+(s)	TCDB:2.A.18.6.7	0	0	0	0
Valine(c) + Na+(c) <=> Valine(s) + Na+(s)	Facilitated_diffusion	0	0	0	0
Tyrosine(s) + Na+(s) -> Tyrosine(c) + Na+(c)	Transport_reaction	0	0	0	0
ApoB100(c) -> ApoB100(r)	Transport_reaction	0	0	0	0
ApoE(c) -> ApoE(r)	Transport_reaction	0	0	0	0
ApoA1(c) -> ApoA1(r)	Transport_reaction	0	0	0	0
ApoA1(s) -> ApoA1(l)	Transport_reaction	0	0	0	0
ApoC1(c) -> ApoC1(r)	Transport_reaction	0	0	0	0
ApoC2(c) -> ApoC2(r)	Transport_reaction	0	0	0	0
ApoC3(c) -> ApoC3(r)	Transport_reaction	0	0	0	0
NAD+(r) + 4alpha-Methylzymosterol-4-carboxylate(r) <=> NADH(r) + CO2(r) + 3-Keto-4-methylzymosterol(r)	EC:1.1.1.170	0	0	0	0
Proline(c) + Na+(c) <=> Proline(s) + Na+(s)	TCDB:2.A.18.6.5	0	0	0	0
Valine(l) -> Valine(c)	Vesicular_transport	0	0	0	0
Aspartate(c) + Na+(c) <=> Aspartate(s) + Na+(s)	TCDB:2.A.18.6.3	0	0	-1	-1
AKG(c) + Isocitrate(p) <=> AKG(p) + Isocitrate(c)	Active_transport	0	0	0	0
Pi(c) <=> Pi(r)	Facilitated_diffusion	0	0	-1	-1
Pi(c) <=> Pi(l)	Facilitated_diffusion	0	0	0	0
Uridine(c) + dUTP(c) <=> UMP(c) + dUDP(c)	EC:2.7.1.48	0	0	0	0
LDL(l) -> ApoB100(l) + 680 Cholesterol(l) + 1515 Cholesterol-ester-pool(l) + 425 PC-VLDL-pool(l) + 30 PE-VLDL-pool(l) + 160 SM-pool(l) + 25 2-Lysolecithin-pool(l) + 110 CDP-diacylglycerol-VLDL-PI-pool(l)	Particle_dis-/assembly	0	0	0	0
CDP-choline(c) <=> CDP-choline(r)	Vesicular_transport	0	0	0	0
HDL(r) -> HDL(s)	Vesicular_transport	0	0	0	0
HDL(s) -> HDL(l)	Vesicular_transport	0	0	0	0
2 H2O(c) + 2 ATP(c) + Sulfate(c) -> 2 ADP(c) + 2 Pi(c) + Sulfate(b)	Postulated_Transport_reaction	0	0	0	0
Na+(s) + Glycocholate(s) -> Na+(c) + Glycocholate(c)	TCDB:2.A.28.1.1	0	0	0	0
Palmitoyl-CoA(r) + Cholesterol(r) -> CoA(r) + Cholesterol-ester-palm(r)	EC:2.3.1.26	0	0	0	0
Cholesterol(r) + (2E)-Hexadecenoyl-CoA(r) -> CoA(r) + Cholesterol-ester-palmn(r)	EC:2.3.1.26	0	0	0	0
Cholesterol(r) + Stearoyl-CoA(r) -> CoA(r) + Cholesterol-ester-stea(r)	EC:2.3.1.26	0	0	0	0
Cholesterol(r) + Oleoyl-CoA(r) -> CoA(r) + Cholesterol-ester-ol(r)	EC:2.3.1.26	0	0	0	0
Cholesterol(r) + Linoleoyl-CoA(r) -> CoA(r) + Cholesterol-ester-lin(r)	EC:2.3.1.26	0	0	0	0
Cholesterol(r) + Linolenoyl-CoA(r) -> CoA(r) + Cholesterol-ester-ala(r)	EC:2.3.1.26	0	0	0	0
Cholesterol(r) + gamma-Linolenoyl-CoA(r) -> CoA(r) + Cholesterol-ester-gla(r)	EC:2.3.1.26	0	0	0	0
Cholesterol(r) + Arachidonyl-CoA(r) -> CoA(r) + Cholesterol-ester-arach(r)	EC:2.3.1.26	0	0	0	0
H2O(r) + Cholesterol-ester-palm(r) -> Cholesterol(r) + Palmitate(r)	EC:3.1.1.13	0	0	0	0
H2O(l) + Cholesterol-ester-palm(l) -> Cholesterol(l) + Palmitate(l)	EC:3.1.1.13	0	0	1	1
H2O(r) + Cholesterol-ester-palmn(r) -> Cholesterol(r) + Palmitolate(r)	EC:3.1.1.13	0	0	0	0
H2O(r) + Cholesterol-ester-stea(r) -> Cholesterol(r) + Stearate(r)	EC:3.1.1.13	0	0	0	0
H2O(l) + Cholesterol-ester-stea(l) -> Cholesterol(l) + Stearate(l)	EC:3.1.1.13	0	0	1	1
H2O(r) + Cholesterol-ester-ol(r) -> Cholesterol(r) + Oleate(r)	EC:3.1.1.13	0	0	0	0
H2O(l) + Cholesterol-ester-ol(l) -> Cholesterol(l) + Oleate(l)	EC:3.1.1.13	0	0	1	1
H2O(r) + Cholesterol-ester-lin(r) -> Cholesterol(r) + Linoleate(r)	EC:3.1.1.13	0	0	0	0
H2O(l) + Cholesterol-ester-lin(l) -> Cholesterol(l) + Linoleate(l)	EC:3.1.1.13	0	0	1	1
H2O(r) + Cholesterol-ester-ala(r) -> Cholesterol(r) + Linolenate(r)	EC:3.1.1.13	0	0	0	0
H2O(r) + Cholesterol-ester-gla(r) -> Cholesterol(r) + gamma-Linolenate(r)	EC:3.1.1.13	0	0	0	0
H2O(r) + Cholesterol-ester-arach(r) -> Cholesterol(r) + Arachidonate(r)	EC:3.1.1.13	0	0	0	0
H2O(l) + Cholesterol-ester-arach(l) -> Cholesterol(l) + Arachidonate(l)	EC:3.1.1.13	0	0	1	1
sn-Glycerol-3P(c) + (2E)-Hexadecenoyl-CoA(c) -> CoA(c) + 1-Acylglycerol-3P-palmn(c)	EC:2.3.1.15	0	0	1	1
1420 Cholesterol-ester-palm(r) + 280 Cholesterol-ester-stea(r) + 2050 Cholesterol-ester-ol(r) + 4880 Cholesterol-ester-lin(r) + 542 Cholesterol-ester-arach(r) <=> 9172 Cholesterol-ester-pool(r)	Pool_reaction	0	0	0	0
1420 Cholesterol-ester-palm(l) + 280 Cholesterol-ester-stea(l) + 2050 Cholesterol-ester-ol(l) + 4880 Cholesterol-ester-lin(l) + 542 Cholesterol-ester-arach(l) <=> 9172 Cholesterol-ester-pool(l)	Pool_reaction	0	0	-1	-1
Inositol(r) + CDP-diacylglycerol-VLDL-PI-pool(r) -> CMP(r) + PI-pool(r)	EC:2.7.8.11	0	0	1	1
6260 1-Acylglycerol-3P-palm(c) + 1490 1-Acylglycerol-3P-stea(c) + 656 1-Acylglycerol-3P-ol(c) + 270 1-Acylglycerol-3P-lin(c) + 147 1-Acylglycerol-3P-arach(c) -> 8823 1-Acylglycerol-3P-VLDL-SM-pool(c)	Pool_reaction	0	0	0	0
CoA(c) + Phosphatidate-VLDL-SM-pool(c) <=> 1-Acylglycerol-3P-VLDL-SM-pool(c) + Acyl-CoA-VLDL-SM-pool(c)	EC:2.3.1.51	0	0	0	0
H2O(c) + Phosphatidate-VLDL-PI-pool(c) -> Pi(c) + 1,2-Diacylglycerol-VLDL-PI-pool(c)	EC:3.1.3.4	0	0	0	0
H2O(c) + Phosphatidate-VLDL-SM-pool(c) -> Pi(c) + 1,2-Diacylglycerol-VLDL-SM-pool(c)	EC:3.1.3.4	0	0	0	0
H2O(c) + 1,2-Diacylglycerol-VLDL-SM-pool(c) -> Fatty-acid-VLDL-SM-pool(c) + 1-Acylglycerol-VLDL-SM-pool(c)	EC:3.1.1.3	0	0	0	0
H2O(c) + 1-Acylglycerol-VLDL-SM-pool(c) -> Glycerol(c) + Fatty-acid-VLDL-SM-pool(c)	EC:3.1.1.23	0	0	0	0
CDP-choline(c) + 1,2-Diacylglycerol-VLDL-PC-pool(c) -> CMP(c) + PC-VLDL-pool(c)	EC:2.7.8.2	0	0	-1	-1
Ceramide-pool(c) <=> Ceramide-pool(r)	Facilitated_diffusion	0	0	0	0
726 Arachidonate(r) + 3010 Palmitate(r) + 1170 Oleate(r) + 1300 Stearate(r) + 2350 Linoleate(r) <=> 8556 Fatty-acid-VLDL-PC-pool(r)	Pool_reaction	0	0	0	0
726 Arachidonate(l) + 3010 Palmitate(l) + 1170 Oleate(l) + 1300 Stearate(l) + 2350 Linoleate(l) <=> 8556 Fatty-acid-VLDL-PC-pool(l)	Pool_reaction	0	0	0	0
ATP(r) + CoA(r) + Palmitolate(r) -> PPi(r) + AMP(r) + (2E)-Hexadecenoyl-CoA(r)	EC:6.2.1.3	0	0	0	0
ATP(r) + CoA(r) + Stearate(r) -> PPi(r) + AMP(r) + Stearoyl-CoA(r)	EC:6.2.1.3	0	0	0	0
ATP(r) + CoA(r) + Oleate(r) -> PPi(r) + AMP(r) + Oleoyl-CoA(r)	EC:6.2.1.3	0	0	0	0
ATP(r) + CoA(r) + Linoleate(r) -> PPi(r) + AMP(r) + Linoleoyl-CoA(r)	EC:6.2.1.3	0	0	0	0
ATP(r) + CoA(r) + Linolenate(r) -> PPi(r) + AMP(r) + Linolenoyl-CoA(r)	EC:6.2.1.3	0	0	0	0
ATP(r) + CoA(r) + gamma-Linolenate(r) -> PPi(r) + AMP(r) + gamma-Linolenoyl-CoA(r)	EC:6.2.1.3	0	0	0	0
ATP(c) + CoA(c) + gamma-Linolenate(c) -> PPi(c) + AMP(c) + gamma-Linolenoyl-CoA(c)	EC:6.2.1.3	0	0	0	0
ATP(r) + CoA(r) + Arachidonate(r) -> PPi(r) + AMP(r) + Arachidonyl-CoA(r)	EC:6.2.1.3	0	0	0	0
Triacylglycerol-VLDL-pool(c) <=> Triacylglycerol-VLDL-pool(r)	Transport_reaction	0	0	1	1
Triacylglycerol-VLDL-pool(l) -> Triacylglycerol-VLDL-pool(r)	Transport_reaction	0	0	0	0
PC-VLDL-pool(c) <=> PC-VLDL-pool(r)	Transport_reaction	0	0	-1	-1
PC-VLDL-pool(l) -> PC-VLDL-pool(r)	Transport_reaction	0	0	1	1
PE-VLDL-pool(c) <=> PE-VLDL-pool(r)	Transport_reaction	0	0	-1	-1
PE-VLDL-pool(l) -> PE-VLDL-pool(r)	Transport_reaction	0	0	1	1
PS-VLDL-pool(b) <=> PS-VLDL-pool(c)	Transport_reaction	0	0	-1	-1
PS-VLDL-pool(c) <=> PS-VLDL-pool(r)	Transport_reaction	0	0	-1	-1
PS-VLDL-pool(l) -> PS-VLDL-pool(r)	Transport_reaction	0	0	1	1
PI-pool(c) <=> PI-pool(r)	Transport_reaction	0	0	-1	-1
PI-pool(l) -> PI-pool(r)	Transport_reaction	0	0	1	1
SM-pool(c) <=> SM-pool(r)	Transport_reaction	0	0	-1	-1
SM-pool(l) -> SM-pool(r)	Transport_reaction	0	0	1	1
H2O(r) + PC-VLDL-pool(r) <=> 2-Lysolecithin-pool(r) + Fatty-acid-VLDL-PC-pool(r)	EC:3.1.1.4	0	0	0	0
H2O(c) + PC-VLDL-pool(c) <=> 2-Lysolecithin-pool(c) + Fatty-acid-VLDL-PC-pool(c)	EC:3.1.1.4	0	0	-1	-1
H2O(l) + PC-VLDL-pool(l) <=> 2-Lysolecithin-pool(l) + Fatty-acid-VLDL-PC-pool(l)	EC:3.1.1.4	0	0	0	0
VLDL(r) <=> ApoB100(r) + 7 ApoE(r) + 500 Cholesterol(r) + 1645 Cholesterol-ester-pool(r) + 2165 PC-VLDL-pool(r) + 185 PE-VLDL-pool(r) + 755 SM-pool(r) + PI-pool(r) + 165 2-Lysolecithin-pool(r) + 10385 Triacylglycerol-VLDL-pool(r)	Particle_dis-/assembly	0	0	0	0
VLDL(l) -> ApoB100(l) + 7 ApoE(l) + 500 Cholesterol(l) + 1645 Cholesterol-ester-pool(l) + 2165 PC-VLDL-pool(l) + 185 PE-VLDL-pool(l) + 755 SM-pool(l) + PI-pool(l) + 165 2-Lysolecithin-pool(l) + 10385 Triacylglycerol-VLDL-pool(l)	Particle_dis-/assembly	0	0	0	0
2-Lysolecithin-pool(c) <=> 2-Lysolecithin-pool(r)	Transport_reaction	0	0	-1	-1
2-Lysolecithin-pool(l) -> 2-Lysolecithin-pool(r)	Transport_reaction	0	0	1	1
4140 1-Acylglycerol-3P-palm(c) + 268 1-Acylglycerol-3P-palmn(c) + 550 1-Acylglycerol-3P-stea(c) + 1209 1-Acylglycerol-3P-ol(c) + 3283 1-Acylglycerol-3P-lin(c) + 564 1-Acylglycerol-3P-arach(c) -> 10014 1-Acylglycerol-3P-Bile-PC-pool(c)	Pool_reaction	0	0	1	1
4140 Palmitoyl-CoA(c) + 550 Stearoyl-CoA(c) + 1209 Oleoyl-CoA(c) + 268 (2E)-Hexadecenoyl-CoA(c) + 3283 Linoleoyl-CoA(c) + 564 Arachidonyl-CoA(c) -> 10014 Acyl-CoA-Bile-PC-pool(c)	Pool_reaction	0	0	1	1
CoA(c) + Phosphatidate-Bile-PC-pool(c) <=> Acyl-CoA-Bile-PC-pool(c) + 1-Acylglycerol-3P-Bile-PC-pool(c)	EC:2.3.1.51	0	0	-1	-1
H2O(c) + Phosphatidate-Bile-PC-pool(c) -> Pi(c) + 1,2-Diacylglycerol-Bile-PC-pool(c)	EC:3.1.3.4	0	0	1	1
CDP-choline(c) + 1,2-Diacylglycerol-Bile-PC-pool(c) -> CMP(c) + Bile-PC-pool(c)	EC:2.7.8.2	0	0	1	1
FAD(c) + FADH2(m) <=> FAD(m) + FADH2(c)	Transport_reaction	0	0	0	0
Propanoyl-CoA(c) <=> Propanoyl-CoA(m)	Postulated_Transport_reaction	0	0	1	1
Propanoyl-CoA(c) <=> Propanoyl-CoA(p)	Postulated_Transport_reaction	0	0	0	0
420 H2O(c) + 420 ATP(c) + 10 Glutamate(c) + 5 Glycine(c) + 8 Alanine(c) + 12 Lysine(c) + 7 Aspartate(c) + 5 Glutamine(c) + 7 Serine(c) + 3 Methionine(c) + Tryptophan(c) + 9 Phenylalanine(c) + Tyrosine(c) + 5 Cysteine(c) + 6 Leucine(c) + Histidine(c) + 3 Proline(c) + 3 Asparagine(c) + 11 Valine(c) + 4 Threonine(c) + 4 Isoleucine(c) -> 315 ADP(c) + 315 Pi(c) + 105 PPi(c) + 105 AMP(c) + Thioredoxin(…	Protein_assembly	0	0	0	0
664 H2O(c) + 664 ATP(c) + 6 Glutamate(c) + 10 Glycine(c) + 11 Alanine(c) + 11 Lysine(c) + 12 Aspartate(c) + 9 Arginine(c) + 10 Glutamine(c) + 8 Serine(c) + 4 Methionine(c) + 2 Tryptophan(c) + 6 Phenylalanine(c) + 2 Tyrosine(c) + 3 Cysteine(c) + 15 Leucine(c) + 3 Histidine(c) + 12 Proline(c) + 4 Asparagine(c) + 17 Valine(c) + 12 Threonine(c) + 9 Isoleucine(c) -> 498 ADP(c) + 498 Pi(c) + 166 PPi(c)…	Protein_assembly	0	0	0	0
H2O(c) + Triphosphate(c) <=> Pi(c) + PPi(c)	EC:3.6.1.25	0	0	1	1
gamma-Linolenate(s) -> gamma-Linolenate(c)	TCDB:4.C.1.1.5_TCDB:4.C.1.1.8	0	0	0	0
gamma-Linolenate(l) -> gamma-Linolenate(r)	Vesicular_transport	0	0	0	0
gamma-Linolenate(l) <=> gamma-Linolenate(c)	Vesicular_transport	0	0	0	0
Oleate(l) -> Oleate(r)	Vesicular_transport	0	0	0	0
Oleate(l) <=> Oleate(c)	Vesicular_transport	0	0	1	1
Palmitolate(l) -> Palmitolate(r)	Vesicular_transport	0	0	0	0
Palmitolate(l) <=> Palmitolate(c)	Vesicular_transport	0	0	0	0
43 Palmitoyl-CoA(c) + 19 Stearoyl-CoA(c) + 138 Oleoyl-CoA(c) + 47 (2E)-Hexadecenoyl-CoA(c) + 738 Linoleoyl-CoA(c) -> 985 Acyl-CoA-CL-pool(c)	Pool_reaction	0	0	0	0
Acyl-CoA-CL-pool(c) -> Acyl-CoA-CL-pool(m)	Pool_reaction	0	0	0	0
sn-Glycerol-3P(m) + Acyl-CoA-CL-pool(m) -> CoA(m) + 1-Acylglycerol-3P-CL-pool(m)	EC:2.3.1.15	0	0	0	0
CoA(m) + Phosphatidate-CL-pool(m) <=> Acyl-CoA-CL-pool(m) + 1-Acylglycerol-3P-CL-pool(m)	EC:2.3.1.51	0	0	0	0
CTP(m) + Phosphatidate-CL-pool(m) -> PPi(m) + CDP-diacylglycerol-CL-pool(m)	EC:2.7.7.41	0	0	0	0
sn-Glycerol-3P(m) + CDP-diacylglycerol-CL-pool(m) -> CMP(m) + PGP-CL-pool(m)	EC:2.7.8.5	0	0	0	0
H2O(m) + PGP-CL-pool(m) -> Pi(m) + PG-CL-pool(m)	EC:3.1.3.27	0	0	0	0
2 PG-CL-pool(m) -> Pi(m) + CL-pool(m)	EC:2.7.8.-	0	0	0	0
Linoleoyl-CoA(c) <=> Linoleoyl-CoA(r)	Transport_reaction	0	0	0	0
NADH(r) <=> NAD+(r) + NADH-redox-potential(r)	Virtual_reaction/potential_definition	0	0	0	0
NADH(m) <=> NAD+(m) + NADH-redox-potential(m)	Virtual_reaction/potential_definition	0	0	0	0
NADH(p) <=> NAD+(p) + NADH-redox-potential(p)	Virtual_reaction/potential_definition	0	0	0	0
NADPH(r) <=> NADP+(r) + NADPH-redox-potential(r)	Virtual_reaction/potential_definition	0	0	0	0
NADPH(c) <=> NADP+(c) + NADPH-redox-potential(c)	Virtual_reaction/potential_definition	0	0	1	1
NADPH(m) <=> NADP+(m) + NADPH-redox-potential(m)	Virtual_reaction/potential_definition	0	0	0	0
NADPH(p) <=> NADP+(p) + NADPH-redox-potential(p)	Virtual_reaction/potential_definition	0	0	0	0
FADH2(c) <=> FAD(c) + FADH-redox-potential(c)	Virtual_reaction/potential_definition	0	0	0	0
H+(PG)(m) <=> H+(PG)(c) + Proton-gradient(m)	Postulated_Transport_reaction	0	0	-1	-1
H+(PG)(c) <=> H+(PG)(s) + Proton-gradient(c)	Postulated_Transport_reaction	0	0	1	1
PAPS(c) <=> PAP(c) + activated-sulphur(c)	Postulated_reaction	0	0	1	1
Albumin(c) + 304 H2O(c) + 304 ATP(c) -> 304 ADP(c) + 304 Pi(c) + 62 Glutamate(c) + 13 Glycine(c) + 63 Alanine(c) + 60 Lysine(c) + 36 Aspartate(c) + 27 Arginine(c) + 20 Glutamine(c) + 28 Serine(c) + 7 Methionine(c) + 2 Tryptophan(c) + 35 Phenylalanine(c) + 19 Tyrosine(c) + 35 Cysteine(c) + 64 Leucine(c) + 16 Histidine(c) + 24 Proline(c) + 17 Asparagine(c) + 43 Valine(c) + 29 Threonine(c) + 9 Isole…	Protein_degradation	0	0	0	0
Albumin(l) + 304 H2O(l) + 304 ATP(l) -> 304 ADP(l) + 304 Pi(l) + 62 Glutamate(l) + 13 Glycine(l) + 63 Alanine(l) + 60 Lysine(l) + 36 Aspartate(l) + 27 Arginine(l) + 20 Glutamine(l) + 28 Serine(l) + 7 Methionine(l) + 2 Tryptophan(l) + 35 Phenylalanine(l) + 19 Tyrosine(l) + 35 Cysteine(l) + 64 Leucine(l) + 16 Histidine(l) + 24 Proline(l) + 17 Asparagine(l) + 43 Valine(l) + 29 Threonine(l) + 9 Isole…	Protein_degradation	0	0	0	0
Antichymotrypsin(c) + 211 H2O(c) + 211 ATP(c) -> 211 ADP(c) + 211 Pi(c) + 29 Glutamate(c) + 16 Glycine(c) + 34 Alanine(c) + 26 Lysine(c) + 25 Aspartate(c) + 16 Arginine(c) + 17 Glutamine(c) + 30 Serine(c) + 14 Methionine(c) + 3 Tryptophan(c) + 25 Phenylalanine(c) + 9 Tyrosine(c) + 3 Cysteine(c) + 59 Leucine(c) + 9 Histidine(c) + 16 Proline(c) + 19 Asparagine(c) + 24 Valine(c) + 29 Threonine(c) + …	Protein_degradation	0	0	0	0
Antichymotrypsin(l) + 211 H2O(l) + 211 ATP(l) -> 211 ADP(l) + 211 Pi(l) + 29 Glutamate(l) + 16 Glycine(l) + 34 Alanine(l) + 26 Lysine(l) + 25 Aspartate(l) + 16 Arginine(l) + 17 Glutamine(l) + 30 Serine(l) + 14 Methionine(l) + 3 Tryptophan(l) + 25 Phenylalanine(l) + 9 Tyrosine(l) + 3 Cysteine(l) + 59 Leucine(l) + 9 Histidine(l) + 16 Proline(l) + 19 Asparagine(l) + 24 Valine(l) + 29 Threonine(l) + …	Protein_degradation	0	0	0	0
Antitrypsin(c) + 209 H2O(c) + 209 ATP(c) -> 209 ADP(c) + 209 Pi(c) + 32 Glutamate(c) + 24 Glycine(c) + 26 Alanine(c) + 34 Lysine(c) + 24 Aspartate(c) + 7 Arginine(c) + 18 Glutamine(c) + 25 Serine(c) + 10 Methionine(c) + 3 Tryptophan(c) + 27 Phenylalanine(c) + 6 Tyrosine(c) + 3 Cysteine(c) + 51 Leucine(c) + 13 Histidine(c) + 19 Proline(c) + 19 Asparagine(c) + 27 Valine(c) + 30 Threonine(c) + 20 Is…	Protein_degradation	0	0	0	0
Antitrypsin(l) + 209 H2O(l) + 209 ATP(l) -> 209 ADP(l) + 209 Pi(l) + 32 Glutamate(l) + 24 Glycine(l) + 26 Alanine(l) + 34 Lysine(l) + 24 Aspartate(l) + 7 Arginine(l) + 18 Glutamine(l) + 25 Serine(l) + 10 Methionine(l) + 3 Tryptophan(l) + 27 Phenylalanine(l) + 6 Tyrosine(l) + 3 Cysteine(l) + 51 Leucine(l) + 13 Histidine(l) + 19 Proline(l) + 19 Asparagine(l) + 27 Valine(l) + 30 Threonine(l) + 20 Is…	Protein_degradation	0	0	0	0
ApoA1(c) + 133 H2O(c) + 133 ATP(c) -> 133 ADP(c) + 133 Pi(c) + 30 Glutamate(c) + 11 Glycine(c) + 23 Alanine(c) + 22 Lysine(c) + 16 Aspartate(c) + 17 Arginine(c) + 19 Glutamine(c) + 16 Serine(c) + 4 Methionine(c) + 5 Tryptophan(c) + 8 Phenylalanine(c) + 7 Tyrosine(c) + 41 Leucine(c) + 6 Histidine(c) + 10 Proline(c) + 5 Asparagine(c) + 15 Valine(c) + 12 Threonine(c)	Protein_degradation	0	0	0	0
ApoA1(l) + 133 H2O(l) + 133 ATP(l) -> 133 ADP(l) + 133 Pi(l) + 30 Glutamate(l) + 11 Glycine(l) + 23 Alanine(l) + 22 Lysine(l) + 16 Aspartate(l) + 17 Arginine(l) + 19 Glutamine(l) + 16 Serine(l) + 4 Methionine(l) + 5 Tryptophan(l) + 8 Phenylalanine(l) + 7 Tyrosine(l) + 41 Leucine(l) + 6 Histidine(l) + 10 Proline(l) + 5 Asparagine(l) + 15 Valine(l) + 12 Threonine(l)	Protein_degradation	0	0	0	0
ApoB100(c) + 2280 H2O(c) + 2280 ATP(c) -> 2280 ADP(c) + 2280 Pi(c) + 298 Glutamate(c) + 207 Glycine(c) + 275 Alanine(c) + 357 Lysine(c) + 233 Aspartate(c) + 150 Arginine(c) + 230 Glutamine(c) + 392 Serine(c) + 79 Methionine(c) + 37 Tryptophan(c) + 224 Phenylalanine(c) + 151 Tyrosine(c) + 25 Cysteine(c) + 533 Leucine(c) + 115 Histidine(c) + 171 Proline(c) + 247 Asparagine(c) + 252 Valine(c) + 300 …	Protein_degradation	0	0	0	0
ApoB100(l) + 2280 H2O(l) + 2280 ATP(l) -> 2280 ADP(l) + 2280 Pi(l) + 298 Glutamate(l) + 207 Glycine(l) + 275 Alanine(l) + 357 Lysine(l) + 233 Aspartate(l) + 150 Arginine(l) + 230 Glutamine(l) + 392 Serine(l) + 79 Methionine(l) + 37 Tryptophan(l) + 224 Phenylalanine(l) + 151 Tyrosine(l) + 25 Cysteine(l) + 533 Leucine(l) + 115 Histidine(l) + 171 Proline(l) + 247 Asparagine(l) + 252 Valine(l) + 300 …	Protein_degradation	0	0	0	0
ApoC1(c) + 41 H2O(c) + 41 ATP(c) -> 41 ADP(c) + 41 Pi(c) + 8 Glutamate(c) + 3 Glycine(c) + 5 Alanine(c) + 9 Lysine(c) + 4 Aspartate(c) + 4 Arginine(c) + 3 Glutamine(c) + 9 Serine(c) + 2 Methionine(c) + Tryptophan(c) + 4 Phenylalanine(c) + 12 Leucine(c) + 4 Proline(c) + Asparagine(c) + 7 Valine(c) + 3 Threonine(c) + 4 Isoleucine(c)	Protein_degradation	0	0	0	0
ApoC2(c) + 50 H2O(c) + 50 ATP(c) -> 50 ADP(c) + 50 Pi(c) + 8 Glutamate(c) + 5 Glycine(c) + 7 Alanine(c) + 6 Lysine(c) + 4 Aspartate(c) + 2 Arginine(c) + 8 Glutamine(c) + 9 Serine(c) + 3 Methionine(c) + Tryptophan(c) + 4 Phenylalanine(c) + 5 Tyrosine(c) + 15 Leucine(c) + 5 Proline(c) + Asparagine(c) + 7 Valine(c) + 10 Threonine(c) + Isoleucine(c)	Protein_degradation	0	0	0	0
ApoC3(c) + 49 H2O(c) + 49 ATP(c) -> 49 ADP(c) + 49 Pi(c) + 5 Glutamate(c) + 3 Glycine(c) + 15 Alanine(c) + 6 Lysine(c) + 7 Aspartate(c) + 4 Arginine(c) + 6 Glutamine(c) + 12 Serine(c) + 3 Methionine(c) + 3 Tryptophan(c) + 4 Phenylalanine(c) + 2 Tyrosine(c) + 11 Leucine(c) + Histidine(c) + 3 Proline(c) + 9 Valine(c) + 5 Threonine(c)	Protein_degradation	0	0	0	0
ApoE(c) + 158 H2O(c) + 158 ATP(c) -> 158 ADP(c) + 158 Pi(c) + 40 Glutamate(c) + 18 Glycine(c) + 39 Alanine(c) + 13 Lysine(c) + 11 Aspartate(c) + 34 Arginine(c) + 32 Glutamine(c) + 14 Serine(c) + 8 Methionine(c) + 8 Tryptophan(c) + 4 Phenylalanine(c) + 4 Tyrosine(c) + 2 Cysteine(c) + 41 Leucine(c) + 2 Histidine(c) + 8 Proline(c) + Asparagine(c) + 24 Valine(c) + 12 Threonine(c) + 2 Isoleucine(c)	Particle_dis-/assembly	0	0	0	0
ApoE(l) + 158 H2O(l) + 158 ATP(l) -> 158 ADP(l) + 158 Pi(l) + 40 Glutamate(l) + 18 Glycine(l) + 39 Alanine(l) + 13 Lysine(l) + 11 Aspartate(l) + 34 Arginine(l) + 32 Glutamine(l) + 14 Serine(l) + 8 Methionine(l) + 8 Tryptophan(l) + 4 Phenylalanine(l) + 4 Tyrosine(l) + 2 Cysteine(l) + 41 Leucine(l) + 2 Histidine(l) + 8 Proline(l) + Asparagine(l) + 24 Valine(l) + 12 Threonine(l) + 2 Isoleucine(l)	Particle_dis-/assembly	0	0	0	0
1337 H2O(c) + 1337 ATP(c) + Fibrinogen(c) -> 1337 ADP(c) + 1337 Pi(c) + 186 Glutamate(c) + 262 Glycine(c) + 134 Alanine(c) + 154 Lysine(c) + 176 Aspartate(c) + 134 Arginine(c) + 110 Glutamine(c) + 278 Serine(c) + 48 Methionine(c) + 60 Tryptophan(c) + 98 Phenylalanine(c) + 98 Tyrosine(c) + 48 Cysteine(c) + 166 Leucine(c) + 62 Histidine(c) + 114 Proline(c) + 138 Asparagine(c) + 122 Valine(c) + 182 …	Protein_degradation	0	0	0	0
1337 H2O(l) + 1337 ATP(l) + Fibrinogen(l) -> 1337 ADP(l) + 1337 Pi(l) + 186 Glutamate(l) + 262 Glycine(l) + 134 Alanine(l) + 154 Lysine(l) + 176 Aspartate(l) + 134 Arginine(l) + 110 Glutamine(l) + 278 Serine(l) + 48 Methionine(l) + 60 Tryptophan(l) + 98 Phenylalanine(l) + 98 Tyrosine(l) + 48 Cysteine(l) + 166 Leucine(l) + 62 Histidine(l) + 114 Proline(l) + 138 Asparagine(l) + 122 Valine(l) + 182 …	Protein_degradation	0	0	0	0
203 H2O(c) + 203 ATP(c) + Haptoglobin(c) -> 203 ADP(c) + 203 Pi(c) + 25 Glutamate(c) + 31 Glycine(c) + 30 Alanine(c) + 35 Lysine(c) + 25 Aspartate(c) + 9 Arginine(c) + 17 Glutamine(c) + 18 Serine(c) + 5 Methionine(c) + 8 Tryptophan(c) + 8 Phenylalanine(c) + 21 Tyrosine(c) + 12 Cysteine(c) + 31 Leucine(c) + 13 Histidine(c) + 21 Proline(c) + 21 Asparagine(c) + 36 Valine(c) + 22 Threonine(c) + 18 Is…	Protein_degradation	0	0	0	0
203 H2O(l) + 203 ATP(l) + Haptoglobin(l) -> 203 ADP(l) + 203 Pi(l) + 25 Glutamate(l) + 31 Glycine(l) + 30 Alanine(l) + 35 Lysine(l) + 25 Aspartate(l) + 9 Arginine(l) + 17 Glutamine(l) + 18 Serine(l) + 5 Methionine(l) + 8 Tryptophan(l) + 8 Phenylalanine(l) + 21 Tyrosine(l) + 12 Cysteine(l) + 31 Leucine(l) + 13 Histidine(l) + 21 Proline(l) + 21 Asparagine(l) + 36 Valine(l) + 22 Threonine(l) + 18 Is…	Protein_degradation	0	0	0	0
405 H2O(c) + 405 ATP(c) + Plasminogen(c) -> 405 ADP(c) + 405 Pi(c) + 56 Glutamate(c) + 62 Glycine(c) + 37 Alanine(c) + 49 Lysine(c) + 36 Aspartate(c) + 42 Arginine(c) + 31 Glutamine(c) + 56 Serine(c) + 11 Methionine(c) + 19 Tryptophan(c) + 21 Phenylalanine(c) + 30 Tyrosine(c) + 48 Cysteine(c) + 48 Leucine(c) + 24 Histidine(c) + 69 Proline(c) + 40 Asparagine(c) + 48 Valine(c) + 61 Threonine(c) + 2…	Protein_degradation	0	0	0	0
405 H2O(l) + 405 ATP(l) + Plasminogen(l) -> 405 ADP(l) + 405 Pi(l) + 56 Glutamate(l) + 62 Glycine(l) + 37 Alanine(l) + 49 Lysine(l) + 36 Aspartate(l) + 42 Arginine(l) + 31 Glutamine(l) + 56 Serine(l) + 11 Methionine(l) + 19 Tryptophan(l) + 21 Phenylalanine(l) + 30 Tyrosine(l) + 48 Cysteine(l) + 48 Leucine(l) + 24 Histidine(l) + 69 Proline(l) + 40 Asparagine(l) + 48 Valine(l) + 61 Threonine(l) + 2…	Protein_degradation	0	0	0	0
311 H2O(c) + 311 ATP(c) + Prothrombin(c) -> 311 ADP(c) + 311 Pi(c) + 51 Glutamate(c) + 49 Glycine(c) + 42 Alanine(c) + 29 Lysine(c) + 35 Aspartate(c) + 44 Arginine(c) + 26 Glutamine(c) + 38 Serine(c) + 9 Methionine(c) + 14 Tryptophan(c) + 21 Phenylalanine(c) + 21 Tyrosine(c) + 26 Cysteine(c) + 51 Leucine(c) + 13 Histidine(c) + 33 Proline(c) + 25 Asparagine(c) + 37 Valine(c) + 36 Threonine(c) + 22…	Protein_degradation	0	0	0	0
311 H2O(l) + 311 ATP(l) + Prothrombin(l) -> 311 ADP(l) + 311 Pi(l) + 51 Glutamate(l) + 49 Glycine(l) + 42 Alanine(l) + 29 Lysine(l) + 35 Aspartate(l) + 44 Arginine(l) + 26 Glutamine(l) + 38 Serine(l) + 9 Methionine(l) + 14 Tryptophan(l) + 21 Phenylalanine(l) + 21 Tyrosine(l) + 26 Cysteine(l) + 51 Leucine(l) + 13 Histidine(l) + 33 Proline(l) + 25 Asparagine(l) + 37 Valine(l) + 36 Threonine(l) + 22…	Protein_degradation	0	0	0	0
349 H2O(c) + 349 ATP(c) + ApoTransferin(c) -> 349 ADP(c) + 349 Pi(c) + 42 Glutamate(c) + 52 Glycine(c) + 61 Alanine(c) + 58 Lysine(c) + 45 Aspartate(c) + 27 Arginine(c) + 17 Glutamine(c) + 41 Serine(c) + 10 Methionine(c) + 8 Tryptophan(c) + 28 Phenylalanine(c) + 26 Tyrosine(c) + 40 Cysteine(c) + 65 Leucine(c) + 19 Histidine(c) + 32 Proline(c) + 34 Asparagine(c) + 48 Valine(c) + 30 Threonine(c) + …	Protein_degradation	0	0	0	0
349 H2O(l) + 349 ATP(l) + ApoTransferin(l) -> 349 ADP(l) + 349 Pi(l) + 42 Glutamate(l) + 52 Glycine(l) + 61 Alanine(l) + 58 Lysine(l) + 45 Aspartate(l) + 27 Arginine(l) + 17 Glutamine(l) + 41 Serine(l) + 10 Methionine(l) + 8 Tryptophan(l) + 28 Phenylalanine(l) + 26 Tyrosine(l) + 40 Cysteine(l) + 65 Leucine(l) + 19 Histidine(l) + 32 Proline(l) + 34 Asparagine(l) + 48 Valine(l) + 30 Threonine(l) + …	Protein_degradation	0	0	0	0
62 H2O(c) + 62 ATP(c) + Apo-ACP(c) -> 62 ADP(c) + 62 Pi(c) + 5 Glutamate(c) + 6 Glycine(c) + 11 Alanine(c) + 4 Lysine(c) + 8 Aspartate(c) + 9 Arginine(c) + 7 Glutamine(c) + 8 Serine(c) + 5 Methionine(c) + 3 Phenylalanine(c) + 4 Tyrosine(c) + 2 Cysteine(c) + 20 Leucine(c) + Histidine(c) + 9 Proline(c) + Asparagine(c) + 11 Valine(c) + 6 Threonine(c) + 4 Isoleucine(c)	Protein_degradation	0	0	0	0
43 H2O(m) + 43 ATP(m) + mitoApo-ACP(m) -> 43 ADP(m) + 43 Pi(m) + 9 Glutamate(m) + 3 Glycine(m) + 3 Alanine(m) + 7 Lysine(m) + 13 Aspartate(m) + Arginine(m) + 3 Glutamine(m) + 3 Serine(m) + 5 Methionine(m) + 3 Phenylalanine(m) + 4 Tyrosine(m) + Cysteine(m) + 10 Leucine(m) + Histidine(m) + 5 Proline(m) + Asparagine(m) + 6 Valine(m) + Threonine(m) + 8 Isoleucine(m)	Protein_degradation	0	0	0	0
CDP-diacylglycerol-VLDL-PI-pool(l) -> CDP-diacylglycerol-VLDL-PI-pool(r)	Vesicular_transport	0	0	1	1
Cholesterol-ester-pool(l) -> Cholesterol-ester-pool(r)	Vesicular_transport	0	0	0	0
Glutamate(l) -> Glutamate(c)	Vesicular_transport	0	0	0	0
Linolenate(s) -> Linolenate(c)	TCDB:4.C.1.1.5_TCDB:4.C.1.1.8	0	0	0	0
Linolenate(l) -> Linolenate(r)	Vesicular_transport	0	0	0	0
Linolenate(l) <=> Linolenate(c)	Vesicular_transport	0	0	0	0
Dihomo-gamma-linolenate(s) -> Dihomo-gamma-linolenate(c)	TCDB:4.C.1.1.5_TCDB:4.C.1.1.8	0	0	0	0
Dihomo-gamma-linolenate(l) -> Dihomo-gamma-linolenate(r)	Vesicular_transport	0	0	0	0
Dihomo-gamma-linolenate(l) <=> Dihomo-gamma-linolenate(c)	Vesicular_transport	0	0	0	0
H2O(c) + PE-VLDL-pool(c) -> Ethanolamine(c) + Phosphatidate-VLDL-PE-pool(c)	EC:3.1.4.4	0	0	-1	-1
Pi(c) + 5-Methylthioadenosine(c) -> Adenine(c) + Methylthioribose-1P(c)	EC:2.4.2.28	0	0	1	1
H2O(s) + 2 Chitin-component(s) -> Chitobiose(s)	Uncategorized_reaction	0	0	1	1
Chitobiose(s) -> Chitobiose(l)	Transport_reaction	0	0	1	1
GSH(c) + Formaldehyde(c) <=> Hydroxymethylglutathione(c)	EC:4.4.1.22	0	0	1	1
NAD+(c) + Hydroxymethylglutathione(c) <=> NADH(c) + Formylglutathione(c)	EC:1.1.1.284	0	0	1	1
H2O(c) + Formylglutathione(c) <=> GSH(c) + Formate(c)	EC:3.1.2.12	0	0	1	1
NADPH(r) + Zymosterol(r) <=> NADP+(r) + Cholestenol(r)	EC:1.3.1.72	0	0	0	0
Lathosterol(r) <=> Cholestenol(r)	EC:5.3.3.5	0	0	0	0
H2O(c) + Guanosine(c) <=> NH3(c) + Xanthosine(c)	EC:3.5.4.15	0	0	1	1
Protein_lysine(c) <=> Lysine(c)	Enzyme_catalyzed	0	0	0	0
L-Carnitine(c) + Oleoyl-CoA(c) -> CoA(c) + L-Oleoylcarnitine(c)	EC:2.3.1.21	0	0	0	0
L-Carnitine(m) + Oleoyl-CoA(m) <=> CoA(m) + L-Oleoylcarnitine(m)	EC:2.3.1.7	0	0	0	0
Propanoyl-CoA(c) + L-Carnitine(c) -> CoA(c) + O-Propanoylcarnitine(c)	EC:2.3.1.21	0	0	0	0
Propanoyl-CoA(m) + L-Carnitine(m) <=> CoA(m) + O-Propanoylcarnitine(m)	EC:2.3.1.7	0	0	0	0
Butyryl-CoA(c) + L-Carnitine(c) -> CoA(c) + O-Butanoylcarnitine(c)	EC:2.3.1.21	0	0	0	0
Butyryl-CoA(m) + L-Carnitine(m) <=> CoA(m) + O-Butanoylcarnitine(m)	EC:2.3.1.7	0	0	0	0
Propanoyl-CoA(c) + L-Carnitine(m) -> Propanoyl-CoA(m) + L-Carnitine(c)	Postulated_Transport_reaction	0	0	0	0
Butyryl-CoA(m) + L-Carnitine(c) -> Butyryl-CoA(c) + L-Carnitine(m)	Facilitated_diffusion	0	0	0	0
1400 H2O(c) + 1400 ATP(c) + 15 Glutamate(c) + 18 Glycine(c) + 22 Alanine(c) + 18 Lysine(c) + 26 Aspartate(c) + 12 Arginine(c) + 14 Glutamine(c) + 31 Serine(c) + 8 Methionine(c) + 7 Tryptophan(c) + 20 Phenylalanine(c) + 13 Tyrosine(c) + 6 Cysteine(c) + 39 Leucine(c) + 9 Histidine(c) + 15 Proline(c) + 12 Asparagine(c) + 28 Valine(c) + 25 Threonine(c) + 12 Isoleucine(c) -> 1050 ADP(c) + 1050 Pi(c) +…	Enzyme_catalyzed	0	0	0	0
175 H2O(c) + 175 ATP(c) + Glycogenin(c) -> 175 ADP(c) + 175 Pi(c) + 15 Glutamate(c) + 18 Glycine(c) + 22 Alanine(c) + 18 Lysine(c) + 26 Aspartate(c) + 12 Arginine(c) + 14 Glutamine(c) + 31 Serine(c) + 8 Methionine(c) + 7 Tryptophan(c) + 20 Phenylalanine(c) + 13 Tyrosine(c) + 6 Cysteine(c) + 39 Leucine(c) + 9 Histidine(c) + 15 Proline(c) + 12 Asparagine(c) + 28 Valine(c) + 25 Threonine(c) + 12 Iso…	Enzyme_catalyzed	0	0	0	0
ATP(c) + Ceramide-pool(c) -> ADP(c) + Ceramide-1P-pool(c)	EC:2.7.1.138	0	0	0	0
CDP-choline(r) + Ceramide-pool(r) <=> CMP(r) + SM-pool(r)	EC:2.7.8.3	0	0	0	0
UDP-galactose(r) + Glucosylceramide-pool(r) -> UDP(r) + LacCer-pool(r)	EC:2.4.1.-	0	0	1	1
H2O(s) + LacCer-pool(s) <=> Galactose(s) + Glucosylceramide-pool(s)	EC:3.2.1.23	0	0	0	0
H2O(s) + GM1-pool(s) <=> Galactose(s) + GM2-pool(s)	EC:3.2.1.23	0	0	0	0
H2O(c) + Ceramide-1P-pool(c) -> Pi(c) + Ceramide-pool(c)	EC:3.1.3.4	0	0	0	0
Glucosylceramide-pool(c) -> Glucosylceramide-pool(r)	Postulated_Transport_reaction	0	0	1	1
Formaldehyde(s) <=> Formaldehyde(c)	Facilitated_diffusion	0	0	1	1
DHAP(c) <=> DHAP(p)	Free_diffusion	0	0	0	0
sn-Glycerol-3P(c) <=> sn-Glycerol-3P(p)	Free_diffusion	0	0	0	0
H2O(m) + mitoACP(m) <=> Phosphopantetheine(m) + mitoApo-ACP(m)	EC:3.1.4.14	0	0	0	0
H2O(m) + dGDP(m) + mitoOxidizedThioredoxin(m) -> GDP(m) + mitoThioredoxin(m)	EC:1.17.4.1	0	0	0	0
Methionine(c) -> Methionine(m)	Transport_reaction	0	0	0	0
Cysteine(c) -> Cysteine(m)	Transport_reaction	0	0	0	0
Threonine(c) -> Threonine(m)	Transport_reaction	0	0	0	0
mitoThioredoxin(c) -> mitoThioredoxin(m)	Transport_reaction	0	0	0	0
O2(p) + Palmitoyl-CoA(p) -> H2O2(p) + (2E)-Hexadecenoyl-CoA(p)	Uncategorized_reaction	0	0	0	0
O2(p) + Lauroyl-CoA(p) -> H2O2(p) + (2E)-Dodecenoyl-CoA(p)	Uncategorized_reaction	0	0	0	0
O2(p) + Myristoyl-CoA(p) -> H2O2(p) + (2E)-Tetradecenoyl-CoA(p)	Uncategorized_reaction	0	0	0	0
O2(p) + Decanoyl-CoA(p) -> H2O2(p) + (2E)-Decenoyl-CoA(p)	Uncategorized_reaction	0	0	0	0
2 O2.-(c) <=> O2(c) + H2O2(c)	EC:1.15.1.1	0	0	1	1
Phenylalanine(c) + H+(PG)(c) -> Phenylalanine(m) + H+(PG)(m)	Transport_reaction	0	0	0	0
Phenylalanine(m) + H+(PG)(c) -> Phenylalanine(c) + H+(PG)(m)	Transport_reaction	0	0	0	0
Fe2+(c) -> Fe2+(m)	Transport_reaction	0	0	0	0
ATP(r) + CoA(r) + Palmitolate(r) <=> PPi(r) + AMP(r) + palmitoleoyl-CoA(r)	EC:6.2.1.3	0	0	0	0
H2O(c) + ATP(c) + 2 K+(s) + 3 Na+(c) -> ADP(c) + Pi(c) + 2 K+(c) + 3 Na+(s)	TCDB:3.A.3.1.1	0	0	1	1
H+(PG)(c) + Na+(s) -> H+(PG)(s) + Na+(c)	TCDB:2.A.36.1.1	0	0	0	0
GSH(c) -> GSH(s)	Utilized_transport	0	0	-1	-1
2 Na+(s) + Glycocholate(s) -> 2 Na+(c) + Glycocholate(c)	TCDB:2.A.28.1.1	0	0	0	0
2 Na+(s) + Chenodiol(s) -> 2 Na+(c) + Chenodiol(c)	TCDB:2.A.28.1.1	0	0	0	0
2 Na+(s) + Taurocholate(s) -> 2 Na+(c) + Taurocholate(c)	TCDB:2.A.28.1.1	0	0	0	0
2 Na+(s) + Taurochenodeoxycholate(s) -> 2 Na+(c) + Taurochenodeoxycholate(c)	TCDB:2.A.28.1.1	0	0	0	0
2 Na+(s) + Glycochenodeoxycholate(s) -> 2 Na+(c) + Glycochenodeoxycholate(c)	TCDB:2.A.28.1.1	0	0	0	0
2 Na+(s) + taurolithocholate(s) -> 2 Na+(c) + taurolithocholate(c)	TCDB:2.A.28.1.1	0	0	0	0
2 Na+(s) + glycolithocholate(s) -> 2 Na+(c) + glycolithocholate(c)	TCDB:2.A.28.1.1	0	0	0	0
2 Na+(s) + tauroursodeoxycholate(s) -> 2 Na+(c) + tauroursodeoxycholate(c)	TCDB:2.A.28.1.1	0	0	0	0
2 Na+(s) + glycoursodeoxycholate(s) -> 2 Na+(c) + glycoursodeoxycholate(c)	TCDB:2.A.28.1.1	0	0	0	0
2 Na+(s) + sulfochenodeoxycholate(s) -> 2 Na+(c) + sulfochenodeoxycholate(c)	TCDB:2.A.28.1.1	0	0	0	0
H2O(c) + ATP(c) + Glycocholate(c) -> ADP(c) + Pi(c) + Glycocholate(b)	TCDB:3.A.1.201.2	0	0	0	0
H2O(c) + ATP(c) + Taurocholate(c) -> ADP(c) + Pi(c) + Taurocholate(b)	TCDB:3.A.1.201.2	0	0	0	0
H2O(c) + ATP(c) + Taurochenodeoxycholate(c) -> ADP(c) + Pi(c) + Taurochenodeoxycholate(b)	TCDB:3.A.1.201.2	0	0	0	0
H2O(c) + ATP(c) + Glycochenodeoxycholate(c) -> ADP(c) + Pi(c) + Glycochenodeoxycholate(b)	TCDB:3.A.1.201.2	0	0	0	0
H2O(c) + ATP(c) + PE-VLDL-pool(c) -> ADP(c) + Pi(c) + PE-VLDL-pool(b)	TCDB:3.A.1.201.3	0	0	1	1
H2O(c) + ATP(c) + SM-pool(c) -> ADP(c) + Pi(c) + SM-pool(b)	TCDB:3.A.1.201.3	0	0	1	1
H2O(c) + ATP(c) + Bile-PC-pool(c) -> ADP(c) + Pi(c) + Bile-PC-pool(b)	TCDB:3.A.1.201.3	0	0	1	1
Bilirubin(s) -> Bilirubin(c)	Utilized_transport	0	0	1	1
H2O(c) + ATP(c) + Cholesterol(c) -> ADP(c) + Pi(c) + Cholesterol(s)	TCDB:3.A.1.211.1	0	0	0	0
H2O(c) + ATP(c) + Elaidate(c) -> ADP(c) + Pi(c) + Elaidate(s)	TCDB:3.A.1.211.1	0	0	0	0
H2O(c) + ATP(c) + gamma-Linolenate(c) -> ADP(c) + Pi(c) + gamma-Linolenate(s)	TCDB:3.A.1.211.1	0	0	0	0
H2O(c) + ATP(c) + Linolenate(c) -> ADP(c) + Pi(c) + Linolenate(s)	TCDB:3.A.1.211.1	0	0	0	0
H2O(c) + ATP(c) + Lignocerate(c) -> ADP(c) + Pi(c) + Lignocerate(s)	TCDB:3.A.1.211.1	0	0	0	0
H2O(c) + ATP(c) + PC-VLDL-pool(c) -> ADP(c) + Pi(c) + PC-VLDL-pool(s)	TCDB:3.A.1.211.1	0	0	0	0
H2O(c) + ATP(c) + Dihomo-gamma-linolenate(c) -> ADP(c) + Pi(c) + Dihomo-gamma-linolenate(s)	TCDB:3.A.1.211.1	0	0	0	0
H2O(c) + ATP(c) + GM4-pool(c) -> ADP(c) + Pi(c) + GM4-pool(s)	TCDB:3.A.1.211.1	0	0	0	0
H2O(c) + ATP(c) + decanoic-acid(c) -> ADP(c) + Pi(c) + decanoic-acid(s)	TCDB:3.A.1.211.1	0	0	0	0
H2O(c) + ATP(c) + lauric-acid(c) -> ADP(c) + Pi(c) + lauric-acid(s)	TCDB:3.A.1.211.1	0	0	0	0
H2O(c) + ATP(c) + myristic-acid(c) -> ADP(c) + Pi(c) + myristic-acid(s)	TCDB:3.A.1.211.1	0	0	0	0
H2O(c) + ATP(c) + GSH(c) -> ADP(c) + Pi(c) + GSH(s)	TCDB:3.A.1.208.15	0	0	0	0
H2O(c) + ATP(c) + glutathionyl-leuc4(c) -> ADP(c) + Pi(c) + glutathionyl-leuc4(s)	TCDB:3.A.1.208.15	0	0	0	0
H2O(c) + ATP(c) + S-glutathionyl-2-4-dinitrobenzene(c) -> ADP(c) + Pi(c) + S-glutathionyl-2-4-dinitrobenzene(s)	TCDB:3.A.1.208.15	0	0	0	0
H2O(c) + ATP(c) + S-glutathionyl-ethacrynic-acid(c) -> ADP(c) + Pi(c) + S-glutathionyl-ethacrynic-acid(s)	TCDB:3.A.1.208.15	0	0	0	0
H2O(c) + ATP(c) + Glycocholate(c) -> ADP(c) + Pi(c) + Glycocholate(s)	TCDB:3.A.1.208.7	0	0	0	0
H2O(c) + ATP(c) + Taurocholate(c) -> ADP(c) + Pi(c) + Taurocholate(s)	TCDB:3.A.1.208.7	0	0	0	0
Aspartate(s) + H+(PG)(s) + K+(c) + 3 Na+(s) -> Aspartate(c) + H+(PG)(c) + K+(s) + 3 Na+(c)	TCDB:2.A.23.2.3	0	0	0	0
Chloride(s) + Taurine(s) + Na+(s) -> Chloride(c) + Taurine(c) + Na+(c)	TCDB:2.A.22.3.3	0	0	1	1
Glycine(s) + Chloride(s) + 2 Na+(s) -> Glycine(c) + Chloride(c) + 2 Na+(c)	TCDB:2.A.22.2.2	0	0	0	0
Ornithine(s) <=> Ornithine(c)	TCDB:2.A.3.3.2	0	0	0	0
Glycine(s) + Alanine(c) <=> Glycine(c) + Alanine(s)	TCDB:2.A.3.8.1	0	0	0	0
Glycine(s) + Glutamine(c) <=> Glycine(c) + Glutamine(s)	TCDB:2.A.3.8.1	0	0	0	0
Glycine(s) + Methionine(c) <=> Glycine(c) + Methionine(s)	TCDB:2.A.3.8.1	0	0	0	0
Glycine(s) + Tryptophan(c) <=> Glycine(c) + Tryptophan(s)	TCDB:2.A.3.8.1	0	0	0	0
Glycine(s) + Phenylalanine(c) <=> Glycine(c) + Phenylalanine(s)	TCDB:2.A.3.8.1	0	0	0	0
Glycine(s) + Tyrosine(c) <=> Glycine(c) + Tyrosine(s)	TCDB:2.A.3.8.1	0	0	0	0
Glycine(s) + Cysteine(c) <=> Glycine(c) + Cysteine(s)	TCDB:2.A.3.8.1	0	0	0	0
Glycine(s) + Leucine(c) <=> Glycine(c) + Leucine(s)	TCDB:2.A.3.8.1	0	0	0	0
Glycine(s) + Proline(c) <=> Glycine(c) + Proline(s)	TCDB:2.A.3.8.1	0	0	0	0
Glycine(s) + Asparagine(c) <=> Glycine(c) + Asparagine(s)	TCDB:2.A.3.8.1	0	0	0	0
Glycine(s) + Valine(c) <=> Glycine(c) + Valine(s)	TCDB:2.A.3.8.1	0	0	0	0
Glycine(s) + Threonine(c) <=> Glycine(c) + Threonine(s)	TCDB:2.A.3.8.1	0	0	0	0
Glycine(s) + Homoserine(c) <=> Glycine(c) + Homoserine(s)	TCDB:2.A.3.8.1	0	0	0	0
Glycine(s) + Isoleucine(c) <=> Glycine(c) + Isoleucine(s)	TCDB:2.A.3.8.1	0	0	0	0
Alanine(s) + Glutamine(c) <=> Alanine(c) + Glutamine(s)	TCDB:2.A.3.8.1	0	0	0	0
Alanine(s) + Serine(c) <=> Alanine(c) + Serine(s)	TCDB:2.A.3.8.1	0	0	0	0
Alanine(s) + Methionine(c) <=> Alanine(c) + Methionine(s)	TCDB:2.A.3.8.1	0	0	0	0
Alanine(s) + Tryptophan(c) <=> Alanine(c) + Tryptophan(s)	TCDB:2.A.3.8.1	0	0	0	0
Alanine(s) + Phenylalanine(c) <=> Alanine(c) + Phenylalanine(s)	TCDB:2.A.3.8.1	0	0	0	0
Alanine(s) + Tyrosine(c) <=> Alanine(c) + Tyrosine(s)	TCDB:2.A.3.8.1	0	0	0	0
Alanine(s) + Cysteine(c) <=> Alanine(c) + Cysteine(s)	TCDB:2.A.3.8.1	0	0	0	0
Alanine(s) + Leucine(c) <=> Alanine(c) + Leucine(s)	TCDB:2.A.3.8.1	0	0	0	0
Alanine(s) + Proline(c) <=> Alanine(c) + Proline(s)	TCDB:2.A.3.8.1	0	0	0	0
Alanine(s) + Asparagine(c) <=> Alanine(c) + Asparagine(s)	TCDB:2.A.3.8.1	0	0	0	0
Alanine(s) + Valine(c) <=> Alanine(c) + Valine(s)	TCDB:2.A.3.8.1	0	0	0	0
Alanine(s) + Threonine(c) <=> Alanine(c) + Threonine(s)	TCDB:2.A.3.8.1	0	0	0	0
Alanine(s) + Homoserine(c) <=> Alanine(c) + Homoserine(s)	TCDB:2.A.3.8.1	0	0	0	0
Alanine(s) + Isoleucine(c) <=> Alanine(c) + Isoleucine(s)	TCDB:2.A.3.8.1	0	0	0	0
Glutamine(s) + Serine(c) <=> Glutamine(c) + Serine(s)	TCDB:2.A.3.8.1	0	0	0	0
Glutamine(s) + Methionine(c) <=> Glutamine(c) + Methionine(s)	TCDB:2.A.3.8.1	0	0	0	0
Glutamine(s) + Tryptophan(c) <=> Glutamine(c) + Tryptophan(s)	TCDB:2.A.3.8.1	0	0	0	0
Glutamine(s) + Phenylalanine(c) <=> Glutamine(c) + Phenylalanine(s)	TCDB:2.A.3.8.1	0	0	0	0
Glutamine(s) + Tyrosine(c) <=> Glutamine(c) + Tyrosine(s)	TCDB:2.A.3.8.1	0	0	0	0
Glutamine(s) + Cysteine(c) <=> Glutamine(c) + Cysteine(s)	TCDB:2.A.3.8.1	0	0	0	0
Glutamine(s) + Leucine(c) <=> Glutamine(c) + Leucine(s)	TCDB:2.A.3.8.1	0	0	0	0
Glutamine(s) + Proline(c) <=> Glutamine(c) + Proline(s)	TCDB:2.A.3.8.1	0	0	0	0
Glutamine(s) + Asparagine(c) <=> Glutamine(c) + Asparagine(s)	TCDB:2.A.3.8.1	0	0	0	0
Glutamine(s) + Valine(c) <=> Glutamine(c) + Valine(s)	TCDB:2.A.3.8.1	0	0	0	0
Glutamine(s) + Threonine(c) <=> Glutamine(c) + Threonine(s)	TCDB:2.A.3.8.1	0	0	0	0
Glutamine(s) + Homoserine(c) <=> Glutamine(c) + Homoserine(s)	TCDB:2.A.3.8.1	0	0	0	0
Glutamine(s) + Isoleucine(c) <=> Glutamine(c) + Isoleucine(s)	TCDB:2.A.3.8.1	0	0	0	0
Serine(s) + Methionine(c) <=> Serine(c) + Methionine(s)	TCDB:2.A.3.8.1	0	0	0	0
Serine(s) + Tryptophan(c) <=> Serine(c) + Tryptophan(s)	TCDB:2.A.3.8.1	0	0	0	0
Serine(s) + Phenylalanine(c) <=> Serine(c) + Phenylalanine(s)	TCDB:2.A.3.8.1	0	0	0	0
Serine(s) + Tyrosine(c) <=> Serine(c) + Tyrosine(s)	TCDB:2.A.3.8.1	0	0	0	0
Serine(s) + Cysteine(c) <=> Serine(c) + Cysteine(s)	TCDB:2.A.3.8.1	0	0	0	0
Serine(s) + Leucine(c) <=> Serine(c) + Leucine(s)	TCDB:2.A.3.8.1	0	0	0	0
Serine(s) + Proline(c) <=> Serine(c) + Proline(s)	TCDB:2.A.3.8.1	0	0	0	0
Serine(s) + Asparagine(c) <=> Serine(c) + Asparagine(s)	TCDB:2.A.3.8.1	0	0	0	0
Serine(s) + Valine(c) <=> Serine(c) + Valine(s)	TCDB:2.A.3.8.1	0	0	0	0
Serine(s) + Threonine(c) <=> Serine(c) + Threonine(s)	TCDB:2.A.3.8.1	0	0	0	0
Serine(s) + Homoserine(c) <=> Serine(c) + Homoserine(s)	TCDB:2.A.3.8.1	0	0	0	0
Serine(s) + Isoleucine(c) <=> Serine(c) + Isoleucine(s)	TCDB:2.A.3.8.1	0	0	0	0
Methionine(s) + Tryptophan(c) <=> Methionine(c) + Tryptophan(s)	TCDB:2.A.3.8.1	0	0	0	0
Methionine(s) + Phenylalanine(c) <=> Methionine(c) + Phenylalanine(s)	TCDB:2.A.3.8.1	0	0	0	0
Methionine(s) + Tyrosine(c) <=> Methionine(c) + Tyrosine(s)	TCDB:2.A.3.8.1	0	0	0	0
Methionine(s) + Cysteine(c) <=> Methionine(c) + Cysteine(s)	TCDB:2.A.3.8.1	0	0	0	0
Methionine(s) + Leucine(c) <=> Methionine(c) + Leucine(s)	TCDB:2.A.3.8.1	0	0	0	0
Methionine(s) + Proline(c) <=> Methionine(c) + Proline(s)	TCDB:2.A.3.8.1	0	0	0	0
Methionine(s) + Asparagine(c) <=> Methionine(c) + Asparagine(s)	TCDB:2.A.3.8.1	0	0	0	0
Methionine(s) + Valine(c) <=> Methionine(c) + Valine(s)	TCDB:2.A.3.8.1	0	0	0	0
Methionine(s) + Threonine(c) <=> Methionine(c) + Threonine(s)	TCDB:2.A.3.8.1	0	0	0	0
Methionine(s) + Homoserine(c) <=> Methionine(c) + Homoserine(s)	TCDB:2.A.3.8.1	0	0	0	0
Methionine(s) + Isoleucine(c) <=> Methionine(c) + Isoleucine(s)	TCDB:2.A.3.8.1	0	0	0	0
Tryptophan(s) + Phenylalanine(c) <=> Tryptophan(c) + Phenylalanine(s)	TCDB:2.A.3.8.1	0	0	0	0
Tryptophan(s) + Tyrosine(c) <=> Tryptophan(c) + Tyrosine(s)	TCDB:2.A.3.8.1	0	0	0	0
Tryptophan(s) + Cysteine(c) <=> Tryptophan(c) + Cysteine(s)	TCDB:2.A.3.8.1	0	0	0	0
Tryptophan(s) + Proline(c) <=> Tryptophan(c) + Proline(s)	TCDB:2.A.3.8.1	0	0	0	0
Tryptophan(s) + Asparagine(c) <=> Tryptophan(c) + Asparagine(s)	TCDB:2.A.3.8.1	0	0	0	0
Tryptophan(s) + Valine(c) <=> Tryptophan(c) + Valine(s)	TCDB:2.A.3.8.1	0	0	0	0
Tryptophan(s) + Threonine(c) <=> Tryptophan(c) + Threonine(s)	TCDB:2.A.3.8.1	0	0	0	0
Tryptophan(s) + Homoserine(c) <=> Tryptophan(c) + Homoserine(s)	TCDB:2.A.3.8.1	0	0	0	0
Tryptophan(s) + Isoleucine(c) <=> Tryptophan(c) + Isoleucine(s)	TCDB:2.A.3.8.1	0	0	0	0
Phenylalanine(s) + Cysteine(c) <=> Phenylalanine(c) + Cysteine(s)	TCDB:2.A.3.8.1	0	0	0	0
Phenylalanine(s) + Proline(c) <=> Phenylalanine(c) + Proline(s)	TCDB:2.A.3.8.1	0	0	0	0
Phenylalanine(s) + Asparagine(c) <=> Phenylalanine(c) + Asparagine(s)	TCDB:2.A.3.8.1	0	0	0	0
Phenylalanine(s) + Valine(c) <=> Phenylalanine(c) + Valine(s)	TCDB:2.A.3.8.1	0	0	0	0
Phenylalanine(s) + Threonine(c) <=> Phenylalanine(c) + Threonine(s)	TCDB:2.A.3.8.1	0	0	0	0
Phenylalanine(s) + Homoserine(c) <=> Phenylalanine(c) + Homoserine(s)	TCDB:2.A.3.8.1	0	0	0	0
Phenylalanine(s) + Isoleucine(c) <=> Phenylalanine(c) + Isoleucine(s)	TCDB:2.A.3.8.1	0	0	0	0
Tyrosine(s) + Cysteine(c) <=> Tyrosine(c) + Cysteine(s)	TCDB:2.A.3.8.1	0	0	0	0
Tyrosine(s) + Leucine(c) <=> Tyrosine(c) + Leucine(s)	TCDB:2.A.3.8.1	0	0	0	0
Tyrosine(s) + Proline(c) <=> Tyrosine(c) + Proline(s)	TCDB:2.A.3.8.1	0	0	0	0
Tyrosine(s) + Asparagine(c) <=> Tyrosine(c) + Asparagine(s)	TCDB:2.A.3.8.1	0	0	0	0
Tyrosine(s) + Valine(c) <=> Tyrosine(c) + Valine(s)	TCDB:2.A.3.8.1	0	0	0	0
Tyrosine(s) + Threonine(c) <=> Tyrosine(c) + Threonine(s)	TCDB:2.A.3.8.1	0	0	0	0
Tyrosine(s) + Homoserine(c) <=> Tyrosine(c) + Homoserine(s)	TCDB:2.A.3.8.1	0	0	0	0
Tyrosine(s) + Isoleucine(c) <=> Tyrosine(c) + Isoleucine(s)	TCDB:2.A.3.8.1	0	0	0	0
Cysteine(s) + Leucine(c) <=> Cysteine(c) + Leucine(s)	TCDB:2.A.3.8.1	0	0	0	0
Cysteine(s) + Proline(c) <=> Cysteine(c) + Proline(s)	TCDB:2.A.3.8.1	0	0	0	0
Cysteine(s) + Asparagine(c) <=> Cysteine(c) + Asparagine(s)	TCDB:2.A.3.8.1	0	0	0	0
Cysteine(s) + Valine(c) <=> Cysteine(c) + Valine(s)	TCDB:2.A.3.8.1	0	0	0	0
Cysteine(s) + Threonine(c) <=> Cysteine(c) + Threonine(s)	TCDB:2.A.3.8.1	0	0	0	0
Cysteine(s) + Homoserine(c) <=> Cysteine(c) + Homoserine(s)	TCDB:2.A.3.8.1	0	0	0	0
Cysteine(s) + Isoleucine(c) <=> Cysteine(c) + Isoleucine(s)	TCDB:2.A.3.8.1	0	0	0	0
Leucine(s) + Proline(c) <=> Leucine(c) + Proline(s)	TCDB:2.A.3.8.1	0	0	0	0
Leucine(s) + Asparagine(c) <=> Leucine(c) + Asparagine(s)	TCDB:2.A.3.8.1	0	0	0	0
Leucine(s) + Valine(c) <=> Leucine(c) + Valine(s)	TCDB:2.A.3.8.1	0	0	0	0
Leucine(s) + Threonine(c) <=> Leucine(c) + Threonine(s)	TCDB:2.A.3.8.1	0	0	0	0
Leucine(s) + Homoserine(c) <=> Leucine(c) + Homoserine(s)	TCDB:2.A.3.8.1	0	0	0	0
Leucine(s) + Isoleucine(c) <=> Leucine(c) + Isoleucine(s)	TCDB:2.A.3.8.1	0	0	0	0
Proline(s) + Asparagine(c) <=> Proline(c) + Asparagine(s)	TCDB:2.A.3.8.1	0	0	0	0
Proline(s) + Valine(c) <=> Proline(c) + Valine(s)	TCDB:2.A.3.8.1	0	0	0	0
Proline(s) + Threonine(c) <=> Proline(c) + Threonine(s)	TCDB:2.A.3.8.1	0	0	0	0
Proline(s) + Homoserine(c) <=> Proline(c) + Homoserine(s)	TCDB:2.A.3.8.1	0	0	0	0
Proline(s) + Isoleucine(c) <=> Proline(c) + Isoleucine(s)	TCDB:2.A.3.8.1	0	0	0	0
Asparagine(s) + Valine(c) <=> Asparagine(c) + Valine(s)	TCDB:2.A.3.8.1	0	0	0	0
Asparagine(s) + Threonine(c) <=> Asparagine(c) + Threonine(s)	TCDB:2.A.3.8.1	0	0	0	0
Asparagine(s) + Homoserine(c) <=> Asparagine(c) + Homoserine(s)	TCDB:2.A.3.8.1	0	0	0	0
Asparagine(s) + Isoleucine(c) <=> Asparagine(c) + Isoleucine(s)	TCDB:2.A.3.8.1	0	0	0	0
Valine(s) + Threonine(c) <=> Valine(c) + Threonine(s)	TCDB:2.A.3.8.1	0	0	0	0
Valine(s) + Homoserine(c) <=> Valine(c) + Homoserine(s)	TCDB:2.A.3.8.1	0	0	0	0
Threonine(s) + Homoserine(c) <=> Threonine(c) + Homoserine(s)	TCDB:2.A.3.8.1	0	0	0	0
Threonine(s) + Isoleucine(c) <=> Threonine(c) + Isoleucine(s)	TCDB:2.A.3.8.1	0	0	0	0
Homoserine(s) + Isoleucine(c) <=> Homoserine(c) + Isoleucine(s)	TCDB:2.A.3.8.1	0	0	0	0
Lysine(s) + Arginine(c) <=> Lysine(c) + Arginine(s)	Utilized_transport	0	0	0	0
Arginine(s) + Ornithine(c) <=> Arginine(c) + Ornithine(s)	Utilized_transport	0	0	0	0
Arginine(s) + Citrulline(c) <=> Arginine(c) + Citrulline(s)	Utilized_transport	0	0	0	0
Glycine(s) + Alanine(c) + Na+(s) -> Glycine(c) + Alanine(s) + Na+(c)	Utilized_transport	0	0	0	0
Glycine(s) + Glutamine(c) + Na+(s) -> Glycine(c) + Glutamine(s) + Na+(c)	Utilized_transport	0	0	0	0
Glycine(s) + Methionine(c) + Na+(s) -> Glycine(c) + Methionine(s) + Na+(c)	Utilized_transport	0	0	0	0
Glycine(s) + Tryptophan(c) + Na+(s) -> Glycine(c) + Tryptophan(s) + Na+(c)	Utilized_transport	0	0	0	0
Glycine(s) + Phenylalanine(c) + Na+(s) -> Glycine(c) + Phenylalanine(s) + Na+(c)	Utilized_transport	0	0	0	0
Glycine(s) + Tyrosine(c) + Na+(s) -> Glycine(c) + Tyrosine(s) + Na+(c)	Utilized_transport	0	0	0	0
Glycine(s) + Cysteine(c) + Na+(s) -> Glycine(c) + Cysteine(s) + Na+(c)	Utilized_transport	0	0	0	0
Glycine(s) + Leucine(c) + Na+(s) -> Glycine(c) + Leucine(s) + Na+(c)	Utilized_transport	0	0	0	0
Glycine(s) + Proline(c) + Na+(s) -> Glycine(c) + Proline(s) + Na+(c)	Utilized_transport	0	0	0	0
Glycine(s) + Asparagine(c) + Na+(s) -> Glycine(c) + Asparagine(s) + Na+(c)	Utilized_transport	0	0	0	0
Glycine(s) + Valine(c) + Na+(s) -> Glycine(c) + Valine(s) + Na+(c)	Utilized_transport	0	0	0	0
Glycine(s) + Threonine(c) + Na+(s) -> Glycine(c) + Threonine(s) + Na+(c)	Utilized_transport	0	0	0	0
Glycine(s) + Homoserine(c) + Na+(s) -> Glycine(c) + Homoserine(s) + Na+(c)	Utilized_transport	0	0	0	0
Glycine(s) + Isoleucine(c) + Na+(s) -> Glycine(c) + Isoleucine(s) + Na+(c)	Utilized_transport	0	0	0	0
Glycine(c) + Alanine(s) + Na+(s) -> Glycine(s) + Alanine(c) + Na+(c)	Utilized_transport	0	0	0	0
Alanine(s) + Glutamine(c) + Na+(s) -> Alanine(c) + Glutamine(s) + Na+(c)	Utilized_transport	0	0	0	0
Alanine(s) + Serine(c) + Na+(s) -> Alanine(c) + Serine(s) + Na+(c)	Utilized_transport	0	0	0	0
Alanine(s) + Methionine(c) + Na+(s) -> Alanine(c) + Methionine(s) + Na+(c)	Utilized_transport	0	0	0	0
Alanine(s) + Phenylalanine(c) + Na+(s) -> Alanine(c) + Phenylalanine(s) + Na+(c)	Utilized_transport	0	0	0	0
Alanine(s) + Tyrosine(c) + Na+(s) -> Alanine(c) + Tyrosine(s) + Na+(c)	Utilized_transport	0	0	0	0
Alanine(s) + Cysteine(c) + Na+(s) -> Alanine(c) + Cysteine(s) + Na+(c)	Utilized_transport	0	0	0	0
Alanine(s) + Proline(c) + Na+(s) -> Alanine(c) + Proline(s) + Na+(c)	Utilized_transport	0	0	0	0
Alanine(s) + Asparagine(c) + Na+(s) -> Alanine(c) + Asparagine(s) + Na+(c)	Utilized_transport	0	0	0	0
Alanine(s) + Valine(c) + Na+(s) -> Alanine(c) + Valine(s) + Na+(c)	Utilized_transport	0	0	0	0
Alanine(s) + Threonine(c) + Na+(s) -> Alanine(c) + Threonine(s) + Na+(c)	Utilized_transport	0	0	0	0
Alanine(s) + Homoserine(c) + Na+(s) -> Alanine(c) + Homoserine(s) + Na+(c)	Utilized_transport	0	0	0	0
Alanine(s) + Isoleucine(c) + Na+(s) -> Alanine(c) + Isoleucine(s) + Na+(c)	Utilized_transport	0	0	0	0
Glycine(c) + Glutamine(s) + Na+(s) -> Glycine(s) + Glutamine(c) + Na+(c)	Utilized_transport	0	0	0	0
Glutamine(s) + Serine(c) + Na+(s) -> Glutamine(c) + Serine(s) + Na+(c)	Utilized_transport	0	0	0	0
Glutamine(s) + Methionine(c) + Na+(s) -> Glutamine(c) + Methionine(s) + Na+(c)	Utilized_transport	0	0	0	0
Glutamine(s) + Tryptophan(c) + Na+(s) -> Glutamine(c) + Tryptophan(s) + Na+(c)	Utilized_transport	0	0	0	0
Glutamine(s) + Phenylalanine(c) + Na+(s) -> Glutamine(c) + Phenylalanine(s) + Na+(c)	Utilized_transport	0	0	0	0
Glutamine(s) + Tyrosine(c) + Na+(s) -> Glutamine(c) + Tyrosine(s) + Na+(c)	Utilized_transport	0	0	0	0
Glutamine(s) + Cysteine(c) + Na+(s) -> Glutamine(c) + Cysteine(s) + Na+(c)	Utilized_transport	0	0	0	0
Glutamine(s) + Leucine(c) + Na+(s) -> Glutamine(c) + Leucine(s) + Na+(c)	Utilized_transport	0	0	0	0
Glutamine(s) + Proline(c) + Na+(s) -> Glutamine(c) + Proline(s) + Na+(c)	Utilized_transport	0	0	0	0
Glutamine(s) + Asparagine(c) + Na+(s) -> Glutamine(c) + Asparagine(s) + Na+(c)	Utilized_transport	0	0	0	0
Glutamine(s) + Valine(c) + Na+(s) -> Glutamine(c) + Valine(s) + Na+(c)	Utilized_transport	0	0	0	0
Glutamine(s) + Homoserine(c) + Na+(s) -> Glutamine(c) + Homoserine(s) + Na+(c)	Utilized_transport	0	0	0	0
Glutamine(s) + Isoleucine(c) + Na+(s) -> Glutamine(c) + Isoleucine(s) + Na+(c)	Utilized_transport	0	0	0	0
Alanine(c) + Serine(s) + Na+(s) -> Alanine(s) + Serine(c) + Na+(c)	Utilized_transport	0	0	0	0
Glutamine(c) + Serine(s) + Na+(s) -> Glutamine(s) + Serine(c) + Na+(c)	Utilized_transport	0	0	0	0
Serine(s) + Methionine(c) + Na+(s) -> Serine(c) + Methionine(s) + Na+(c)	Utilized_transport	0	0	0	0
Serine(s) + Tryptophan(c) + Na+(s) -> Serine(c) + Tryptophan(s) + Na+(c)	Utilized_transport	0	0	0	0
Serine(s) + Phenylalanine(c) + Na+(s) -> Serine(c) + Phenylalanine(s) + Na+(c)	Utilized_transport	0	0	0	0
Serine(s) + Tyrosine(c) + Na+(s) -> Serine(c) + Tyrosine(s) + Na+(c)	Utilized_transport	0	0	0	0
Serine(s) + Cysteine(c) + Na+(s) -> Serine(c) + Cysteine(s) + Na+(c)	Utilized_transport	0	0	0	0
Serine(s) + Leucine(c) + Na+(s) -> Serine(c) + Leucine(s) + Na+(c)	Utilized_transport	0	0	0	0
Serine(s) + Proline(c) + Na+(s) -> Serine(c) + Proline(s) + Na+(c)	Utilized_transport	0	0	0	0
Serine(s) + Asparagine(c) + Na+(s) -> Serine(c) + Asparagine(s) + Na+(c)	Utilized_transport	0	0	0	0
Serine(s) + Valine(c) + Na+(s) -> Serine(c) + Valine(s) + Na+(c)	Utilized_transport	0	0	0	0
Serine(s) + Threonine(c) + Na+(s) -> Serine(c) + Threonine(s) + Na+(c)	Utilized_transport	0	0	0	0
Serine(s) + Homoserine(c) + Na+(s) -> Serine(c) + Homoserine(s) + Na+(c)	Utilized_transport	0	0	0	0
Serine(s) + Isoleucine(c) + Na+(s) -> Serine(c) + Isoleucine(s) + Na+(c)	Utilized_transport	0	0	0	0
Alanine(c) + Methionine(s) + Na+(s) -> Alanine(s) + Methionine(c) + Na+(c)	Utilized_transport	0	0	0	0
Glutamine(c) + Methionine(s) + Na+(s) -> Glutamine(s) + Methionine(c) + Na+(c)	Utilized_transport	0	0	0	0
Serine(c) + Methionine(s) + Na+(s) -> Serine(s) + Methionine(c) + Na+(c)	Utilized_transport	0	0	0	0
Methionine(s) + Tryptophan(c) + Na+(s) -> Methionine(c) + Tryptophan(s) + Na+(c)	Utilized_transport	0	0	0	0
Methionine(s) + Phenylalanine(c) + Na+(s) -> Methionine(c) + Phenylalanine(s) + Na+(c)	Utilized_transport	0	0	0	0
Methionine(s) + Tyrosine(c) + Na+(s) -> Methionine(c) + Tyrosine(s) + Na+(c)	Utilized_transport	0	0	0	0
Methionine(s) + Leucine(c) + Na+(s) -> Methionine(c) + Leucine(s) + Na+(c)	Utilized_transport	0	0	0	0
Methionine(s) + Proline(c) + Na+(s) -> Methionine(c) + Proline(s) + Na+(c)	Utilized_transport	0	0	0	0
Methionine(s) + Asparagine(c) + Na+(s) -> Methionine(c) + Asparagine(s) + Na+(c)	Utilized_transport	0	0	0	0
Methionine(s) + Valine(c) + Na+(s) -> Methionine(c) + Valine(s) + Na+(c)	Utilized_transport	0	0	0	0
Methionine(s) + Homoserine(c) + Na+(s) -> Methionine(c) + Homoserine(s) + Na+(c)	Utilized_transport	0	0	0	0
Methionine(s) + Isoleucine(c) + Na+(s) -> Methionine(c) + Isoleucine(s) + Na+(c)	Utilized_transport	0	0	0	0
Glycine(c) + Tryptophan(s) + Na+(s) -> Glycine(s) + Tryptophan(c) + Na+(c)	Utilized_transport	0	0	0	0
Glutamine(c) + Tryptophan(s) + Na+(s) -> Glutamine(s) + Tryptophan(c) + Na+(c)	Utilized_transport	0	0	0	0
Serine(c) + Tryptophan(s) + Na+(s) -> Serine(s) + Tryptophan(c) + Na+(c)	Utilized_transport	0	0	0	0
Methionine(c) + Tryptophan(s) + Na+(s) -> Methionine(s) + Tryptophan(c) + Na+(c)	Utilized_transport	0	0	0	0
Tryptophan(s) + Tyrosine(c) + Na+(s) -> Tryptophan(c) + Tyrosine(s) + Na+(c)	Utilized_transport	0	0	0	0
Tryptophan(s) + Cysteine(c) + Na+(s) -> Tryptophan(c) + Cysteine(s) + Na+(c)	Utilized_transport	0	0	0	0
Tryptophan(s) + Proline(c) + Na+(s) -> Tryptophan(c) + Proline(s) + Na+(c)	Utilized_transport	0	0	0	0
Tryptophan(s) + Asparagine(c) + Na+(s) -> Tryptophan(c) + Asparagine(s) + Na+(c)	Utilized_transport	0	0	0	0
Tryptophan(s) + Valine(c) + Na+(s) -> Tryptophan(c) + Valine(s) + Na+(c)	Utilized_transport	0	0	0	0
Tryptophan(s) + Homoserine(c) + Na+(s) -> Tryptophan(c) + Homoserine(s) + Na+(c)	Utilized_transport	0	0	0	0
Tryptophan(s) + Isoleucine(c) + Na+(s) -> Tryptophan(c) + Isoleucine(s) + Na+(c)	Utilized_transport	0	0	0	0
Glutamine(c) + Phenylalanine(s) + Na+(s) -> Glutamine(s) + Phenylalanine(c) + Na+(c)	Utilized_transport	0	0	0	0
Serine(c) + Phenylalanine(s) + Na+(s) -> Serine(s) + Phenylalanine(c) + Na+(c)	Utilized_transport	0	0	0	0
Methionine(c) + Phenylalanine(s) + Na+(s) -> Methionine(s) + Phenylalanine(c) + Na+(c)	Utilized_transport	0	0	0	0
Tryptophan(c) + Phenylalanine(s) + Na+(s) -> Tryptophan(s) + Phenylalanine(c) + Na+(c)	Utilized_transport	0	0	0	0
Phenylalanine(s) + Cysteine(c) + Na+(s) -> Phenylalanine(c) + Cysteine(s) + Na+(c)	Utilized_transport	0	0	0	0
Phenylalanine(s) + Proline(c) + Na+(s) -> Phenylalanine(c) + Proline(s) + Na+(c)	Utilized_transport	0	0	0	0
Phenylalanine(s) + Asparagine(c) + Na+(s) -> Phenylalanine(c) + Asparagine(s) + Na+(c)	Utilized_transport	0	0	0	0
Phenylalanine(s) + Valine(c) + Na+(s) -> Phenylalanine(c) + Valine(s) + Na+(c)	Utilized_transport	0	0	0	0
Phenylalanine(s) + Threonine(c) + Na+(s) -> Phenylalanine(c) + Threonine(s) + Na+(c)	Utilized_transport	0	0	0	0
Phenylalanine(s) + Homoserine(c) + Na+(s) -> Phenylalanine(c) + Homoserine(s) + Na+(c)	Utilized_transport	0	0	0	0
Phenylalanine(s) + Isoleucine(c) + Na+(s) -> Phenylalanine(c) + Isoleucine(s) + Na+(c)	Utilized_transport	0	0	0	0
Glycine(c) + Tyrosine(s) + Na+(s) -> Glycine(s) + Tyrosine(c) + Na+(c)	Utilized_transport	0	0	0	0
Alanine(c) + Tyrosine(s) + Na+(s) -> Alanine(s) + Tyrosine(c) + Na+(c)	Utilized_transport	0	0	0	0
Glutamine(c) + Tyrosine(s) + Na+(s) -> Glutamine(s) + Tyrosine(c) + Na+(c)	Utilized_transport	0	0	0	0
Serine(c) + Tyrosine(s) + Na+(s) -> Serine(s) + Tyrosine(c) + Na+(c)	Utilized_transport	0	0	0	0
Methionine(c) + Tyrosine(s) + Na+(s) -> Methionine(s) + Tyrosine(c) + Na+(c)	Utilized_transport	0	0	0	0
Tryptophan(c) + Tyrosine(s) + Na+(s) -> Tryptophan(s) + Tyrosine(c) + Na+(c)	Utilized_transport	0	0	0	0
Tyrosine(s) + Cysteine(c) + Na+(s) -> Tyrosine(c) + Cysteine(s) + Na+(c)	Utilized_transport	0	0	0	0
Tyrosine(s) + Leucine(c) + Na+(s) -> Tyrosine(c) + Leucine(s) + Na+(c)	Utilized_transport	0	0	0	0
Tyrosine(s) + Proline(c) + Na+(s) -> Tyrosine(c) + Proline(s) + Na+(c)	Utilized_transport	0	0	0	0
Tyrosine(s) + Asparagine(c) + Na+(s) -> Tyrosine(c) + Asparagine(s) + Na+(c)	Utilized_transport	0	0	0	0
Tyrosine(s) + Valine(c) + Na+(s) -> Tyrosine(c) + Valine(s) + Na+(c)	Utilized_transport	0	0	0	0
Tyrosine(s) + Threonine(c) + Na+(s) -> Tyrosine(c) + Threonine(s) + Na+(c)	Utilized_transport	0	0	0	0
Tyrosine(s) + Homoserine(c) + Na+(s) -> Tyrosine(c) + Homoserine(s) + Na+(c)	Utilized_transport	0	0	0	0
Tyrosine(s) + Isoleucine(c) + Na+(s) -> Tyrosine(c) + Isoleucine(s) + Na+(c)	Utilized_transport	0	0	0	0
Glycine(c) + Cysteine(s) + Na+(s) -> Glycine(s) + Cysteine(c) + Na+(c)	Utilized_transport	0	0	0	0
Alanine(c) + Cysteine(s) + Na+(s) -> Alanine(s) + Cysteine(c) + Na+(c)	Utilized_transport	0	0	0	0
Glutamine(c) + Cysteine(s) + Na+(s) -> Glutamine(s) + Cysteine(c) + Na+(c)	Utilized_transport	0	0	0	0
Serine(c) + Cysteine(s) + Na+(s) -> Serine(s) + Cysteine(c) + Na+(c)	Utilized_transport	0	0	0	0
Tryptophan(c) + Cysteine(s) + Na+(s) -> Tryptophan(s) + Cysteine(c) + Na+(c)	Utilized_transport	0	0	0	0
Phenylalanine(c) + Cysteine(s) + Na+(s) -> Phenylalanine(s) + Cysteine(c) + Na+(c)	Utilized_transport	0	0	0	0
Tyrosine(c) + Cysteine(s) + Na+(s) -> Tyrosine(s) + Cysteine(c) + Na+(c)	Utilized_transport	0	0	0	0
Cysteine(s) + Leucine(c) + Na+(s) -> Cysteine(c) + Leucine(s) + Na+(c)	Utilized_transport	0	0	0	0
Cysteine(s) + Proline(c) + Na+(s) -> Cysteine(c) + Proline(s) + Na+(c)	Utilized_transport	0	0	0	0
Cysteine(s) + Asparagine(c) + Na+(s) -> Cysteine(c) + Asparagine(s) + Na+(c)	Utilized_transport	0	0	0	0
Cysteine(s) + Valine(c) + Na+(s) -> Cysteine(c) + Valine(s) + Na+(c)	Utilized_transport	0	0	0	0
Cysteine(s) + Threonine(c) + Na+(s) -> Cysteine(c) + Threonine(s) + Na+(c)	Utilized_transport	0	0	0	0
Cysteine(s) + Homoserine(c) + Na+(s) -> Cysteine(c) + Homoserine(s) + Na+(c)	Utilized_transport	0	0	0	0
Cysteine(s) + Isoleucine(c) + Na+(s) -> Cysteine(c) + Isoleucine(s) + Na+(c)	Utilized_transport	0	0	0	0
Glutamine(c) + Leucine(s) + Na+(s) -> Glutamine(s) + Leucine(c) + Na+(c)	Utilized_transport	0	0	0	0
Serine(c) + Leucine(s) + Na+(s) -> Serine(s) + Leucine(c) + Na+(c)	Utilized_transport	0	0	0	0
Methionine(c) + Leucine(s) + Na+(s) -> Methionine(s) + Leucine(c) + Na+(c)	Utilized_transport	0	0	0	0
Tyrosine(c) + Leucine(s) + Na+(s) -> Tyrosine(s) + Leucine(c) + Na+(c)	Utilized_transport	0	0	0	0
Cysteine(c) + Leucine(s) + Na+(s) -> Cysteine(s) + Leucine(c) + Na+(c)	Utilized_transport	0	0	0	0
Leucine(s) + Proline(c) + Na+(s) -> Leucine(c) + Proline(s) + Na+(c)	Utilized_transport	0	0	0	0
Leucine(s) + Asparagine(c) + Na+(s) -> Leucine(c) + Asparagine(s) + Na+(c)	Utilized_transport	0	0	0	0
Leucine(s) + Valine(c) + Na+(s) -> Leucine(c) + Valine(s) + Na+(c)	Utilized_transport	0	0	0	0
Leucine(s) + Threonine(c) + Na+(s) -> Leucine(c) + Threonine(s) + Na+(c)	Utilized_transport	0	0	0	0
Leucine(s) + Homoserine(c) + Na+(s) -> Leucine(c) + Homoserine(s) + Na+(c)	Utilized_transport	0	0	0	0
Glycine(c) + Proline(s) + Na+(s) -> Glycine(s) + Proline(c) + Na+(c)	Utilized_transport	0	0	0	0
Alanine(c) + Proline(s) + Na+(s) -> Alanine(s) + Proline(c) + Na+(c)	Utilized_transport	0	0	0	0
Glutamine(c) + Proline(s) + Na+(s) -> Glutamine(s) + Proline(c) + Na+(c)	Utilized_transport	0	0	0	0
Serine(c) + Proline(s) + Na+(s) -> Serine(s) + Proline(c) + Na+(c)	Utilized_transport	0	0	0	0
Methionine(c) + Proline(s) + Na+(s) -> Methionine(s) + Proline(c) + Na+(c)	Utilized_transport	0	0	0	0
Tryptophan(c) + Proline(s) + Na+(s) -> Tryptophan(s) + Proline(c) + Na+(c)	Utilized_transport	0	0	0	0
Phenylalanine(c) + Proline(s) + Na+(s) -> Phenylalanine(s) + Proline(c) + Na+(c)	Utilized_transport	0	0	0	0
Tyrosine(c) + Proline(s) + Na+(s) -> Tyrosine(s) + Proline(c) + Na+(c)	Utilized_transport	0	0	0	0
Cysteine(c) + Proline(s) + Na+(s) -> Cysteine(s) + Proline(c) + Na+(c)	Utilized_transport	0	0	0	0
Leucine(c) + Proline(s) + Na+(s) -> Leucine(s) + Proline(c) + Na+(c)	Utilized_transport	0	0	0	0
Proline(s) + Asparagine(c) + Na+(s) -> Proline(c) + Asparagine(s) + Na+(c)	Utilized_transport	0	0	0	0
Proline(s) + Valine(c) + Na+(s) -> Proline(c) + Valine(s) + Na+(c)	Utilized_transport	0	0	0	0
Proline(s) + Threonine(c) + Na+(s) -> Proline(c) + Threonine(s) + Na+(c)	Utilized_transport	0	0	0	0
Proline(s) + Homoserine(c) + Na+(s) -> Proline(c) + Homoserine(s) + Na+(c)	Utilized_transport	0	0	0	0
Proline(s) + Isoleucine(c) + Na+(s) -> Proline(c) + Isoleucine(s) + Na+(c)	Utilized_transport	0	0	0	0
Glycine(c) + Asparagine(s) + Na+(s) -> Glycine(s) + Asparagine(c) + Na+(c)	Utilized_transport	0	0	0	0
Alanine(c) + Asparagine(s) + Na+(s) -> Alanine(s) + Asparagine(c) + Na+(c)	Utilized_transport	0	0	0	0
Glutamine(c) + Asparagine(s) + Na+(s) -> Glutamine(s) + Asparagine(c) + Na+(c)	Utilized_transport	0	0	0	0
Serine(c) + Asparagine(s) + Na+(s) -> Serine(s) + Asparagine(c) + Na+(c)	Utilized_transport	0	0	0	0
Methionine(c) + Asparagine(s) + Na+(s) -> Methionine(s) + Asparagine(c) + Na+(c)	Utilized_transport	0	0	0	0
Tryptophan(c) + Asparagine(s) + Na+(s) -> Tryptophan(s) + Asparagine(c) + Na+(c)	Utilized_transport	0	0	0	0
Phenylalanine(c) + Asparagine(s) + Na+(s) -> Phenylalanine(s) + Asparagine(c) + Na+(c)	Utilized_transport	0	0	0	0
Tyrosine(c) + Asparagine(s) + Na+(s) -> Tyrosine(s) + Asparagine(c) + Na+(c)	Utilized_transport	0	0	0	0
Cysteine(c) + Asparagine(s) + Na+(s) -> Cysteine(s) + Asparagine(c) + Na+(c)	Utilized_transport	0	0	0	0
Leucine(c) + Asparagine(s) + Na+(s) -> Leucine(s) + Asparagine(c) + Na+(c)	Utilized_transport	0	0	0	0
Proline(c) + Asparagine(s) + Na+(s) -> Proline(s) + Asparagine(c) + Na+(c)	Utilized_transport	0	0	0	0
Asparagine(s) + Valine(c) + Na+(s) -> Asparagine(c) + Valine(s) + Na+(c)	Utilized_transport	0	0	0	0
Asparagine(s) + Threonine(c) + Na+(s) -> Asparagine(c) + Threonine(s) + Na+(c)	Utilized_transport	0	0	0	0
Asparagine(s) + Homoserine(c) + Na+(s) -> Asparagine(c) + Homoserine(s) + Na+(c)	Utilized_transport	0	0	0	0
Asparagine(s) + Isoleucine(c) + Na+(s) -> Asparagine(c) + Isoleucine(s) + Na+(c)	Utilized_transport	0	0	0	0
Glycine(c) + Valine(s) + Na+(s) -> Glycine(s) + Valine(c) + Na+(c)	Utilized_transport	0	0	0	0
Alanine(c) + Valine(s) + Na+(s) -> Alanine(s) + Valine(c) + Na+(c)	Utilized_transport	0	0	0	0
Glutamine(c) + Valine(s) + Na+(s) -> Glutamine(s) + Valine(c) + Na+(c)	Utilized_transport	0	0	0	0
Serine(c) + Valine(s) + Na+(s) -> Serine(s) + Valine(c) + Na+(c)	Utilized_transport	0	0	0	0
Methionine(c) + Valine(s) + Na+(s) -> Methionine(s) + Valine(c) + Na+(c)	Utilized_transport	0	0	0	0
Tryptophan(c) + Valine(s) + Na+(s) -> Tryptophan(s) + Valine(c) + Na+(c)	Utilized_transport	0	0	0	0
[truncated: 593 more rows]

## Sheet: DFA
Metabolite	DFA Value
Pyruvate(c)	1513.76
Alanine(c)	1406.38
H2O(c)	1403.69
NH3(c)	846.793
AKG(m)	831.35
Glutamate(c)	825.238
Pyruvate(m)	810.763
Glutamate(m)	780.859
Alanine(m)	769.376
Serine(c)	756.239
AKG(c)	747.32
Glycine(c)	725.252
Hydroxypyruvate(c)	725.038
2-Methyl-3-oxopropanoate(m)	716.321
D-3-Amino-isobutanoate(m)	714.511
Glutamine(c)	678.287
Glyoxylate(c)	659.137
NAD+(c)	651.444
NADH(c)	651.444
2-Oxoglutaramate(c)	641.034
H2O2(p)	629.279
O2(p)	626.974
Glyoxylate(p)	622.365
ATP(c)	615.274
Glycerate(c)	591.108
O2(c)	580.87
H2O2(c)	567.522
ADP(c)	556.327
Glycolate(c)	522.798
Glycolaldehyde(c)	514.494
Glycolate(p)	503.963
Pi(c)	476.39
NADPH(c)	168.472
NADP+(c)	168.472
CO2(c)	147.533
H2O(m)	136.825
H2O(p)	125.316
NH3(p)	118.402
Glycine(p)	118.402
NAD+(m)	113.294
NADH(m)	113.294
3PG(c)	112.869
PEP(c)	111.921
CO2(m)	110.709
THF(c)	103.662
2PG(c)	101.748
H+(PG)(c)	96.224
H+(PG)(m)	93.2909
AMP(c)	92.4234
NH3(m)	90.9888
PPi(c)	85.8068
CoA(m)	76.7082
GSH(c)	75.3252
GSSG(c)	73.7415
THF-hexaglutamate(c)	73.2761
Aspartate(c)	69.8697
Glyceraldehyde(c)	69.534
GAP(c)	67.3672
Glycine(m)	60.6637
Pi(m)	49.8719
Glutamine(m)	48.6025
2-Oxoglutaramate(m)	48.6025
Na+(c)	48.2726
Na+(s)	47.9777
Asparagine(c)	47.8257
Acetyl-CoA(m)	46.9778
Histidine(c)	40.5805
1,3DPG(c)	40.5432
Malate(m)	40.0013
Hypoxanthine(c)	36.2991
Xanthine(c)	35.9794
IMP(c)	35.3321
Acetate(c)	31.2686
GDP(c)	31.1852
Citrate(m)	30.6023
Acetaldehyde(c)	30.5658
5,10-Methylene-THF(m)	30.5648
THF(m)	30.423
OAA(m)	30.3168
GMP(c)	30.2774
Serine(m)	30.2408
5,10-Methenyl-THF(c)	30.1028
10-Formyl-THF(c)	30.1028
GTP(c)	29.5321
OAA(c)	29.5321
Fructose-6P(c)	28.5874
ADP(m)	28.0317
ATP(m)	27.5862
Malate(c)	27.3675
Ubiquinol(m)	27.1396
Ubiquinone(m)	27.1396
NADPH(m)	26.42
NADP+(m)	26.42
Xanthosine-5P(c)	26.0405
Glucose(c)	23.408
Fumarate(c)	20.7246
Glycine(s)	20.7021
Glycerol(c)	20.1912
Urocanate(c)	19.86
4-Imidazolone-5-propanoate(c)	19.86
N-Formimino-L-glutamate(c)	19.86
5-Formiminotetrahydrofolate(c)	19.86
Succinyl-CoA(m)	19.8568
Isocitrate(m)	19.5905
Succinate(m)	19.0937
Fumarate(m)	18.4173
sn-Glycerol-3P(c)	18.3705
CoA(c)	18.3511
PRPP(c)	17.8509
Palmitolate(c)	17.7451
DHAP(c)	17.6763
beta-Alanine(c)	17.1165
O2(s)	16.8906
GDP(m)	16.8255
GTP(m)	16.8255
Palmitolate(s)	16.7631
Ethanolamine-P(c)	16.6806
Dihydrothymine(c)	16.5281
Thymine(c)	16.5281
Cysteine(c)	16.3357
CO2(s)	16.247
Citrate(c)	15.6222
Acetate(m)	15.5262
2-Deoxy-D-ribose-1P(c)	15.5042
Glucose-6P(c)	14.9222
Fructose-1,6PP(c)	14.5762
2-Oxoadipate(m)	14.3786
Glutaryl-CoA(m)	14.3786
Crotonyl-CoA(m)	14.3786
Acetoacetyl-CoA(m)	14.3326
(S)-3-Hydroxybutyryl-CoA(m)	14.3326
Thioredoxin(c)	14.3168
Oxidized_thioredoxin(c)	14.3168
PEP(m)	14.2636
Serine(s)	13.9698
Isocitrate(c)	13.8643
Ribose-5P(c)	13.7189
Glucosamine-6P(c)	13.6922
2-Deoxy-D-ribose-5P(c)	13.4935
Glucose(s)	13.4758
Histidine(s)	13.3514
Adenylosuccinate(c)	13.2508
Deoxyadenosine(c)	13.0969
dAMP(c)	13.0969
dADP(c)	13.0969
Adenine(c)	13.0969
H2S(c)	12.942
Ethanolamine(c)	12.7161
Sulfate(c)	12.5444
Sulfite(c)	12.5444
Mercaptopyruvate(c)	12.5444
H2S2O3(c)	12.5444
Carnosine(c)	12.5075
Tryptophan(c)	12.2602
ATP-energy(c)	12.1917
Oxalate(c)	12.0471
Formate(c)	11.8861
3-Hydroxyanthranilate(c)	11.8861
L-Formylkynurenine(c)	11.8861
Kynurenine(c)	11.8861
3-Hydroxy-L-kynurenine(c)	11.8861
2-Amino-3-carboxymuconate_semialdehyde(c)	11.8861
5,10-Methylene-THF(c)	11.8471
2-Oxoadipate(c)	11.2381
2-Aminomuconate(c)	11.2381
2-Aminomuconate_semialdehyde(c)	11.2381
3-Phosphoserine(c)	11.1205
3-Phosphonooxypyruvate(c)	11.1205
H2O(s)	10.4202
CTP(c)	10.1993
Ornithine(c)	9.80196
Citrulline(c)	9.67668
Uracil(c)	9.5547
Ornithine(m)	9.34947
NH3(s)	9.19576
Phenylalanine(c)	9.14586
D-Xylulose-5P(c)	9.05358
Ribulose-5P(c)	9.05358
Citrulline(m)	8.92253
Palmitate(c)	8.90263
Palmitate(s)	8.32597
5,6-Dihydrouracil(c)	8.1379
Acetyl-CoA(c)	7.47669
cis-Aconitate(c)	7.39328
cis-Aconitate(m)	7.39328
NeuNGc(c)	7.16683
N-Acetylneuraminate(c)	7.16683
CMP-NeuNGc(c)	7.16683
PPi(n)	7.16683
CTP(n)	7.16683
CMP-N-acetylneuraminate(c)	7.16683
CMP-N-acetylneuraminate(n)	7.16683
N-Acetylneuraminate(n)	7.16683
H2O2(m)	7.07167
Phenylalanine(s)	7.04815
O2(m)	7.0452
Threonine(c)	6.82828
Oxalosuccinate(m)	6.81436
Tyrosine(c)	6.45787
Tryptophan(s)	6.31718
Glyoxylate(m)	6.26266
Arginine(c)	6.20104
Ferricytochrome_C(m)	6.1129
Ferrocytochrome_C(m)	6.1129
Isoleucine(c)	6.09198
Propanoyl-CoA(m)	6.01321
Argininosuccinate(c)	5.88197
Urea(c)	5.88197
Carbamoyl-P(m)	5.88197
Sulfate(m)	5.81777
Sulfite(m)	5.81777
Acetoacetate(c)	5.80355
Threonine(s)	5.64144
Methionine(c)	5.56975
Malonate(c)	5.53497
Malonate(m)	5.53497
Arachidonate(c)	5.44907
Linoleate(c)	5.44882
Acetoacetate(m)	5.20781
Ceramide-pool(c)	5.12101
Sedoheptulose-7P(c)	4.98204
Sedoheptulose-1,7PP(c)	4.98204
Erythrose-4P(c)	4.95291
Leucine(c)	4.94844
Linoleate(s)	4.92543
UDP(c)	4.83904
3-Oxopropanoate(m)	4.60901
beta-Alanine(m)	4.60901
Fatty-acid-VLDL-PE-pool(c)	4.53159
1,2-Diacylglycerol-VLDL-PE-pool(c)	4.53098
1-Acylglycerol-VLDL-PE-pool(c)	4.53098
Glucosylceramide-pool(c)	4.52489
Methionine(s)	4.52489
Leucine(s)	4.48095
Alanine(s)	4.46477
Stearate(c)	4.30398
Isoleucine(m)	4.20318
2-Methylbutyryl-CoA(m)	4.20318
2-Oxo-3-methylvalerate(m)	4.20318
Tiglyl-CoA(m)	4.20318
2-Methylacetoacetyl-CoA(m)	4.20318
(S)-3-Hydroxy-2-methylbutyryl-CoA(m)	4.20318
Dihydrobiopterin(c)	4.19543
Tetrahydrobiopterin(c)	4.19543
Homogentisate(c)	4.19543
4-Maleylacetoacetate(c)	4.19543
4-Hydroxyphenylpyruvate(c)	4.19543
Fumarylacetoacetate(c)	4.19543
Lysine(c)	4.16948
Arachidonate(s)	4.15449
Isoleucine(s)	3.99039
Stearate(s)	3.94343
Pi(r)	3.87336
H2O(r)	3.86227
Glutamine(s)	3.79612
4-Aminobutyrate(c)	3.76813
Homocarnosine(c)	3.76813
HCO3-(m)	3.74669
Phosphatidate-VLDL-PE-pool(c)	3.71007
GSH(m)	3.61112
GSSG(m)	3.61112
Aspartate(m)	3.47933
Guanosine(c)	3.42195
ATP(r)	3.411
ADP(r)	3.411
Methylmalonyl-CoA(m)	3.35271
(R)-Methylmalonyl-CoA(m)	3.35271
7alpha,12alpha-Dihydroxycholest-4-en-3-one(r)	3.3058
7alpha,12alpha-Dihydroxycholest-4-en-3-one(c)	3.3058
Adenosine(c)	3.25961
HMG-CoA(m)	3.16989
Lysine(m)	3.14045
Saccharopine(m)	3.14045
2-Aminoadipate_6-semialdehyde(m)	3.14045
L-2-Aminoadipate(m)	3.14045
L-2-Aminoadipate(c)	3.14045
2-Aminoadipate_6-semialdehyde(c)	3.14045
7alpha-Hydroxycholest-4-en-3-one(r)	3.09201
7alpha-Hydroxycholest-4-en-3-one(c)	3.09201
Oleoyl-CoA(c)	3.05869
Guanine(c)	3.00115
Deoxyguanosine(c)	2.97287
Oleate(c)	2.97264
Urea(s)	2.94099
H+(PG)(s)	2.93309
Valine(c)	2.90869
N-Formyl-GAR(c)	2.89016
5-Phosphoribosylformylglycinamidine(c)	2.89016
AIR(c)	2.89016
GAR(c)	2.89016
5-Phosphoribosylamine(c)	2.89016
AICAR(c)	2.89016
FAICAR(c)	2.89016
5-Phosphoribosyl-4-carboxy-5-aminoimidazole(c)	2.89016
SAICAR(c)	2.89016
GDP-mannose(c)	2.86063
Mannose-1P(c)	2.86063
Dihydrofolate(c)	2.82805
Folate(c)	2.82805
Guanosine(s)	2.82805
UDP-glucose(c)	2.82501
L-Lactate(c)	2.81654
L-Lactate(m)	2.81654
UTP(c)	2.81083
5-Methyl-THF(c)	2.64914
Proline(c)	2.63659
Glucose-1P(c)	2.6077
Glycerol(m)	2.60485
3PG(m)	2.60485
Glycerate(m)	2.60485
Glyceraldehyde(m)	2.60485
Lysine(s)	2.59926
Glutamate(s)	2.48091
palmitoleoyl-CoA(c)	2.41621
Ferricytochrome_b5(c)	2.41621
Ferrocytochrome_b5(c)	2.41621
dGDP(c)	2.40726
dGMP(c)	2.40726
2-Oxobutyrate(c)	2.37367
2-Oxobutyrate(m)	2.37367
Ribose-1P(c)	2.33038
Succinate(c)	2.26822
Cysteine(s)	2.26244
Tyrosine(s)	2.26244
Proline(m)	2.25746
UMP(c)	2.2408
Deoxyuridine(c)	2.23693
Stearoyl-CoA(c)	2.23099
AMP(m)	2.20985
Valine(s)	2.16439
PPi(m)	2.096
AKG(s)	2.01352
dUMP(c)	2.01069
Arachidonyl-CoA(c)	1.99472
Palmitoyl-CoA(c)	1.90254
(R)-3-Hydroxybutanoate(c)	1.89187
(R)-3-Hydroxybutanoate(m)	1.89187
1-Acylglycerol-3P-VLDL-PE-pool(c)	1.85529
Acyl-CoA-VLDL-PE-pool(c)	1.85529
Malonyl-CoA(m)	1.84086
sn-Glycerol-3P(m)	1.83238
dCMP(c)	1.80085
dCDP(c)	1.80085
6-Phospho-D-gluconate(c)	1.7474
Glucono-1,5-lactone-6P(c)	1.7474
Uridine(c)	1.64691
Octanoyl-CoA(m)	1.62061
(2E)-Octenoyl-CoA(m)	1.62061
Oleate(s)	1.54038
3-Hydroxyisobutyrate(m)	1.48861
Valine(m)	1.48861
3-Hydroxyisobutyryl-CoA(m)	1.48861
3-Methyl-2-oxobutyrate(m)	1.48861
Isobutyryl-CoA(m)	1.48861
Methacrylyl-CoA(m)	1.48861
Pi(s)	1.36665
dADP(m)	1.312
mitoThioredoxin(m)	1.312
mitoOxidizedThioredoxin(m)	1.312
Sphinganine(c)	1.21686
Dihydroceramide-pool(c)	1.21686
HCO3-(c)	1.2111
Decanoyl-CoA(m)	1.17311
(2E)-Decenoyl-CoA(m)	1.17311
CDP(c)	1.13122
gamma-Glutamyl-cysteine(c)	1.13122
Cys-Gly(c)	1.13122
cAMP(c)	1.09784
Thymidine(m)	1.08409
dTMP(m)	1.08409
CMP(c)	1.07009
Cytidine(c)	1.06051
Deoxycytidine(c)	1.04804
Deoxycytidine(s)	1.04804
Homocysteine(c)	1.04487
SAM(c)	1.04487
SAH(c)	1.04487
Acetoacetyl-CoA(c)	1.03281
Histidine(m)	1.02349
HCO3-(s)	0.975132
1,2-Diacylglycerol-VLDL-TG-pool(c)	0.948116
L-Lactate(s)	0.9293
Linoleoyl-CoA(c)	0.929239
Acyl-CoA-VLDL-SM-pool(c)	0.906528
dCTP(c)	0.901361
2,5-Dihydroxybenzoate(c)	0.848359
Gentisate_aldehyde(c)	0.848359
(2E)-Dodecenoyl-CoA(m)	0.843751
PE-PS-VLDL-pool(c)	0.820908
PS-VLDL-pool(c)	0.820908
1,2-Diacylglycerol-VLDL-PS-pool(c)	0.820908
CDP-ethanolamine(c)	0.820908
PE-VLDL-pool(c)	0.820908
Cytidine(s)	0.811327
Lauroyl-CoA(m)	0.797787
Urate(c)	0.785154
dGTP(c)	0.754148
Citrulline(s)	0.754148
NADH-redox-potential(c)	0.754148
(2E)-Hexadecenoyl-CoA(m)	0.679949
Palmitoyl-CoA(m)	0.679949
CO2(r)	0.664997
Leucine(m)	0.664481
Oxalosuccinate(c)	0.647974
Nicotinamide(c)	0.64795
Nicotinamide_D-ribonucleotide(c)	0.64795
Nicotinate_ribonucleotide(c)	0.64795
Quinolinate(c)	0.64795
L-Carnitine(m)	0.596235
L-Carnitine(c)	0.596235
Sphingosine(c)	0.596127
Sphinganine-1P(c)	0.596127
Sphingosine-1P(c)	0.596127
Hexadecanal(c)	0.596127
Hexadecenal(c)	0.596127
Acetoacetate(s)	0.595742
Acetate(s)	0.595742
1-Acylglycerol-3P-arach(c)	0.59401
3-Ureidopropionate(c)	0.593891
Carbamoyl-P(c)	0.593891
Orotate(c)	0.593891
N-Carbamoyl-L-aspartate(c)	0.593891
Orotidine-5P(c)	0.593891
(S)-Dihydroorotate(c)	0.593891
1-Acylglycerol-3P-stea(c)	0.590427
PPi(r)	0.588765
ATP-energy(m)	0.575072
NADPH(r)	0.568347
NADP+(r)	0.568347
Asparagine(s)	0.568137
Deoxyguanosine(s)	0.565611
Triacylglycerol-VLDL-pool(c)	0.481228
1-Acylglycerol-VLDL-TG1-pool(c)	0.466887
Phosphatidate-VLDL-TG-pool(c)	0.466887
Phosphatidate-VLDL-PS-pool(c)	0.462509
Glucose-6P(r)	0.461844
dUDP(c)	0.459019
dUDP(m)	0.459019
GSH(s)	0.452489
Taurochenodeoxycholate(c)	0.452489
Taurochenodeoxycholate(s)	0.452489
Ornithine(s)	0.452489
sulfotaurolithocholate(c)	0.452489
sulfotaurolithocholate(s)	0.452489
palmitoleoyl-CoA(m)	0.452244
Ribulose-5P(r)	0.444466
6-Phospho-D-gluconate(r)	0.444466
Glucono-1,5-lactone-6P(r)	0.444466
Glycogenin-G7G1(c)	0.434617
Glycogenin-G7(c)	0.434617
Glycogenin-G4G4(c)	0.434617
Glycogenin(c)	0.434617
Glycogenin-G4G7(c)	0.434617
Glycogenin-G8(c)	0.434617
Glycogenin-G11(c)	0.434617
Dehydroalanine(c)	0.421812
4-Methyl-2-oxopentanoate(m)	0.393985
Isovaleryl-CoA(m)	0.393985
3-Methylcrotonyl-CoA(m)	0.393985
3-Methylglutaconyl-CoA(m)	0.393985
Urate(s)	0.392577
Malonyl-CoA(c)	0.382084
Proline(s)	0.379125
Oxalate(m)	0.372638
Carbonate(s)	0.368386
Fatty-acid-VLDL-PS-pool(c)	0.358445
1-Acylglycerol-VLDL-PS-pool(c)	0.358399
N-Methylethanolamine-P(c)	0.348289
Phosphodimethylethanolamine(c)	0.348289
Phosphocholine(c)	0.348289
3-oxooleoyl-CoA(m)	0.339183
Oleoyl-CoA(m)	0.339183
(S)-3-hydroxyoleyleoyl-CoA(m)	0.339183
trans,cis-octadeca-2,9-dienoyl-CoA(m)	0.339183
FAD(m)	0.339183
FADH2(m)	0.339183
dUMP(m)	0.334426
Malonyl-Carnitin(c)	0.333619
Malonyl-Carnitin(m)	0.333619
5,10-Methenyl-THF(m)	0.323983
Nicotinamide(s)	0.323975
Inosine(c)	0.319693
Arginine(m)	0.319063
Fatty-acid-VLDL-SM-pool(c)	0.310401
1-Acylglycerol-3P-lin(c)	0.299723
Na+(r)	0.294901
Bilirubin(r)	0.294901
Bilirubin(c)	0.294901
Acrylyl-CoA(m)	0.286825
Hydracrylate(m)	0.286825
3-Hydroxypropionyl-CoA(m)	0.286825
Folate(s)	0.282805
ACP(c)	0.272269
Lipoamide(m)	0.265333
Dihydrolipoamide(m)	0.265333
S-Acetyldihydrolipoamide(m)	0.265333
Inosine(s)	0.253953
Adenosine(s)	0.253953
Fatty-acid-VLDL-TG3-pool(c)	0.240641
Acyl-CoA-VLDL-TG3-pool(c)	0.240641
O2(r)	0.234147
Fatty-acid-VLDL-TG2-pool(c)	0.233469
Acyl-CoA-VLDL-TG2-pool(c)	0.233469
Fatty-acid-VLDL-TG1-pool(c)	0.233469
1-Acylglycerol-3P-VLDL-TG1-pool(c)	0.233469
1-Acylglycerol-3P-VLDL-PS-pool(c)	0.231284
Acyl-CoA-VLDL-PS-pool(c)	0.231284
Deoxyuridine(s)	0.226244
Dihomo-gamma-linolenoyl-CoA(r)	0.213723
Dihomo-gamma-linolenoyl-CoA(c)	0.213723
gamma-Linolenoyl-CoA(r)	0.213723
CoA(r)	0.213723
Malonyl-CoA(r)	0.213723
gamma-Linolenoyl-CoA(c)	0.213723
L-Carnitine(r)	0.213723
Malonyl-Carnitin(r)	0.213723
O-Acetylcarnitine(m)	0.19552
O-Acetylcarnitine(c)	0.19552
Formate(m)	0.182178
10-Formyl-THF(m)	0.182178
Choline(c)	0.174144
Malonyl-ACP(c)	0.157118
Myristoyl-CoA(m)	0.153518
(2E)-Tetradecenoyl-CoA(m)	0.153518
1-Acylglycerol-3P-palm(c)	0.139544
N-Acetylglucosamine-6P(c)	0.13621
Fatty-acid-VLDL-PI-pool(c)	0.124607
dUTP(m)	0.124593
Inositol-1P(c)	0.124593
dUTP(c)	0.124593
PI-pool(c)	0.124593
1,2-Diacylglycerol-VLDL-PI-pool(c)	0.124593
1-Acylglycerol-VLDL-PI-pool(c)	0.124593
Inositol(c)	0.124593
Phosphatidate-VLDL-PI-pool(c)	0.124593
CDP-diacylglycerol-VLDL-PI-pool(c)	0.124593
1-Acylglycerol-3P-ol(c)	0.119243
Stearoyl-ACP(c)	0.115151
3-Oxostearoyl-ACP(c)	0.115151
3-Hydroxystearoyl-ACP(c)	0.115151
Hexadecanoyl-ACP(c)	0.115151
(2E)-Octadecenoyl-ACP(c)	0.115151
Adenosine(m)	0.113848
cis-(3S)-hydroxytetradec-7-enoyl-CoA(m)	0.113061
trans,cis-myristo-2,7-dienoyl-CoA(m)	0.113061
trans,cis-dodeca-2,5-dienoyl-CoA(m)	0.113061
cis-laur-5-enoyl-CoA(m)	0.113061
3-oxomyrist-7-enoyl-CoA(m)	0.113061
cis-myrist-7-enoyl-CoA(m)	0.113061
3-oxopalmitoleoyl-CoA(m)	0.113061
trans,cis-hexadeca-2,9-dienoyl-CoA(m)	0.113061
(S)-3-hydroxypalmitoleoyl-CoA(m)	0.113061
3(S)-3-hydroxydodecen-(5Z)-oyl-CoA(m)	0.113061
(3Z)-Dodecenoyl-CoA(m)	0.113061
3-oxolaur-cis-5-enoyl-CoA(m)	0.113061
K+(c)	0.10592
K+(s)	0.10592
Citrate(s)	0.10592
Fatty-acid-VLDL-PC-pool(c)	0.0983914
1-Acylglycerol-VLDL-PC-pool(c)	0.0983799
1,2-Diacylglycerol-VLDL-PC-pool(c)	0.0983799
Phosphatidate-VLDL-PC-pool(c)	0.0983799
Hexanoyl-CoA(m)	0.0682295
(2E)-Hexenoyl-CoA(m)	0.0682295
3-Oxotetradecanoyl-CoA(m)	0.0670966
(S)-3-Hydroxytetradecanoyl-CoA(m)	0.0670966
(S)-3-Hydroxyhexadecanoyl-CoA(m)	0.0670966
3-Oxopalmitoyl-CoA(m)	0.0670966
L-Palmitoylcarnitine(m)	0.0670966
L-Palmitoylcarnitine(c)	0.0670966
1-Acylglycerol-3P-VLDL-PI-pool(c)	0.0623037
Acyl-CoA-VLDL-PI-pool(c)	0.0623037
ATP(p)	0.0612698
ADP(p)	0.0612698
1-Acylglycerol-3P-VLDL-PC-pool(c)	0.0491957
Acyl-CoA-VLDL-PC-pool(c)	0.0491957
(S)-3-Hydroxydodecanoyl-CoA(m)	0.0459644
3-Oxododecanoyl-CoA(m)	0.0459644
(S)-Hydroxydecanoyl-CoA(m)	0.0459644
3-Oxodecanoyl-CoA(m)	0.0459644
3-Oxooctanoyl-CoA(m)	0.0459644
(S)-Hydroxyoctanoyl-CoA(m)	0.0459644
Butyryl-CoA(m)	0.0459644
(S)-Hydroxyhexanoyl-CoA(m)	0.0459644
3-Oxohexanoyl-CoA(m)	0.0459644
N-Acetyl-D-mannosamine(c)	0.0291302
N-Acetylglucosamine(c)	0.0291302
UDP-N-acetylglucosamine(c)	0.0291302
N-Acetylglucosamine-1P(c)	0.0291302
Pi(p)	0.0204233
CO2(p)	0.0204233
Isopentenyl-PP(p)	0.0204233
HMG-CoA(c)	0.0204233
(R)-Mevalonate(c)	0.0204233
(R)-5-Diphosphomevalonate(p)	0.0204233
(R)-Mevalonate(p)	0.0204233
(R)-5-Phosphomevalonate(p)	0.0204233
PPi(p)	0.0136155
Carbonate(c)	0.0104622
Dimethylallyl-PP(p)	0.00680775
Geranyl-PP(p)	0.00680775
Farnesyl-PP(p)	0.00680775
Butyryl-ACP(c)	0.00599524
3-Oxohexanoyl-ACP(c)	0.00599524
Hexanoyl-ACP(c)	0.00599524
3-Oxooctanoyl-ACP(c)	0.00599524
Acetyl-ACP(c)	0.00599524
But-2-enoyl-ACP(c)	0.00599524
(R)-3-Hydroxybutanoyl-ACP(c)	0.00599524
Acetoacetyl-ACP(c)	0.00599524
D-3-Hydroxyhexanoyl-ACP(c)	0.00599524
(2E)-Hexenoyl-ACP(c)	0.00599524
(R)-3-Hydroxyoctanoyl-ACP(c)	0.00599524
Dodecanoyl-ACP(c)	0.00599524
Octanoyl-ACP(c)	0.00599524
3-Oxodecanoyl-ACP(c)	0.00599524
Decanoyl-ACP(c)	0.00599524
3-Oxododecanoyl-ACP(c)	0.00599524
3-Oxotetradecanoyl-ACP(c)	0.00599524
Tetradecanoyl-ACP(c)	0.00599524
3-Oxohexadecanoyl-ACP(c)	0.00599524
(2E)-Hexadecenoyl-ACP(c)	0.00599524
(R)-3-Hydroxydecanoyl-ACP(c)	0.00599524
(R)-3-Hydroxypalmitoyl-ACP(c)	0.00599524
HMA(c)	0.00599524
(2E)-Octenoyl-ACP(c)	0.00599524
(2E)-Decenoyl-ACP(c)	0.00599524
D-3-Hydroxydodecanoyl-ACP(c)	0.00599524
(2E)-Dodecenoyl-ACP(c)	0.00599524
(2E)-Tetradecenoyl-ACP(c)	0.00599524
Farnesyl-PP(r)	0.00510581
Cholesterol(r)	0.00340388
Desmosterol(r)	0.00340388
7-Dehydrodesmosterol(r)	0.00340388
Zymosterol(r)	0.00340388
5alpha-Cholesta-7,24-dien-3beta-ol(r)	0.00340388
4alpha-Methylzymosterol-4-carboxylate(r)	0.00340388
3-Keto-4-methylzymosterol(r)	0.00340388
4alpha-Methylzymosterol(r)	0.00340388
Squalene(r)	0.00340388
Squalene_2,3-oxide(r)	0.00340388
Lanosterol(r)	0.00340388
Presqualene-PP(r)	0.00340388
14-Demethyllanosterol(r)	0.00340388
4,4-Dimethyl-5alpha-cholesta-8,14,24-trien-3beta-ol(r)	0.00340388
Formate(r)	0.00340388
Cholesterol(b)	0.00170194
dATP(c)	8.83636e-13
Xanthosine(c)	8.8337e-13
L-Glutamate_5-semialdehyde(m)	3.20224e-13
cGMP(c)	3.08048e-13
Sarcosine(p)	3.10935e-14
Formaldehyde(p)	3.10935e-14
Sarcosine(c)	1.55468e-14
Formaldehyde(c)	1.55468e-14
Glycolate(m)	8.35235e-15
Arginine(s)	7.66054e-15
Dihydrothymine(m)	4.21885e-15
Thymine(m)	3.77476e-15
L-Cystathionine(c)	2.22045e-15
PAPS(c)	1.77636e-15
Glycerol(s)	1.77636e-15
Cholesterol(c)	1.77636e-15
Adenylyl_sulfate(c)	1.77636e-15
Mannose-6P(c)	1.77636e-15
3-Dehydrosphinganine(c)	1.77636e-15
Cholesterol(l)	8.88178e-16
Cys-Gly(s)	6.93889e-16
H2S(s)	4.44089e-16
Deamido-NAD(c)	4.44089e-16
PC-VLDL-pool(c)	4.44089e-16
SM-pool(c)	4.44089e-16
1-Pyrroline-5-carboxylate(m)	3.85815e-16
Deoxyinosine(c)	2.22045e-16
Glycochenodeoxycholate(p)	1.88244e-16
Taurine(c)	1.28605e-16
Hypotaurine(c)	1.28605e-16
Glycochenodeoxycholate(c)	9.41221e-17
CoA(p)	9.41221e-17
Chenodeoxycholoyl-CoA(p)	9.41221e-17
(2E)-Hexadecenoyl-CoA(c)	2.77556e-17
Oxalate(p)	1.98684e-32
Albumin(c)	0
Albumin(s)	0
Albumin(l)	0
Antichymotrypsin(c)	0
Antichymotrypsin(s)	0
Antichymotrypsin(l)	0
Antitrypsin(c)	0
Antitrypsin(s)	0
Antitrypsin(l)	0
ApoA1(r)	0
ApoA1(c)	0
ApoA1(s)	0
ApoA1(l)	0
ApoB100(r)	0
ApoB100(c)	0
ApoB100(l)	0
ApoC1(r)	0
ApoC1(c)	0
ApoC2(r)	0
ApoC2(c)	0
ApoC3(r)	0
ApoC3(c)	0
ApoE(r)	0
ApoE(c)	0
ApoE(l)	0
H2O(l)	0
H2O(n)	0
ATP(s)	0
ATP(l)	0
NAD+(r)	0
NAD+(p)	0
NADH(r)	0
NADH(p)	0
NADPH(p)	0
NADP+(p)	0
ADP(s)	0
ADP(l)	0
Pi(l)	0
CO2(b)	0
PPi(s)	0
UDP(r)	0
UDP(s)	0
FAD(c)	0
FAD(s)	0
Pyridoxal-P(c)	0
Pyridoxal-P(s)	0
AMP(r)	0
AMP(s)	0
AMP(p)	0
Pyruvate(s)	0
Pyruvate(p)	0
Acetyl-CoA(r)	0
Acetyl-CoA(p)	0
Glutamate(l)	0
AKG(p)	0
H2O2(s)	0
UDP-glucose(r)	0
UDP-glucose(s)	0
Glucose(r)	0
Heme(c)	0
Heme(m)	0
GDP(s)	0
Glycine(l)	0
Alanine(l)	0
Succinate(s)	0
UDP-N-acetylglucosamine(r)	0
GTP(s)	0
GTP(n)	0
Lysine(l)	0
Aspartate(s)	0
Aspartate(l)	0
UDP-galactose(r)	0
UDP-galactose(c)	0
PAP(c)	0
CMP(r)	0
CMP(s)	0
CMP(m)	0
Formate(s)	0
Formate(n)	0
Sulfate(b)	0
Sulfate(s)	0
FMN(c)	0
Arginine(l)	0
CTP(s)	0
CTP(m)	0
Glutamine(l)	0
Serine(l)	0
Formaldehyde(s)	0
Thiamin-PP(m)	0
Ascorbate(c)	0
Ascorbate(s)	0
Methionine(l)	0
Methionine(m)	0
UTP(s)	0
Tryptophan(l)	0
Phenylalanine(l)	0
Phenylalanine(m)	0
H+(PG)(p)	0
ITP(c)	0
ITP(s)	0
Tyrosine(l)	0
Tyrosine(m)	0
Malonyl-CoA(p)	0
Acetaldehyde(s)	0
Urea(m)	0
Sucrose(s)	0
sn-Glycerol-3P(p)	0
Fructose(c)	0
Fructose(s)	0
Cysteine(l)	0
Cysteine(m)	0
beta-Alanine(s)	0
Propanoyl-CoA(c)	0
Propanoyl-CoA(p)	0
Glucose-1P(s)	0
IDP(c)	0
IDP(s)	0
UMP(r)	0
UMP(s)	0
Uracil(s)	0
Anthranilate(c)	0
DHAP(s)	0
DHAP(p)	0
CDP(s)	0
CDP(m)	0
Choline(s)	0
Chloride(c)	0
Chloride(s)	0
Ribose-5P(r)	0
PRPP(s)	0
Ribose(c)	0
Ribose(s)	0
Leucine(l)	0
Galactose(c)	0
Galactose(s)	0
GSSG(s)	0
IMP(s)	0
dATP(m)	0
Methanol(c)	0
Methanol(s)	0
Putrescine(c)	0
Putrescine(s)	0
Putrescine(m)	0
Histidine(l)	0
Butyryl-CoA(c)	0
Inositol(r)	0
Inositol(s)	0
N-Acetylglucosamine(r)	0
N-Acetylglucosamine(l)	0
GMP(s)	0
GMP(m)	0
Adenine(s)	0
Proline(l)	0
Asparagine(l)	0
Asparagine(m)	0
Palmitoyl-CoA(r)	0
Palmitoyl-CoA(p)	0
Mannose(c)	0
Mannose(s)	0
Propanoate(c)	0
Propanoate(s)	0
Propanoate(m)	0
UDP-glucuronate(r)	0
UDP-glucuronate(c)	0
5-Methylthioadenosine(c)	0
Thymine(s)	0
Agmatine(m)	0
Valine(l)	0
Glycerone(s)	0
L-Lactate(p)	0
Cholesterol(s)	0
Threonine(l)	0
Threonine(m)	0
UDP-xylose(r)	0
UDP-xylose(c)	0
Glucuronate(c)	0
UDP-N-acetyl-D-galactosamine(c)	0
Acetone(s)	0
Acetone(m)	0
Maltose(s)	0
Sarcosine(s)	0
Thymidine(c)	0
Thymidine(s)	0
Arachidonate(r)	0
Arachidonate(l)	0
Arachidonate(p)	0
Succinate_semialdehyde(m)	0
Guanine(s)	0
Lactose(s)	0
Taurine(s)	0
Taurine(p)	0
Butyrate(c)	0
Butyrate(s)	0
Palmitate(r)	0
Palmitate(l)	0
Palmitate(p)	0
Pyridoxal(c)	0
Pyridoxal(s)	0
Isomaltose(s)	0
Nicotinate(c)	0
Nicotinate(s)	0
Riboflavin(c)	0
Riboflavin(s)	0
Hypoxanthine(s)	0
Homoserine(c)	0
Homoserine(s)	0
dGTP(s)	0
dGTP(m)	0
HCO3-(b)	0
Orotate(s)	0
Uridine(s)	0
Creatine(c)	0
Creatine(s)	0
CDP-choline(r)	0
CDP-choline(c)	0
Isocitrate(p)	0
L-Xylulose(c)	0
Pyridoxine(c)	0
Pyridoxine(s)	0
Spermidine(c)	0
Spermidine(s)	0
L-Carnitine(p)	0
GDP-L-fucose(c)	0
Glucosamine(c)	0
Glucosamine(s)	0
Deoxyguanosine(m)	0
Acetoacetyl-CoA(p)	0
4-Aminobutyrate(m)	0
2-Methyl-3-oxopropanoate(c)	0
HMG-CoA(p)	0
dGDP(m)	0
dGMP(s)	0
dGMP(m)	0
dTDP(c)	0
dTDP(s)	0
dTMP(c)	0
dTMP(s)	0
Urate(p)	0
Thiamin(c)	0
Thiamin(s)	0
Xylitol(c)	0
Xanthine(p)	0
Guanosine(m)	0
Histamine(b)	0
Histamine(c)	0
Histamine(s)	0
Isoleucine(l)	0
Stearoyl-CoA(r)	0
Dihydrofolate(m)	0
5-Aminolevulinate(c)	0
5-Aminolevulinate(m)	0
dTTP(c)	0
dTTP(s)	0
Ethanol(c)	0
Ethanol(s)	0
Ribitol(c)	0
Ribitol(s)	0
Bilirubin(s)	0
Cystine(c)	0
Cystine(s)	0
Folate(m)	0
Oleoyl-CoA(r)	0
NO(c)	0
NO(s)	0
Pyridoxamine(c)	0
Pyridoxamine(s)	0
Triphosphate(c)	0
Methylglyoxal(c)	0
Methylglyoxal(s)	0
Noradrenaline(b)	0
Noradrenaline(c)	0
Noradrenaline(s)	0
4-Aminobutanal(s)	0
4-Aminobutanal(m)	0
Deoxyadenosine(s)	0
Betaine_aldehyde(c)	0
Guanidinoacetate(c)	0
Phenylacetaldehyde(c)	0
Phenylacetaldehyde(m)	0
3-Sulfinoalanine(c)	0
Pyridoxine-P(c)	0
5-Hydroxy-L-tryptophan(c)	0
N-Acetyl-D-mannosamine(r)	0
N-Acetyl-D-mannosamine(s)	0
Pyridoxamine-P(c)	0
Fructose-2,6PP(c)	0
Cholate(r)	0
Cholate(b)	0
Cholate(c)	0
Cholate(s)	0
O2.-(c)	0
O2.-(s)	0
Oleate(r)	0
Oleate(l)	0
Betaine(c)	0
Spermine(c)	0
Spermine(s)	0
Retinoate(c)	0
Retinoate(s)	0
Serotonin(b)	0
Serotonin(c)	0
Serotonin(s)	0
Pantetheine(c)	0
Pantetheine(m)	0
Pantothenate(c)	0
Pantothenate(s)	0
PNP(s)	0
Dephospho-CoA(c)	0
Dephospho-CoA(m)	0
Porphobilinogen(c)	0
6-Deoxy-L-galactose(c)	0
Hydroxymethylbilane(c)	0
UroporphyrinogenIII(c)	0
Protoporphyrinogen_IX(c)	0
Protoporphyrinogen_IX(m)	0
Trehalose(s)	0
(R)-3-Hydroxybutanoate(s)	0
Fructose-1P(c)	0
D-Tagatose-6P(c)	0
Phosphopantetheine(c)	0
Phosphopantetheine(m)	0
S-Adenosylmethioninamine(c)	0
trans-4-Hydroxy-L-proline(c)	0
trans-4-Hydroxy-L-proline(m)	0
Provitamin_D3(r)	0
S-Succinyldihydrolipoamide(m)	0
Lathosterol(r)	0
D-3-Amino-isobutanoate(c)	0
D-3-Amino-isobutanoate(s)	0
GDP-4-dehydro-6-deoxy-D-mannose(c)	0
3alpha,7alpha,12alpha-Trihydroxy-5beta-cholestan-26-al(c)	0
NH4+(c)	0
NH4+(s)	0
FADH2(c)	0
Stearate(r)	0
Stearate(l)	0
Linoleate(r)	0
Linoleate(l)	0
Chitobiose(s)	0
Chitobiose(l)	0
Cysteamine(c)	0
Elaidate(c)	0
Elaidate(s)	0
L-Fuculose(c)	0
Lanosterol(p)	0
Choloyl-CoA(r)	0
Choloyl-CoA(c)	0
Choloyl-CoA(p)	0
O-(4-Hydroxy-3,5-diidophenyl)-3,5-diiodo-L-tyrosine(c)	0
O-(4-Hydroxy-3,5-diidophenyl)-3,5-diiodo-L-tyrosine(s)	0
Lauroyl-CoA(p)	0
5-Oxoproline(c)	0
Glycocholate(b)	0
Glycocholate(c)	0
Glycocholate(s)	0
Octanoyl-CoA(p)	0
Acetylcholine(b)	0
Acetylcholine(c)	0
Acetylcholine(s)	0
Leukotriene_C4(c)	0
Leukotriene_C4(s)	0
Methylmalonate(c)	0
Methylmalonate(m)	0
Protein_lysine(c)	0
Protoporphyrin(m)	0
Triiodothyronine(c)	0
Triiodothyronine(s)	0
Xanthurenate(c)	0
Xanthurenate(s)	0
L-3-Cyanoalanine(s)	0
Chenodiol(r)	0
Chenodiol(b)	0
Chenodiol(c)	0
Chenodiol(s)	0
Estrone_3-sulfate(c)	0
Estrone_3-sulfate(s)	0
O-Acetylcarnitine(r)	0
O-Acetylcarnitine(p)	0
Myristoyl-CoA(p)	0
L-Octanoylcarnitine(c)	0
L-Octanoylcarnitine(m)	0
L-Octanoylcarnitine(p)	0
L-Fucose-1P(c)	0
L-Palmitoylcarnitine(r)	0
L-Palmitoylcarnitine(p)	0
(2E)-Dodecenoyl-CoA(p)	0
CoproporphyrinogenIII(c)	0
Glutamyl-5P(m)	0
4-Nitrophenyl-P(s)	0
Galactose-1P(c)	0
5-Formyl-THF(m)	0
D-4-Phosphopantothenate(c)	0
7alpha-Hydroxycholesterol(r)	0
6-Pyruvoyltetrahydropterin(c)	0
Apo-ACP(c)	0
Dopamine(b)	0
Dopamine(c)	0
Dopamine(s)	0
Tagatose-1,6PP(c)	0
1-Pyrroline-5-carboxylate(c)	0
N-Pantothenoylcysteine(c)	0
N-Pantothenoylcysteine(m)	0
6-Lactoyl-5,6,7,8-tetrahydropterin(c)	0
N-Acetylmannosamine-6P(c)	0
L-1-Pyrroline-3-hydroxy-5-carboxylate(c)	0
L-1-Pyrroline-3-hydroxy-5-carboxylate(m)	0
(R)-4-Phosphopantothenoyl-cysteine(c)	0
(R)-4-Phosphopantothenoyl-cysteine(m)	0
S-(2-Methylpropanoyl)-dihydrolipoamide(m)	0
3alpha,7alpha-Dihydroxy-5beta-cholestanate(r)	0
3alpha,7alpha-Dihydroxy-5beta-cholestanate(c)	0
3alpha,7alpha-Dihydroxy-5beta-cholestanate(p)	0
Dehydroepiandrosterone_sulfate(c)	0
Dehydroepiandrosterone_sulfate(s)	0
3alpha,7alpha-Dihydroxy-5beta-cholestanoyl-CoA(r)	0
3alpha,7alpha-Dihydroxy-5beta-cholestanoyl-CoA(p)	0
3alpha,7alpha,12alpha-Trihydroxy-5beta-cholestanate(r)	0
3alpha,7alpha,12alpha-Trihydroxy-5beta-cholestanate(c)	0
3alpha,7alpha,12alpha-Trihydroxy-5beta-cholestanate(p)	0
3alpha,7alpha,12alpha-Trihydroxy-5beta-cholestanoyl-CoA(r)	0
3alpha,7alpha,12alpha-Trihydroxy-5beta-cholestanoyl-CoA(p)	0
Dihydroneopterin(s)	0
6-[(1S,2R)-1,2-Dihydroxy-3-triphosphooxypropyl]-7,8-dihydropterin(c)	0
6-[(1S,2R)-1,2-Dihydroxy-3-triphosphooxypropyl]-7,8-dihydropterin(s)	0
6-[(1S,2R)-1,2-Dihydroxy-3-triphosphooxypropyl]-7,8-dihydropterin(n)	0
3-Ureidoisobutyrate(c)	0
S-(2-Methylbutanoyl)-dihydrolipoamide(m)	0
S-(3-Methylbutanoyl)-dihydrolipoamide(m)	0
Taurocholate(b)	0
Taurocholate(c)	0
Taurocholate(s)	0
Taurocholate(p)	0
(S)-3-Hydroxyhexadecanoyl-CoA(p)	0
3-Oxopalmitoyl-CoA(p)	0
(S)-3-Hydroxytetradecanoyl-CoA(p)	0
3-Oxotetradecanoyl-CoA(p)	0
(S)-3-Hydroxydodecanoyl-CoA(p)	0
3-Oxododecanoyl-CoA(p)	0
(S)-Hydroxydecanoyl-CoA(p)	0
3-Oxodecanoyl-CoA(p)	0
(2E)-Hexadecenoyl-CoA(r)	0
(2E)-Hexadecenoyl-CoA(p)	0
(2E)-Tetradecenoyl-CoA(p)	0
Decanoyl-CoA(p)	0
(2E)-Decenoyl-CoA(p)	0
Chenodeoxycholoyl-CoA(r)	0
Chenodeoxycholoyl-CoA(c)	0
Oxalosuccinate(p)	0
3-Carboxy-1-hydroxypropyl-ThPP(m)	0
3-Keto-beta-D-galactose(s)	0
Lactose-6P(s)	0
Galactosylglycerol(s)	0
3-Ketolactose(s)	0
5beta-Cholestane-3alpha,7alpha,26-triol(c)	0
5beta-Cholestane-3alpha,7alpha,26-triol(m)	0
3alpha,7alpha-Dihydroxy-5beta-cholestan-26-al(c)	0
5beta-Cholestane-3alpha,7alpha,12alpha,26-tetrol(c)	0
5beta-Cholestane-3alpha,7alpha,12alpha,26-tetrol(m)	0
3alpha,7alpha,12alpha,24-Tetrahydroxy-5beta-cholestanoyl-CoA(p)	0
7alpha-Hydroxy-5beta-cholestan-3-one(c)	0
5beta-Cholestane-3alpha,7alpha-diol(c)	0
5beta-Cholestane-3alpha,7alpha-diol(m)	0
7alpha,12alpha-Dihydroxy-5beta-cholestan-3-one(c)	0
3alpha,7alpha,12alpha-Trihydroxycoprostane(c)	0
3alpha,7alpha,12alpha-Trihydroxycoprostane(m)	0
3alpha,7alpha,12alpha-Trihydroxy-5beta-cholest-24-enoyl-CoA(p)	0
Taurochenodeoxycholate(b)	0
Taurochenodeoxycholate(p)	0
Glycochenodeoxycholate(b)	0
Glycochenodeoxycholate(s)	0
3alpha,7alpha,12alpha-Trihydroxy-5beta-24-oxocholestanoyl-CoA(p)	0
Deoxyinosine(s)	0
2-Amino-3-oxoadipate(m)	0
3,4-Dihydroxymandelaldehyde(m)	0
3,4-Dihydroxymandelate(m)	0
3-Methoxy-4-hydroxyphenylacetaldehyde(m)	0
Homovanillate(m)	0
3-Methoxy-4-hydroxyphenylglycolaldehyde(m)	0
Vanillylmandelate(m)	0
5-Hydroxyindoleacetaldehyde(c)	0
5-Hydroxyindoleacetate(c)	0
4-(2-Amino-3-hydroxyphenyl)-2,4-dioxobutanoate(c)	0
Formylanthranilate(c)	0
gamma-Glutamyl-beta-cyanoalanine(s)	0
UroporphyrinogenI(s)	0
CoproporphyrinogenI(s)	0
Bilirubin-bisglucuronoside(r)	0
Bilirubin-bisglucuronoside(b)	0
Bilirubin-bisglucuronoside(c)	0
Bilirubin-bisglucuronoside(s)	0
Nicotinate_D-ribonucleoside(c)	0
Formamidopyrimidine_nucleoside_triphosphate(c)	0
Formamidopyrimidine_nucleoside_triphosphate(n)	0
2,5-Diaminopyrimidine_nucleoside_triphosphate(c)	0
2,5-Diaminopyrimidine_nucleoside_triphosphate(n)	0
N-(omega)-Hydroxyarginine(c)	0
L-erythro-4-Hydroxyglutamate(m)	0
LTD4(c)	0
LTD4(s)	0
Propinol_adenylate(c)	0
Propinol_adenylate(m)	0
2-Hydroxybutyrate(c)	0
2-Hydroxybutyrate(s)	0
Acetyl_adenylate(c)	0
gamma-Glutamyl-3-aminopropiononitrile(s)	0
2,5-Diamino-6-(5-triphosphoryl-3,4-trihydroxy-2-oxopentyl)-_amino-4-oxopyrimidine(c)	0
2,5-Diamino-6-(5-triphosphoryl-3,4-trihydroxy-2-oxopentyl)-_amino-4-oxopyrimidine(n)	0
S-Glutaryldihydrolipoamide(m)	0
N-Acetylneuraminate-9P(c)	0
gamma-Linolenate(r)	0
gamma-Linolenate(c)	0
gamma-Linolenate(s)	0
gamma-Linolenate(l)	0
Linolenate(r)	0
Linolenate(c)	0
Linolenate(s)	0
Linolenate(l)	0
Phenylacetate(c)	0
Phenylacetate(m)	0
Lepidimoide(c)	0
Lepidimoide(s)	0
Lignocerate(c)	0
Lignocerate(s)	0
Activated_methyl_group(c)	0
Fe2+(c)	0
Fe2+(s)	0
Fe2+(m)	0
Fe3+(s)	0
Fibrinogen(c)	0
Fibrinogen(s)	0
Fibrinogen(l)	0
Haptoglobin(c)	0
Haptoglobin(s)	0
Haptoglobin(l)	0
HDL(r)	0
HDL(s)	0
HDL(l)	0
Plasminogen(c)	0
Plasminogen(s)	0
Plasminogen(l)	0
Prothrombin(c)	0
Prothrombin(s)	0
Prothrombin(l)	0
ApoTransferin(c)	0
ApoTransferin(s)	0
ApoTransferin(l)	0
VLDL(r)	0
VLDL(s)	0
VLDL(l)	0
Cholesterol-ester-pool(r)	0
Cholesterol-ester-pool(l)	0
LDL(s)	0
LDL(l)	0
Palmitolate(r)	0
Palmitolate(l)	0
Linoleoyl-CoA(r)	0
Linoleoyl-CoA(p)	0
Linolenoyl-CoA(r)	0
Arachidonyl-CoA(r)	0
Arachidonyl-CoA(p)	0
Ceramide-pool(r)	0
PC-VLDL-pool(r)	0
PC-VLDL-pool(s)	0
PC-VLDL-pool(l)	0
PE-VLDL-pool(r)	0
PE-VLDL-pool(b)	0
PE-VLDL-pool(l)	0
PS-VLDL-pool(r)	0
PS-VLDL-pool(b)	0
PS-VLDL-pool(l)	0
SM-pool(r)	0
SM-pool(b)	0
SM-pool(l)	0
Glucosylceramide-pool(r)	0
Glucosylceramide-pool(s)	0
PI-pool(r)	0
PI-pool(l)	0
2-Lysolecithin-pool(r)	0
2-Lysolecithin-pool(c)	0
2-Lysolecithin-pool(l)	0
Cholesterol-ester-palm(r)	0
Cholesterol-ester-palm(l)	0
Cholesterol-ester-palmn(r)	0
Cholesterol-ester-stea(r)	0
Cholesterol-ester-stea(l)	0
Cholesterol-ester-ol(r)	0
Cholesterol-ester-ol(l)	0
Cholesterol-ester-lin(r)	0
Cholesterol-ester-lin(l)	0
Cholesterol-ester-ala(r)	0
Cholesterol-ester-gla(r)	0
Cholesterol-ester-arach(r)	0
Cholesterol-ester-arach(l)	0
1-Acylglycerol-3P-palmn(c)	0
1-Acylglycerol-3P-VLDL-SM-pool(c)	0
Phosphatidate-VLDL-SM-pool(c)	0
1,2-Diacylglycerol-VLDL-SM-pool(c)	0
Triacylglycerol-VLDL-pool(r)	0
Triacylglycerol-VLDL-pool(l)	0
Fatty-acid-VLDL-PC-pool(r)	0
Fatty-acid-VLDL-PC-pool(l)	0
1-Acylglycerol-VLDL-SM-pool(c)	0
CDP-diacylglycerol-VLDL-PI-pool(r)	0
CDP-diacylglycerol-VLDL-PI-pool(l)	0
Bile-PC-pool(b)	0
Bile-PC-pool(c)	0
Acyl-CoA-Bile-PC-pool(c)	0
1-Acylglycerol-3P-Bile-PC-pool(c)	0
1,2-Diacylglycerol-Bile-PC-pool(c)	0
Phosphatidate-Bile-PC-pool(c)	0
CL-pool(m)	0
Acyl-CoA-CL-pool(c)	0
Acyl-CoA-CL-pool(m)	0
1-Acylglycerol-3P-CL-pool(m)	0
Phosphatidate-CL-pool(m)	0
CDP-diacylglycerol-CL-pool(m)	0
PGP-CL-pool(m)	0
PG-CL-pool(m)	0
Dihomo-gamma-linolenate(r)	0
Dihomo-gamma-linolenate(c)	0
Dihomo-gamma-linolenate(s)	0
Dihomo-gamma-linolenate(l)	0
NADH-redox-potential(r)	0
NADH-redox-potential(m)	0
NADH-redox-potential(p)	0
NADPH-redox-potential(r)	0
NADPH-redox-potential(c)	0
NADPH-redox-potential(m)	0
NADPH-redox-potential(p)	0
FADH-redox-potential(c)	0
Proton-gradient(c)	0
Proton-gradient(m)	0
activated-sulphur(c)	0
Chitin-component(s)	0
Adenosylmethioninamine-potential(c)	0
Methylthioribose-1P(c)	0
Hydroxymethylglutathione(c)	0
Formylglutathione(c)	0
Cholestenol(r)	0
L-Oleoylcarnitine(c)	0
L-Oleoylcarnitine(m)	0
O-Propanoylcarnitine(c)	0
O-Propanoylcarnitine(m)	0
O-Butanoylcarnitine(c)	0
O-Butanoylcarnitine(m)	0
GM4-pool(c)	0
GM4-pool(s)	0
GM2-pool(s)	0
GM1-pool(s)	0
LacCer-pool(r)	0
LacCer-pool(s)	0
Ceramide-1P-pool(c)	0
Zinc(c)	0
Zinc(s)	0
decanoic-acid(c)	0
decanoic-acid(s)	0
lauric-acid(c)	0
lauric-acid(s)	0
myristic-acid(c)	0
myristic-acid(s)	0
20-hydroxy-arachidonate(c)	0
20-hydroxy-arachidonate(s)	0
thromboxane-b2(c)	0
thromboxane-b2(s)	0
leukotriene-a4(c)	0
leukotriene-a4(s)	0
leukotriene-b4(c)	0
leukotriene-b4(s)	0
leukotriene-e4(c)	0
leukotriene-e4(s)	0
leukotriene-f4(c)	0
leukotriene-f4(s)	0
reverse-triiodthyronine(c)	0
reverse-triiodthyronine(s)	0
Bilirubin-monoglucuronoside(c)	0
Bilirubin-monoglucuronoside(s)	0
lithocholate(c)	0
lithocholate(s)	0
taurolithocholate(c)	0
taurolithocholate(s)	0
glycolithocholate(c)	0
glycolithocholate(s)	0
ursodeoxycholate(c)	0
ursodeoxycholate(s)	0
tauroursodeoxycholate(c)	0
tauroursodeoxycholate(s)	0
glycoursodeoxycholate(c)	0
glycoursodeoxycholate(s)	0
sulfoglycolithocholate(c)	0
sulfoglycolithocholate(s)	0
glutathionyl-leuc4(b)	0
glutathionyl-leuc4(c)	0
glutathionyl-leuc4(s)	0
S-glutathionyl-2-4-dinitrobenzene(b)	0
S-glutathionyl-2-4-dinitrobenzene(c)	0
S-glutathionyl-2-4-dinitrobenzene(s)	0
S-glutathionyl-ethacrynic-acid(b)	0
S-glutathionyl-ethacrynic-acid(c)	0
S-glutathionyl-ethacrynic-acid(s)	0
prostaglandin-a1(c)	0
prostaglandin-a1(s)	0
prostaglandin-a2(c)	0
prostaglandin-a2(s)	0
prostaglandin-b1(c)	0
prostaglandin-b1(s)	0
prostaglandin-b2(c)	0
prostaglandin-b2(s)	0
prostaglandin-c1(c)	0
prostaglandin-c1(s)	0
prostaglandin-c2(c)	0
prostaglandin-c2(s)	0
prostaglandin-d1(c)	0
prostaglandin-d1(s)	0
prostaglandin-d2(c)	0
prostaglandin-d2(s)	0
prostaglandin-d3(c)	0
prostaglandin-d3(s)	0
prostaglandin-e1(c)	0
prostaglandin-e1(s)	0
prostaglandin-e2(c)	0
prostaglandin-e2(s)	0
prostaglandin-e3(c)	0
prostaglandin-e3(s)	0
prostaglandin-f1alpha(c)	0
prostaglandin-f1alpha(s)	0
prostaglandin-f2alpha(c)	0
prostaglandin-f2alpha(s)	0
prostaglandin-f2beta(c)	0
prostaglandin-f2beta(s)	0
prostaglandin-g2(c)	0
prostaglandin-g2(s)	0
prostaglandin-h2(c)	0
prostaglandin-h2(s)	0
prostaglandin-i2(c)	0
prostaglandin-i2(s)	0
sulfochenodeoxycholate(c)	0
sulfochenodeoxycholate(s)	0
mitoApo-ACP(m)	0
mitoACP(m)	0
mitoThioredoxin(c)	0
palmitoleoyl-CoA(r)	0
palmitoleoyl-Carnitine(r)	0
palmitoleoyl-Carnitine(c)	0
palmitoleoyl-Carnitine(m)	0
linoleic-Carnitine(r)	0
linoleic-Carnitine(c)	0
linoleic-Carnitine(p)	0
Malonyl-Carnitin(p)	0
Arachidonyl-Carnitine(r)	0
Arachidonyl-Carnitine(c)	0
Arachidonyl-Carnitine(p)	0
Alanine(p)	0
Serine(p)	0
Hydroxypyruvate(p)	0
Glycocholate(p)	0
Alpam(m)	0
Lpro(m)	0
Alpro(m)	0
3htmelys(c)	0
4tmeabut(c)	0
Sarcosine(m)	0
Gcald(c)	0
NH4+(p)	0

## Sheet: DFA (no compartments)
Metabolite	KEGG ID
Serine	C00065
Hydroxypyruvate	C00168
Alanine	C00041
Glycine	C00037
Glyoxylate	C00048
Glycerate	C00258
Glycolate	C00160
Glycolaldehyde	C00266
Glyceraldehyde	C02154
Hypoxanthine	C00262
Xanthine	C00385
GSH	C00051
GSSG	C00127
OAA	C00036
AKG	C00026
Glutamate	C00217
Thymine	C00178
Dihydrothymine	C00906
Acetyl-CoA	C00024
Acetate	C00033
Citrate	C00158
Ubiquinol	C00390
Ubiquinone	C00399
5,10-Methylene-THF	C00143
THF	C00101
Histidine	C00135
Glucose	C00031
Glycerol	C00116
sn-Glycerol-3P	C00416
Acetaldehyde	C00084
Isocitrate	C00311
Aspartate	C00049
Fructose-6P	C00085
Oxalosuccinate	C05379
Fructose-1,6PP	C00354
Glucose-6P	C00103
GMP	C00144
Glutamine	C00064
Oxalate	C00209
3-Phosphoserine	C01005
beta-Alanine	C00099
Thioredoxin	C00342
Oxidized_thioredoxin	C00343
2-Deoxy-D-ribose-1P	C00672
Ribose-5P	C00117
Histamine	C00388
Xanthosine-5P	C00655
Fumarate	C00122
Threonine	C00188
Lauroyl-CoA	C01832
(2E)-Dodecenoyl-CoA	C03221
10-Formyl-THF	C00234
Ribulose-5P	C00117
D-Xylulose-5P	C00231
Methionine	C00073
3-Oxopropanoate	C00222
Succinate	C00042
Decanoyl-CoA	C05274
(2E)-Decenoyl-CoA	C05275
Deoxyadenosine	C00559
Adenine	C00147
Isoleucine	C00407
Leucine	C00123
Cytidine	C00475
Phenylalanine	C00079
Sedoheptulose-7P	C00281
Erythrose-4P	C00279
CMP-N-acetylneuraminate	C00128
CMP-NeuNGc	C03691
N-Acetylneuraminate	C00270
NeuNGc	C03691
Acetoacetyl-CoA	C00332
Crotonyl-CoA	C03345
(S)-3-Hydroxybutyryl-CoA	C03561
5,6-Dihydrouracil	C00429
5-Methyl-THF	C03089
Glutaryl-CoA	C00527
2-Oxoadipate	C00322
Palmitate	C00249
Lysine	C00047
Adenylosuccinate	C03794
Carnosine	C00386
L-Lactate	C00186
Succinyl-CoA	C00091
Ethanolamine-P	C00346
7alpha,12alpha-Dihydroxycholest-4-en-3-one	C05457
Acetoacetate	C00164
Guanosine	C00387
7alpha-Hydroxycholest-4-en-3-one	C05455
Valine	C00183
Palmitolate	C08362
L-2-Aminoadipate	C00956
2-Aminoadipate_6-semialdehyde	C01475
Ornithine	C00077
2-Oxoglutaramate	C00940
Asparagine	C00152
Propanoyl-CoA	C00100
Dihydrobiopterin	C02953
Dihydrofolate	C00415
Folate	C00504
Octanoyl-CoA	C01944
(2E)-Octenoyl-CoA	C05276
Palmitoyl-CoA	C00154
cis-Aconitate	C00417
Ribose-1P	C00442
Uridine	C00299
Tyrosine	C00082
Homogentisate	C00544
4-Maleylacetoacetate	C01036
Fumarylacetoacetate	C01061
4-Hydroxyphenylpyruvate	C01179
Linoleate	C01595
2-Oxobutyrate	C00109
Methacrylyl-CoA	C03460
Isobutyryl-CoA	C00630
3-Hydroxyisobutyryl-CoA	C06000
3-Methyl-2-oxobutyrate	C00141
3-Hydroxyisobutyrate	C01188
2-Methyl-3-oxopropanoate	C00349
4-Aminobutyrate	C00334
Homocarnosine	C00884
palmitoleoyl-CoA	CE0852
(R)-3-Hydroxybutanoate	C01089
Quinolinate	C03722
2-Amino-3-carboxymuconate_semialdehyde	C04409
Nicotinate_ribonucleotide	C01185
Nicotinamide	C00153
Nicotinamide_D-ribonucleotide	C00455
Cysteine	C00097
Sulfate	C00059
Mercaptopyruvate	C00957
Guanine	C00242
Deoxyuridine	C00526
2,5-Dihydroxybenzoate	C00628
4-Imidazolone-5-propanoate	C03680
Urocanate	C00785
5-Formiminotetrahydrofolate	C00664
Homocysteine	C05330
Adenosine	C00212
Tryptophan	C00078
HMG-CoA	C00356
Ethanolamine	C00189
Citrulline	C00327
2-Aminomuconate	C02220
2-Aminomuconate_semialdehyde	C03824
L-Carnitine	C00318
Deoxyguanosine	C00330
Stearate	C01530
UTP	C00075
Proline	C00148
Deoxycytidine	C00881
2-Oxo-3-methylvalerate	C00671
2-Methylbutyryl-CoA	C01033
Tiglyl-CoA	C03345
(S)-3-Hydroxy-2-methylbutyryl-CoA	C04405
2-Methylacetoacetyl-CoA	C03344
Formate	C00058
(R)-Methylmalonyl-CoA	C00683
Urate	C00366
3-Hydroxyanthranilate	C00632
3-Hydroxy-L-kynurenine	C01718
Kynurenine	C01718
L-Formylkynurenine	C02406
Malonyl-CoA	C00083
5-Phosphoribosylamine	C03090
AIR	C03373
5-Phosphoribosylformylglycinamidine	C04640
N-Formyl-GAR	C04376
AICAR	C04677
5-Phosphoribosyl-4-carboxy-5-aminoimidazole	C04751
6-Phospho-D-gluconate	C00345
Glucono-1,5-lactone-6P	C01236
dGTP	C00286
Stearoyl-CoA	C00412
Arginine	C00062
dCDP	C00705
3-Methylcrotonyl-CoA	C03069
Isovaleryl-CoA	C02939
4-Methyl-2-oxopentanoate	C00233
Carbonate	C00288
Arachidonate	C00219
Sphinganine	C00836
Dihydroceramide-pool	C12126
Oleoyl-CoA	C00510
Hexadecanal	C00823
Hexadecenal	C15646
Sphinganine-1P	C01120
Sphingosine-1P	C06124
Ceramide-pool	C00195
Sphingosine	C00319
Carbamoyl-P	C00169
Orotidine-5P	C01103
Orotate	C00295
(S)-Dihydroorotate	C00337
3-Ureidopropionate	C02642
Phosphatidate-VLDL-PC-pool	C00416
1-Acylglycerol-VLDL-PC-pool	C03372
Phosphocholine	C00588
N-Methylethanolamine-P	C01210
Phosphodimethylethanolamine	C13482
Phosphatidate-VLDL-PE-pool	C00416
3-Oxopalmitoyl-CoA	C05259
(S)-3-Hydroxyhexadecanoyl-CoA	C05258
L-Palmitoylcarnitine	C02990
3-Oxotetradecanoyl-CoA	C05261
(2E)-Hexadecenoyl-CoA	C05272
(S)-3-Hydroxytetradecanoyl-CoA	C05260
Myristoyl-CoA	C02593
(2E)-Tetradecenoyl-CoA	C05273
Fatty-acid-VLDL-PE-pool	C00249
1-Acylglycerol-VLDL-PE-pool	C03372
N-Acetylglucosamine-6P	C04132
Glucosamine-6P	C00352
Arachidonyl-CoA	C02249
Triacylglycerol-VLDL-pool	C13044
Fatty-acid-VLDL-PS-pool	C00249
1-Acylglycerol-VLDL-PS-pool	C03372
Dehydroalanine	C02218
1-Acylglycerol-VLDL-TG1-pool	C03372
Phosphatidate-VLDL-TG-pool	C00416
mitoThioredoxin	C00342
mitoOxidizedThioredoxin	C00343
Phosphatidate-VLDL-PS-pool	C00416
3-Oxooctanoyl-CoA	C05267
Hexanoyl-CoA	C05270
(S)-Hydroxydecanoyl-CoA	C05264
3-Oxodecanoyl-CoA	C05265
(S)-Hydroxyoctanoyl-CoA	C05266
(S)-3-Hydroxydodecanoyl-CoA	C05262
3-Oxododecanoyl-CoA	C05263
(2E)-Hexenoyl-CoA	C05271
3-Oxohexanoyl-CoA	C05269
Butyryl-CoA	C00136
(S)-Hydroxyhexanoyl-CoA	C05268
Acrylyl-CoA	C00894
Hydracrylate	C01013
3-Hydroxypropionyl-CoA	C05668
Methylmalonyl-CoA	C00683
O-Acetylcarnitine	C02571
Bilirubin	C00486
Linoleoyl-CoA	C02050
Choline	C00114
1-Acylglycerol-3P-VLDL-PE-pool	C03372
Dihydrolipoamide	C00579
Lipoamide	C00248
S-Acetyldihydrolipoamide	C01136
1-Acylglycerol-3P-VLDL-TG1-pool	C03372
1-Acylglycerol-3P-VLDL-PS-pool	C03372
Oleate	C00712
Malonyl-ACP	C00083
gamma-Linolenoyl-CoA	C03035
Dihomo-gamma-linolenoyl-CoA	C03595
Glucose-1P	C00103
1-Acylglycerol-3P-stea	C03372
UDP-glucose	C00029
Hexadecanoyl-ACP	C05259
dCMP	C00239
Inosine	C00294
1-Acylglycerol-3P-arach	C03372
Stearoyl-ACP	C00412
(2E)-Octadecenoyl-ACP	C16218
3-Hydroxystearoyl-ACP	C16220
3-Oxostearoyl-ACP	C16216
Urea	C00086
Argininosuccinate	C03406
cis-laur-5-enoyl-CoA	CE0695
3-oxomyrist-7-enoyl-CoA	CE0782
trans,cis-hexadeca-2,9-dienoyl-CoA	CE2591
trans,cis-dodeca-2,5-dienoyl-CoA	CE2596
(3Z)-Dodecenoyl-CoA	C03221
3-oxolaur-cis-5-enoyl-CoA	CE0692
cis-(3S)-hydroxytetradec-7-enoyl-CoA	CE1102
(S)-3-hydroxypalmitoleoyl-CoA	CE2592
3(S)-3-hydroxydodecen-(5Z)-oyl-CoA	CE2597
cis-myrist-7-enoyl-CoA	CE0784
3-oxopalmitoleoyl-CoA	C05259
trans,cis-myristo-2,7-dienoyl-CoA	CE2594
1-Acylglycerol-3P-lin	C03372
1-Acylglycerol-3P-ol	C03372
1-Acylglycerol-VLDL-PI-pool	C03372
Inositol-1P	C01177
Inositol	C00137
(R)-3-Hydroxydecanoyl-ACP	C05264
Butyryl-ACP	C00630
3-Oxohexanoyl-ACP	C05269
(2E)-Octenoyl-ACP	C05276
Octanoyl-ACP	C01944
3-Oxodecanoyl-ACP	C05265
(2E)-Decenoyl-ACP	C05275
Decanoyl-ACP	C05274
3-Oxododecanoyl-ACP	C05263
D-3-Hydroxydodecanoyl-ACP	C05262
(2E)-Dodecenoyl-ACP	C03221
But-2-enoyl-ACP	C00877
(R)-3-Hydroxyoctanoyl-ACP	C05266
Dodecanoyl-ACP	C01832
D-3-Hydroxyhexanoyl-ACP	C05268
3-Oxotetradecanoyl-ACP	C05261
(R)-3-Hydroxybutanoyl-ACP	C03561
HMA	C04688
(2E)-Hexenoyl-ACP	C05271
Hexanoyl-ACP	C05270
3-Oxooctanoyl-ACP	C05267
Acetoacetyl-ACP	C00332
Acetyl-ACP	C03939
(R)-3-Hydroxypalmitoyl-ACP	C05258
(2E)-Tetradecenoyl-ACP	C05273
Tetradecanoyl-ACP	C02593
3-Oxohexadecanoyl-ACP	C05259
(2E)-Hexadecenoyl-ACP	C05272
Glycogenin	C00257
1-Acylglycerol-3P-VLDL-PI-pool	C03372
CDP-ethanolamine	C00570
Fatty-acid-VLDL-SM-pool	C00249
N-Acetylglucosamine-1P	C04132
UDP-N-acetylglucosamine	C00043
N-Acetyl-D-mannosamine	C00645
N-Acetylglucosamine	C00140
Taurine	C00245
Taurocholate	C05122
Choloyl-CoA	C01794
(R)-Mevalonate	C00418
(R)-5-Phosphomevalonate	C01107
(R)-5-Diphosphomevalonate	C01143
Isopentenyl-PP	C00129
Cholesterol	C00187
Sarcosine	C00213
Formaldehyde	C00067
Xanthosine	C01762
L-Glutamate_5-semialdehyde	C01165
gamma-Glutamyl-cysteine	C00669
Cys-Gly	C01419
Pyridoxal	C00250
L-Cystathionine	C02291
Mannose-6P	C00275
3-Dehydrosphinganine	C02934
1-Pyrroline-5-carboxylate	C03912
3-Sulfinoalanine	C00606
Deoxyinosine	C05512
Glycochenodeoxycholate	C05466
Hypotaurine	C00519
Chenodeoxycholoyl-CoA	C05337
Albumin	C06264
UDP-galactose	C00052
Thiamin-PP	C00068
Ascorbate	C00072
Sucrose	C00089
Fructose	C00095
GDP-mannose	C00096
Anthranilate	C00108
Chloride	C00115
Ribose	C00121
Galactose	C00124
Methanol	C00132
Putrescine	C00134
Mannose	C00159
Propanoate	C00163
UDP-glucuronate	C00167
5-Methylthioadenosine	C00170
Agmatine	C00179
Glycerone	C00184
UDP-xylose	C00190
Glucuronate	C00191
Acetone	C00207
Maltose	C00208
Adenylyl_sulfate	C00224
Succinate_semialdehyde	C00232
Dimethylallyl-PP	C00235
Lactose	C00243
Butyrate	C00246
Isomaltose	C00252
Nicotinate	C00253
Riboflavin	C00255
Homoserine	C00263
Creatine	C00300
CDP-choline	C00307
L-Xylulose	C00312
Pyridoxine	C00314
Spermidine	C00315
GDP-L-fucose	C00325
Glucosamine	C00329
Geranyl-PP	C00341
Thiamin	C00378
Xylitol	C00379
Malonate	C00383
5-Aminolevulinate	C00430
Ethanol	C00469
Ribitol	C00474
Cystine	C00491
Pyridoxamine	C00534
Triphosphate	C00536
Methylglyoxal	C00546
Noradrenaline	C00547
4-Aminobutanal	C00555
Guanidinoacetate	C00581
Phenylacetaldehyde	C00601
Pyridoxine-P	C00627
Mannose-1P	C00636
5-Hydroxy-L-tryptophan	C00643
Pyridoxamine-P	C00534
Fructose-2,6PP	C00665
Cholate	C00695
O2.-	C00704
Betaine	C00719
Spermine	C00750
Squalene	C00751
Retinoate	C00777
Serotonin	C00780
Pantetheine	C00831
Deamido-NAD	C00857
Pantothenate	C00864
Dephospho-CoA	C00882
6-Deoxy-L-galactose	C01019
Hydroxymethylbilane	C01024
UroporphyrinogenIII	C01051
Squalene_2,3-oxide	C01054
Protoporphyrinogen_IX	C01079
Trehalose	C01083
Fructose-1P	C00085
D-Tagatose-6P	C01097
Phosphopantetheine	C01134
S-Adenosylmethioninamine	C01137
trans-4-Hydroxy-L-proline	C01157
Provitamin_D3	C01164
S-Succinyldihydrolipoamide	C01169
Lathosterol	C01189
D-3-Amino-isobutanoate	C01205
GDP-4-dehydro-6-deoxy-D-mannose	C01222
3alpha,7alpha,12alpha-Trihydroxy-5beta-cholestan-26-al	C01301
NH4+	C01342
Chitobiose	C01674
Cysteamine	C01678
Elaidate	C01712
L-Fuculose	C01721
Lanosterol	C01724
Desmosterol	C01802
O-(4-Hydroxy-3,5-diidophenyl)-3,5-diiodo-L-tyrosine	C02465
5-Oxoproline	C01879
Glycocholate	C01921
Acetylcholine	C01996
Leukotriene_C4	C02166
Methylmalonate	C02170
Protein_lysine	C02188
Protoporphyrin	C02191
Triiodothyronine	C02465
Xanthurenate	C02470
L-3-Cyanoalanine	C02512
Chenodiol	C02528
Estrone_3-sulfate	C02538
L-Octanoylcarnitine	C02838
L-Fucose-1P	C02985
4-Nitrophenyl-P	C03360
Galactose-1P	C00446
Presqualene-PP	C03428
5-Formyl-THF	C00234
D-4-Phosphopantothenate	C03492
7alpha-Hydroxycholesterol	C03594
6-Pyruvoyltetrahydropterin	C03684
Apo-ACP	C03688
Dopamine	C03758
Tagatose-1,6PP	C03785
N-Pantothenoylcysteine	C04352
6-Lactoyl-5,6,7,8-tetrahydropterin	C04244
N-Acetylmannosamine-6P	C04257
L-1-Pyrroline-3-hydroxy-5-carboxylate	C04281
S-(2-Methylpropanoyl)-dihydrolipoamide	C15977
3alpha,7alpha-Dihydroxy-5beta-cholestanate	C04554
Dehydroepiandrosterone_sulfate	C04555
3alpha,7alpha-Dihydroxy-5beta-cholestanoyl-CoA	C04644
3alpha,7alpha,12alpha-Trihydroxy-5beta-cholestanate	C05454
3alpha,7alpha,12alpha-Trihydroxy-5beta-cholestanoyl-CoA	C05448
Dihydroneopterin	C04874
6-[(1S,2R)-1,2-Dihydroxy-3-triphosphooxypropyl]-7,8-dihydropterin	C04895
3-Ureidoisobutyrate	C05100
7-Dehydrodesmosterol	C05107
14-Demethyllanosterol	C05108
S-(2-Methylbutanoyl)-dihydrolipoamide	C15979
S-(3-Methylbutanoyl)-dihydrolipoamide	C15975
3-Carboxy-1-hydroxypropyl-ThPP	C05381
3-Keto-beta-D-galactose	C05394
Lactose-6P	C05396
Galactosylglycerol	C05401
3-Ketolactose	C05403
Zymosterol	C05437
5alpha-Cholesta-7,24-dien-3beta-ol	C05439
5beta-Cholestane-3alpha,7alpha,26-triol	C05444
3alpha,7alpha-Dihydroxy-5beta-cholestan-26-al	C05445
5beta-Cholestane-3alpha,7alpha,12alpha,26-tetrol	C05446
3alpha,7alpha,12alpha,24-Tetrahydroxy-5beta-cholestanoyl-CoA	C05450
7alpha-Hydroxy-5beta-cholestan-3-one	C05451
5beta-Cholestane-3alpha,7alpha-diol	C05452
7alpha,12alpha-Dihydroxy-5beta-cholestan-3-one	C05453
3alpha,7alpha,12alpha-Trihydroxycoprostane	C05454
3alpha,7alpha,12alpha-Trihydroxy-5beta-cholest-24-enoyl-CoA	C05460
Taurochenodeoxycholate	C05465
3alpha,7alpha,12alpha-Trihydroxy-5beta-24-oxocholestanoyl-CoA	C05467
2-Amino-3-oxoadipate	C05520
3,4-Dihydroxymandelaldehyde	C05577
3,4-Dihydroxymandelate	C07470
3-Methoxy-4-hydroxyphenylacetaldehyde	C05582
Homovanillate	C05582
3-Methoxy-4-hydroxyphenylglycolaldehyde	C05583
Vanillylmandelate	C05584
5-Hydroxyindoleacetaldehyde	C05634
5-Hydroxyindoleacetate	C05635
4-(2-Amino-3-hydroxyphenyl)-2,4-dioxobutanoate	C05645
Formylanthranilate	C05653
gamma-Glutamyl-beta-cyanoalanine	C05711
UroporphyrinogenI	C05766
CoproporphyrinogenI	C05768
Bilirubin-bisglucuronoside	C05787
Nicotinate_D-ribonucleoside	C01185
Formamidopyrimidine_nucleoside_triphosphate	C05922
2,5-Diaminopyrimidine_nucleoside_triphosphate	C05923
N-(omega)-Hydroxyarginine	C05933
L-erythro-4-Hydroxyglutamate	C03079
LTD4	C05951
Propinol_adenylate	C05983
2-Hydroxybutyrate	C05984
Acetyl_adenylate	C05993
gamma-Glutamyl-3-aminopropiononitrile	C06114
2,5-Diamino-6-(5-triphosphoryl-3,4-trihydroxy-2-oxopentyl)-_amino-4-oxopyrimidine	C06148
S-Glutaryldihydrolipoamide	C06157
N-Acetylneuraminate-9P	C06241
gamma-Linolenate	C06426
Linolenate	C06427
Phenylacetate	C07086
Lepidimoide	C08241
Lignocerate	C08320
Activated_methyl_group	C10905
4,4-Dimethyl-5alpha-cholesta-8,14,24-trien-3beta-ol	C11455
Fibrinogen	C00393
ApoTransferin	C05780
Linolenoyl-CoA	C16162
Glucosylceramide-pool	C01190
2-Lysolecithin-pool	C04230
Cholesterol-ester-palm	C11251
1-Acylglycerol-3P-palmn	C03372
1-Acylglycerol-3P-VLDL-SM-pool	C03372
1-Acylglycerol-VLDL-SM-pool	C03372
1-Acylglycerol-3P-Bile-PC-pool	C03372
1-Acylglycerol-3P-CL-pool	C03372
Dihomo-gamma-linolenate	C03242
4alpha-Methylzymosterol-4-carboxylate	C15808
3-Keto-4-methylzymosterol	C15816
4alpha-Methylzymosterol	C05103
Methylthioribose-1P	C04188
Hydroxymethylglutathione	C14180
Formylglutathione	C01031
Cholestenol	C01189
O-Propanoylcarnitine	C03017
O-Butanoylcarnitine	C02862
Zinc	C00038
decanoic-acid	C02530
lauric-acid	C02679
myristic-acid	C06424
20-hydroxy-arachidonate	C14748
thromboxane-b2	C05963
leukotriene-a4	C00909
leukotriene-b4	C02165
leukotriene-e4	C05952
leukotriene-f4	C06462
reverse-triiodthyronine	C07639
Bilirubin-monoglucuronoside	C03033
lithocholate	C03990
taurolithocholate	C02592
glycolithocholate	C15557
ursodeoxycholate	C07880
sulfoglycolithocholate	C11301
sulfotaurolithocholate	C03642
prostaglandin-a1	C04685
prostaglandin-a2	C00427
prostaglandin-b1	C00959
prostaglandin-b2	C00427
prostaglandin-c1	C00959
prostaglandin-c2	C00427
prostaglandin-d1	C00959
prostaglandin-d2	C00696
prostaglandin-d3	C13802
prostaglandin-e1	C04741
prostaglandin-e2	C00584
prostaglandin-e3	C06439
prostaglandin-f1alpha	C06475
prostaglandin-f2alpha	C13809
prostaglandin-f2beta	C02314
prostaglandin-g2	C00427
prostaglandin-h2	C00427
prostaglandin-i2	C01312
mitoApo-ACP	C03688
mitoACP	C03688
Alpam	C07188
Alpro	C04741
Gcald	C03375
