# Supplementary material for: In Silico Modeling of Liver Metabolism in a Human Disease Reveals a Key Enzyme for Histidine and Histamine Homeostasis
Source: Cell Rep. 2016 May 26;15(10):2292–300. doi: 10.1016/j.celrep.2016.05.014 (PMC4906368; doi:10.1016/j.celrep.2016.05.014)
Supplement: Table S5. Metabolites and Reactions Whose Concentrations Are Affected by the AGT LoF According to In Silico and Forcing the Flux of Histidine to Histamine to Be Zero, Related to Figure 2 and the Experimental Procedures [file mmc5.xlsx]

## Sheet: Reactions Rank
Reactions	Enzyme/Transport	Delta Flux	Abs Delta Flux	WT Reaction Sign	PH1 Reaction Sign
Hydroxypyruvate(p) <=> Hydroxypyruvate(c)	0	397.946	397.946	1	0
Serine(p) <=> Serine(c)	0	-397.946	397.946	-1	0
Pyruvate(p) + Serine(p) -> Alanine(p) + Hydroxypyruvate(p)	EC:2.6.1.44	387.428	387.428	1	0
Alanine(p) + Glyoxylate(p) -> Pyruvate(p) + Glycine(p)	EC:2.6.1.44	373.303	373.303	1	0
Glycine(c) <=> Glycine(p)	0	-308.488	308.488	-1	1
Serine(c) <=> H2O(c) + Glycine(c)	0	-262.277	262.277	-1	-1
NAD+(c) + Glycolaldehyde(c) -> NADH(c) + Glycolate(c)	0	247.147	247.147	1	1
O2(p) + Glycolate(p) -> H2O2(p) + Glyoxylate(p)	0	243.441	243.441	1	1
Glycolate(c) <=> Glycolate(p)	0	243.441	243.441	1	1
H2O2(c) <=> H2O2(p)	0	-242.942	242.942	-1	-1
O2(p) <=> O2(c)	Free_diffusion	-242.793	242.793	-1	-1
NADH(c) + Hydroxypyruvate(c) -> NAD+(c) + Glycerate(c)	0	230.876	230.876	1	1
H2O2(c) <=> H2O(c) + O2(c)	0	222.176	222.176	1	-1
Glycerate(c) ->	0	210.164	210.164	1	1
Glycolaldehyde(c) <=>	0	-190.306	190.306	-1	-1
H2O2(p) <=> H2O(p) + O2(p)	0	76.1303	76.1303	1	1
H2O(p) + O2(p) + Glycine(p) -> H2O2(p) + Glyoxylate(p) + NH3(p)	0	75.3334	75.3334	1	1
NH3(p) <=> NH3(c)	0	75.3334	75.3334	1	1
Pyruvate(c) + Serine(c) -> Alanine(c) + Hydroxypyruvate(c)	EC:2.6.1.51	-67.274	67.274	-1	1
Glyoxylate(c) <=> Glyoxylate(p)	0	65.0475	65.0475	-1	-1
Serine(c) -> NH3(c) + Pyruvate(c)	EC:4.3.1.17	-56.9507	56.9507	-1	-1
Hydroxypyruvate(c) -> CO2(c) + Glycolaldehyde(c)	0	56.8409	56.8409	1	1
Alanine(c) + Glyoxylate(c) -> Pyruvate(c) + Glycine(c)	EC:2.6.1.2	-46.8548	46.8548	1	1
2PG(c) <=> H2O(c) + PEP(c)	EC:4.2.1.11	43.1429	43.1429	-1	-1
2PG(c) <=> 3PG(c)	EC:5.4.2.1	-43.1429	43.1429	1	1
NADP+(c) + Glycerate(c) <=> NADPH(c) + Hydroxypyruvate(c)	EC:1.1.1.81	-42.9555	42.9555	-1	-1
H2O(c) + NAD+(c) + Glyceraldehyde(c) <=> NADH(c) + Glycerate(c)	EC:1.2.1.3	-34.8802	34.8802	-1	1
ATP(c) + Pyruvate(c) <=> ADP(c) + PEP(c)	EC:2.7.1.40	-31.1281	31.1281	-1	1
ATP(c) + Glycerate(c) -> ADP(c) + 3PG(c)	EC:2.7.1.31	28.7871	28.7871	-1	-1
H2O(c) + NAD+(c) + Hypoxanthine(c) <=> NADH(c) + Xanthine(c)	EC:1.17.1.4	28.7786	28.7786	1	-1
H2O(c) + O2(c) + Hypoxanthine(c) <=> H2O2(c) + Xanthine(c)	EC:1.17.3.2	-27.8036	27.8036	-1	1
O2(s) <=> O2(c)	Free_diffusion	-27.5632	27.5632	1	1
ATP(c) + Glyceraldehyde(c) <=> ADP(c) + GAP(c)	EC:2.7.1.28	25.533	25.533	1	1
NADP+(c) + 2 GSH(c) <=> NADPH(c) + GSSG(c)	EC:1.8.1.7	24.6783	24.6783	-1	-1
H2O2(c) + 2 GSH(c) -> 2 H2O(c) + GSSG(c)	EC:1.11.1.9	-24.6783	24.6783	1	1
NAD+(c) + Malate(c) <=> NADH(c) + OAA(c)	EC:1.1.1.37	-20.9085	20.9085	1	1
CO2(c) <=> CO2(m)	Free_diffusion	18.5466	18.5466	1	1
CO2(c) <=> CO2(s)	Free_diffusion	18.4394	18.4394	1	1
NAD+(c) + Pi(c) + GAP(c) <=> NADH(c) + 1,3DPG(c)	EC:1.2.1.12	17.8711	17.8711	-1	-1
ATP(c) + 3PG(c) <=> ADP(c) + 1,3DPG(c)	EC:2.7.2.3	-17.8711	17.8711	1	1
Glycine(c) <=> Glycine(m)	0	-17.8408	17.8408	-1	-1
NADP+(c) + Malate(c) <=> NADPH(c) + CO2(c) + Pyruvate(c)	EC:1.1.1.40	14.3859	14.3859	1	1
H+(PG)(p) <=> H+(PG)(c)	0	14.1247	14.1247	-1	-1
Pyruvate(p) + H+(PG)(p) <=> Pyruvate(c) + H+(PG)(c)	TCDB:2.A.1.13.1_TCDB:2.A.1.13.5	-14.1247	14.1247	1	1
Alanine(c) <=> Alanine(p)	0	-14.1247	14.1247	-1	0
NAD+(c) + Dihydrothymine(c) <=> NADH(c) + Thymine(c)	EC:1.3.1.1	-13.6148	13.6148	-1	-1
NADP+(c) + Dihydrothymine(c) <=> NADPH(c) + Thymine(c)	EC:1.3.1.2	12.4836	12.4836	1	1
Glucose(s) + Na+(s) -> Glucose(c) + Na+(c)	TCDB:2.A.21.3.6	-11.3743	11.3743	-1	1
NAD+(m) + CoA(m) + Pyruvate(m) -> NADH(m) + CO2(m) + Acetyl-CoA(m)	Complex_of_EC:1.2.4.1_EC:2.3.1.12_EC:1.8.1.4	-11.1253	11.1253	-1	-1
OAA(c) + GTP(c) -> CO2(c) + GDP(c) + PEP(c)	EC:4.1.1.32	-10.5716	10.5716	-1	1
Glyoxylate(p) + Serine(p) -> Glycine(p) + Hydroxypyruvate(p)	EC:2.6.1.44	10.5186	10.5186	1	0
Serine(c) -> Serine(m)	Transport_reaction	10.5128	10.5128	1	1
H2O(m) + Glycine(m) + 5,10-Methylene-THF(m) <=> Serine(m) + THF(m)	EC:2.1.2.1	-10.5128	10.5128	-1	-1
NAD+(m) + Glycine(m) + THF(m) <=> NADH(m) + CO2(m) + NH3(m) + 5,10-Methylene-THF(m)	EC:2.1.2.10	-10.4593	10.4593	-1	-1
H2O(c) + NADP+(c) + Acetaldehyde(c) -> NADPH(c) + Acetate(c)	EC:1.2.1.5	10.082	10.082	-1	-1
NH3(c) <=> NH3(m)	Free_diffusion	9.99568	9.99568	1	1
Pyruvate(c) + H+(PG)(c) -> Pyruvate(m) + H+(PG)(m)	Active_transport	-9.84873	9.84873	-1	-1
NAD+(c) + sn-Glycerol-3P(c) <=> NADH(c) + DHAP(c)	EC:1.1.1.8	9.83447	9.83447	1	-1
Oxalosuccinate(c) <=> CO2(c) + AKG(c)	EC:1.1.1.42	-9.46356	9.46356	-1	-1
NADP+(c) + Isocitrate(c) <=> NADPH(c) + Oxalosuccinate(c)	EC:1.1.1.42	-9.46356	9.46356	-1	-1
NADP+(c) + Glycerol(c) <=> NADPH(c) + Glyceraldehyde(c)	EC:1.1.1.2_EC:1.1.1.72	-9.34722	9.34722	1	1
H2O(s) <=> H2O(c)	Free_diffusion	-9.17806	9.17806	-1	-1
ATP(c) + Glycerol(c) <=> ADP(c) + sn-Glycerol-3P(c)	EC:2.7.1.30	8.75817	8.75817	-1	-1
2 H2O2(c) -> 2 H2O(c) + O2(c)	EC:1.11.1.6	8.45855	8.45855	1	1
Acetate(c) <=> Acetate(m)	Free_diffusion	7.84577	7.84577	-1	-1
Glycine(s) + Serine(c) <=> Glycine(c) + Serine(s)	TCDB:2.A.3.8.1	-7.35294	7.35294	1	1
AKG(c) + Aspartate(c) <=> Glutamate(c) + OAA(c)	EC:2.6.1.1	7.15532	7.15532	-1	-1
Glutamate(c) + H+(PG)(c) -> Glutamate(m) + H+(PG)(m)	TCDB:2.A.29.14.3	-7.1541	7.1541	1	1
Fructose-1,6PP(c) <=> DHAP(c) + GAP(c)	EC:4.1.2.13	-6.98961	6.98961	-1	-1
Oxalosuccinate(m) <=> CO2(m) + AKG(m)	EC:1.1.1.42	6.75636	6.75636	-1	-1
ATP(c) + Glucose(c) -> ADP(c) + Glucose-6P(c)	EC:2.7.1.1	-6.72898	6.72898	-1	1
Citrate(m) <=> Acetate(m) + OAA(m)	EC:4.1.3.6	-6.56435	6.56435	1	1
H2O(c) + NADP+(c) + 10-Formyl-THF(c) -> NADPH(c) + CO2(c) + THF(c)	EC:1.5.1.6	-6.2273	6.2273	1	1
CoA(m) + Citrate(m) <=> H2O(m) + Acetyl-CoA(m) + OAA(m)	EC:2.3.3.3	6.0899	6.0899	1	1
ATP(c) + GDP(c) <=> ADP(c) + GTP(c)	EC:2.7.4.6	-5.96612	5.96612	-1	-1
NAD+(c) + Glyoxylate(c) -> NADH(c) + Oxalate(c)	0	-5.89134	5.89134	1	1
Oxalate(c) ->	0	-5.89134	5.89134	1	1
Citrate(c) <=> Isocitrate(c)	EC:4.2.1.3	-5.87218	5.87218	-1	-1
Glucose-6P(c) <=> Fructose-6P(c)	EC:5.3.1.9	-5.67586	5.67586	1	1
H2O(m) + NADP+(m) + Glutamate(m) <=> NADPH(m) + NH3(m) + AKG(m)	EC:1.4.1.3_EC:1.4.1.4	-5.50026	5.50026	1	1
Glycolate(c) ->	0	-5.46408	5.46408	1	1
ATP(c) + beta-Alanine(c) + Histidine(c) -> PPi(c) + AMP(c) + Carnosine(c)	EC:6.3.2.11	5.3664	5.3664	-1	-1
H2O(c) + Carnosine(c) -> beta-Alanine(c) + Histidine(c)	EC:3.4.13.3	5.3664	5.3664	-1	-1
H2O(m) + ATP(m) + 3 H+(PG)(m) <=> ADP(m) + Pi(m) + 3 H+(PG)(c)	EC:3.6.3.14	5.24711	5.24711	-1	-1
NADPH(c) + Glyoxylate(c) -> NADP+(c) + Glycolate(c)	EC:1.1.1.79	-5.17144	5.17144	-1	1
H2O(c) + NAD+(c) + Acetaldehyde(c) -> NADH(c) + Acetate(c)	EC:1.2.1.3_EC:1.2.1.5	-5.03308	5.03308	-1	-1
ATP(c) + Fructose-6P(c) -> ADP(c) + Fructose-1,6PP(c)	EC:2.7.1.11	-4.97786	4.97786	-1	-1
GDP(m) + GTP(c) <=> GDP(c) + GTP(m)	Facilitated_diffusion	4.93632	4.93632	1	-1
H2O(c) + 5,10-Methenyl-THF(c) <=> 10-Formyl-THF(c)	EC:3.5.4.9	-4.87949	4.87949	1	1
H2O(c) + 3-Phosphoserine(c) -> Pi(c) + Serine(c)	EC:3.1.3.3	4.86305	4.86305	-1	-1
NAD+(c) + 3PG(c) -> NADH(c) + 3-Phosphonooxypyruvate(c)	EC:1.1.1.95	4.86305	4.86305	-1	-1
AKG(c) + 3-Phosphoserine(c) <=> Glutamate(c) + 3-Phosphonooxypyruvate(c)	EC:2.6.1.52	-4.86305	4.86305	1	1
Glycine(c) + Serine(s) + Na+(s) -> Glycine(s) + Serine(c) + Na+(c)	Utilized_transport	4.80769	4.80769	-1	-1
Malate(m) <=> H2O(m) + Fumarate(m)	EC:4.2.1.2	4.75408	4.75408	-1	-1
Glucose(s) <=> Glucose(c)	TCDB:2.A.1.1.29	4.63935	4.63935	1	1
H2O(c) + Homocarnosine(c) -> Histidine(c) + 4-Aminobutyrate(c)	EC:3.4.13.3	-4.33462	4.33462	-1	-1
ATP(c) + Histidine(c) + 4-Aminobutyrate(c) -> PPi(c) + AMP(c) + Homocarnosine(c)	EC:6.3.2.11	-4.33462	4.33462	-1	-1
NAD+(m) + CoA(m) + AKG(m) <=> NADH(m) + CO2(m) + Succinyl-CoA(m)	EC:1.2.4.2	-4.28911	4.28911	1	1
NADH(c) + Glyoxylate(c) -> NAD+(c) + Glycolate(c)	0	-3.99861	3.99861	1	1
H2O(c) + NAD+(c) + IMP(c) -> NADH(c) + Xanthosine-5P(c)	EC:1.1.1.205	-3.93856	3.93856	-1	-1
Pi(m) + Malate(c) <=> Pi(c) + Malate(m)	TCDB:2.A.29.2.2	3.91644	3.91644	-1	-1
NADP+(m) + Isocitrate(m) <=> NADPH(m) + Oxalosuccinate(m)	EC:1.1.1.42	3.82577	3.82577	1	-1
H2O(c) + Glycine(c) + 5,10-Methylene-THF(c) <=> Serine(c) + THF(c)	EC:2.1.2.1	3.82012	3.82012	-1	-1
CoA(m) + Succinate(m) + GTP(m) <=> Pi(m) + GDP(m) + Succinyl-CoA(m)	EC:6.2.1.4	3.79572	3.79572	-1	-1
Succinate(m) + Ubiquinone(m) -> Fumarate(m) + Ubiquinol(m)	EC:1.3.5.1	-3.79572	3.79572	1	1
2-Deoxy-D-ribose-5P(c) <=> Acetaldehyde(c) + GAP(c)	EC:4.1.2.4	3.77603	3.77603	-1	-1
2-Deoxy-D-ribose-1P(c) <=> 2-Deoxy-D-ribose-5P(c)	EC:5.4.2.7	3.77603	3.77603	-1	-1
4 H+(PG)(m) + 2 Ferricytochrome_C(m) + Ubiquinol(m) -> 4 H+(PG)(c) + 2 Ferrocytochrome_C(m) + Ubiquinone(m)	EC:1.10.2.2	-3.74842	3.74842	1	1
PEP(c) + cis-Aconitate(m) <=> PEP(m) + cis-Aconitate(c)	TCDB:2.A.29.7.2	3.65746	3.65746	0	-1
AKG(c) + cis-Aconitate(m) <=> AKG(m) + cis-Aconitate(c)	TCDB:2.A.29.7.2	-3.65746	3.65746	0	1
NADP+(c) + Thioredoxin(c) <=> NADPH(c) + Oxidized_thioredoxin(c)	Uncategorized_reaction	-3.54546	3.54546	1	1
ATP(c) + NH3(c) + Xanthosine-5P(c) -> PPi(c) + AMP(c) + GMP(c)	EC:6.3.4.1	-3.47776	3.47776	-1	-1
H2O(m) + NAD+(m) + Glutamate(m) <=> NADH(m) + NH3(m) + AKG(m)	EC:1.4.1.3_EC:1.4.1.2	3.46465	3.46465	1	1
O2(m) <=> O2(c)	Free_diffusion	3.46362	3.46362	-1	-1
Glycine(s) + Na+(s) -> Glycine(c) + Na+(c)	TCDB:2.A.18.6.7	-3.39366	3.39366	0	1
ATP(c) + Ribose-5P(c) -> AMP(c) + PRPP(c)	EC:2.7.6.1	3.34364	3.34364	1	1
NADP+(c) + NH3(c) + IMP(c) <=> NADPH(c) + GMP(c)	EC:1.7.1.7	3.31487	3.31487	1	1
Ribulose-5P(c) <=> D-Xylulose-5P(c)	EC:5.1.3.1	-3.23426	3.23426	-1	-1
ATP(c) + CoA(c) + Citrate(c) -> ADP(c) + Pi(c) + Acetyl-CoA(c) + OAA(c)	EC:2.3.3.8	3.18165	3.18165	1	1
Citrate(m) <=> Isocitrate(m)	EC:4.2.1.3	3.16499	3.16499	-1	-1
Alanine(m) + Glyoxylate(m) -> Pyruvate(m) + Glycine(m)	0	-3.13133	3.13133	-1	1
Glyoxylate(c) <=> Glyoxylate(m)	0	-3.13133	3.13133	-1	1
NAD+(m) + 4 H+(PG)(c) + Ubiquinol(m) <=> NADH(m) + 4 H+(PG)(m) + Ubiquinone(m)	EC:1.6.5.3	3.09709	3.09709	1	1
H2O(c) + dAMP(c) -> Pi(c) + Deoxyadenosine(c)	EC:3.1.3.5	3.07717	3.07717	-1	-1
Pi(c) + Deoxyadenosine(c) <=> Adenine(c) + 2-Deoxy-D-ribose-1P(c)	Enzyme_catalyzed	3.07717	3.07717	-1	-1
PPi(c) + AMP(c) <=> PRPP(c) + Adenine(c)	EC:2.4.2.7	-3.07717	3.07717	1	1
ATP(c) + dAMP(c) <=> ADP(c) + dADP(c)	EC:2.7.4.11	-3.07717	3.07717	1	1
beta-Alanine(c) <=> beta-Alanine(m)	Facilitated_diffusion	-3.06926	3.06926	-1	-1
AKG(m) + beta-Alanine(m) <=> Glutamate(m) + 3-Oxopropanoate(m)	EC:2.6.1.55_EC:2.6.1.19	-3.06926	3.06926	-1	-1
ATP(c) + CoA(c) + Acetate(c) -> PPi(c) + AMP(c) + Acetyl-CoA(c)	EC:6.2.1.1	-3.06455	3.06455	-1	-1
NAD+(m) + Isocitrate(m) <=> NADH(m) + Oxalosuccinate(m)	EC:1.1.1.42	2.9306	2.9306	-1	-1
H2O(m) + Glutamine(m) -> NH3(m) + Glutamate(m)	EC:3.5.1.2_EC:3.5.1.38	2.88944	2.88944	1	1
H2O(c) + dADP(c) + Oxidized_thioredoxin(c) <=> ADP(c) + Thioredoxin(c)	EC:1.17.4.1	-2.8466	2.8466	1	1
Glycine(s) <=> Glycine(c)	Utilized_transport	2.82805	2.82805	1	1
Aspartate(c) <=> CO2(c) + beta-Alanine(c)	EC:4.1.1.11	-2.77232	2.77232	1	1
NAD+(m) + CoA(m) + 3-Oxopropanoate(m) -> NADH(m) + CO2(m) + Acetyl-CoA(m)	EC:1.2.1.18	-2.72065	2.72065	1	1
NADP+(c) + 5,10-Methylene-THF(c) <=> NADPH(c) + 5,10-Methenyl-THF(c)	EC:1.5.1.5	-2.67617	2.67617	1	1
AKG(c) + Malate(m) <=> AKG(m) + Malate(c)	TCDB:2.A.29.2.2	-2.6463	2.6463	1	1
ATP(m) + GDP(m) <=> ADP(m) + GTP(m)	EC:2.7.4.6	-2.58382	2.58382	-1	-1
H2O(c) + ATP(c) <=> ADP(c) + Pi(c) + ATP-energy(c)	Virtual_reaction/potential_definition	-2.56373	2.56373	1	1
H2O(m) <=> H2O(c)	Free_diffusion	2.52856	2.52856	1	1
NADP+(m) + 2 GSH(m) <=> NADPH(m) + GSSG(m)	EC:1.8.1.7	2.46297	2.46297	-1	-1
H2O2(m) + 2 GSH(m) -> 2 H2O(m) + GSSG(m)	EC:1.11.1.9	-2.46297	2.46297	1	1
Glutamate(c) + Aspartate(m) + H+(PG)(c) -> Glutamate(m) + Aspartate(c) + H+(PG)(m)	TCDB:2.A.29.14.2	2.44274	2.44274	1	1
AKG(m) + Aspartate(m) <=> Glutamate(m) + OAA(m)	EC:2.6.1.1	-2.44274	2.44274	-1	-1
NAD+(c) + O2(c) + N-Acetylneuraminate(c) <=> H2O(c) + NADH(c) + NeuNGc(c)	EC:1.14.18.2	2.43815	2.43815	-1	-1
CTP(c) + NeuNGc(c) <=> PPi(c) + CMP-NeuNGc(c)	EC:2.7.7.43	2.43815	2.43815	-1	-1
PPi(c) <=> PPi(n)	Transport_reaction	2.43815	2.43815	-1	-1
CMP-N-acetylneuraminate(c) <=> CMP-N-acetylneuraminate(n)	Transport_reaction	2.43815	2.43815	-1	-1
CTP(n) + N-Acetylneuraminate(n) <=> PPi(n) + CMP-N-acetylneuraminate(n)	EC:2.7.7.43	-2.43815	2.43815	1	1
N-Acetylneuraminate(c) <=> N-Acetylneuraminate(n)	Transport_reaction	-2.43815	2.43815	1	1
CTP(c) <=> CTP(n)	Transport_reaction	-2.43815	2.43815	1	1
Palmitate(s) -> Palmitate(c)	TCDB:4.C.1.1.5_TCDB:4.C.1.1.8	-2.43591	2.43591	1	1
Histidine(c) + Na+(c) <=> Histidine(s) + Na+(s)	TCDB:2.A.18.6.5	-2.41672	2.41672	-1	1
Alanine(c) -> Alanine(m)	Transport_reaction	-2.41331	2.41331	-1	1
NAD+(m) + (S)-3-Hydroxybutyryl-CoA(m) <=> NADH(m) + Acetoacetyl-CoA(m)	EC:1.1.1.35	2.27915	2.27915	1	1
(S)-3-Hydroxybutyryl-CoA(m) <=> H2O(m) + Crotonyl-CoA(m)	EC:4.2.1.17	-2.27915	2.27915	-1	-1
Cytidine(s) + Na+(s) -> Cytidine(c) + Na+(c)	TCDB:2.A.41.2.3	2.26244	2.26244	1	0
NAD+(m) + L-Lactate(m) -> NADH(m) + Pyruvate(m)	EC:1.1.1.27	2.24367	2.24367	-1	-1
H+(PG)(c) + L-Lactate(c) -> H+(PG)(m) + L-Lactate(m)	Transport_reaction	2.24367	2.24367	-1	-1
O2(m) + 4 H+(PG)(m) + 4 Ferrocytochrome_C(m) -> 2 H2O(m) + 4 H+(PG)(c) + 4 Ferricytochrome_C(m)	EC:1.9.3.1	-2.23214	2.23214	1	1
Glutamate(c) + 5-Formiminotetrahydrofolate(c) <=> THF(c) + N-Formimino-L-glutamate(c)	EC:2.1.2.5	2.20332	2.20332	-1	-1
4-Imidazolone-5-propanoate(c) <=> H2O(c) + Urocanate(c)	EC:4.2.1.49	2.20332	2.20332	-1	-1
Histidine(c) <=> NH3(c) + Urocanate(c)	EC:4.3.1.3	-2.20332	2.20332	1	1
H2O(c) + 4-Imidazolone-5-propanoate(c) <=> N-Formimino-L-glutamate(c)	EC:3.5.2.7	-2.20332	2.20332	1	1
5-Formiminotetrahydrofolate(c) <=> NH3(c) + 5,10-Methenyl-THF(c)	EC:4.3.1.4	-2.20332	2.20332	1	1
Ribose-5P(c) <=> Ribulose-5P(c)	EC:5.3.1.6	-2.17518	2.17518	-1	-1
NADP+(c) + 5,6-Dihydrouracil(c) <=> NADPH(c) + Uracil(c)	EC:1.3.1.2	2.11274	2.11274	1	1
NADP+(c) + 5-Methyl-THF(c) <=> NADPH(c) + 5,10-Methylene-THF(c)	EC:1.5.1.20	2.09202	2.09202	1	1
Glutamine(m) + H+(PG)(c) -> Glutamine(c) + H+(PG)(m)	Transport_reaction	-2.07697	2.07697	-1	-1
NAD+(m) + NADPH(m) + H+(PG)(m) <=> NADH(m) + NADP+(m) + H+(PG)(c)	Transport_reaction	2.03817	2.03817	1	1
H2O(c) + Fructose-1,6PP(c) -> Pi(c) + Fructose-6P(c)	EC:3.1.3.11	2.01175	2.01175	1	-1
NAD+(m) + CoA(m) + 2-Oxoadipate(m) <=> NADH(m) + CO2(m) + Glutaryl-CoA(m)	EC:1.2.4.2	1.98027	1.98027	1	1
Ubiquinone(m) + Glutaryl-CoA(m) <=> CO2(m) + Ubiquinol(m) + Crotonyl-CoA(m)	EC:1.3.99.7	1.98027	1.98027	1	1
AKG(c) + Alanine(c) <=> Pyruvate(c) + Glutamate(c)	EC:2.6.1.2	-1.97679	1.97679	-1	1
ATP(c) + Sedoheptulose-7P(c) <=> ADP(c) + Sedoheptulose-1,7PP(c)	EC:2.7.1.11	-1.93508	1.93508	-1	-1
Sedoheptulose-1,7PP(c) <=> DHAP(c) + Erythrose-4P(c)	EC:4.1.2.13	-1.92052	1.92052	-1	-1
NADP+(m) + Octanoyl-CoA(m) <=> NADPH(m) + (2E)-Octenoyl-CoA(m)	EC:1.3.1.38	1.90316	1.90316	1	-1
Adenylosuccinate(c) -> AMP(c) + Fumarate(c)	EC:4.3.2.2	-1.90176	1.90176	-1	-1
GTP(c) + Aspartate(c) + IMP(c) -> Pi(c) + GDP(c) + Adenylosuccinate(c)	EC:6.3.4.4	-1.90176	1.90176	-1	-1
Cytidine(s) <=> Cytidine(c)	TCDB:2.A.57.1.4	-1.89872	1.89872	1	1
AKG(c) + Isocitrate(m) <=> AKG(m) + Isocitrate(c)	TCDB:2.A.29.7.2	-1.88454	1.88454	1	1
H2O(c) + AMP(c) <=> NH3(c) + IMP(c)	EC:3.5.4.6	-1.85812	1.85812	-1	-1
H2O(m) + NADP+(m) + Saccharopine(m) <=> NADPH(m) + Glutamate(m) + 2-Aminoadipate_6-semialdehyde(m)	EC:1.5.1.10	1.84422	1.84422	1	1
sn-Glycerol-3P(c) + Ubiquinone(m) <=> DHAP(c) + Ubiquinol(m)	EC:1.1.5.3	-1.83498	1.83498	-1	-1
ATP(c) -> PPi(c) + cAMP(c)	EC:4.6.1.1	1.82154	1.82154	1	1
H2O(c) + cAMP(c) -> AMP(c)	EC:3.1.4.17	1.82154	1.82154	1	1
NAD+(c) + 5,6-Dihydrouracil(c) <=> NADH(c) + Uracil(c)	EC:1.3.1.1	-1.8158	1.8158	-1	-1
Malate(c) <=> H2O(c) + Fumarate(c)	EC:4.2.1.2	1.78876	1.78876	-1	-1
Ubiquinone(m) + Myristoyl-CoA(m) -> Ubiquinol(m) + (2E)-Tetradecenoyl-CoA(m)	EC:1.3.3.6	1.7129	1.7129	-1	-1
2 Acetyl-CoA(m) <=> CoA(m) + Acetoacetyl-CoA(m)	EC:2.3.1.9	-1.7057	1.7057	-1	-1
AKG(m) + L-2-Aminoadipate(m) <=> Glutamate(m) + 2-Oxoadipate(m)	EC:2.6.1.39	1.62292	1.62292	1	1
H2O(c) + NAD+(c) + 2-Aminoadipate_6-semialdehyde(c) <=> NADH(c) + L-2-Aminoadipate(c)	EC:1.2.1.31	1.62292	1.62292	1	1
L-2-Aminoadipate(m) + 2-Aminoadipate_6-semialdehyde(c) <=> L-2-Aminoadipate(c) + 2-Aminoadipate_6-semialdehyde(m)	Utilized_transport	-1.62292	1.62292	-1	-1
H2O(m) + NADP+(m) + Saccharopine(m) <=> NADPH(m) + AKG(m) + Lysine(m)	EC:1.5.1.8	-1.62292	1.62292	-1	-1
Fructose-6P(c) + GAP(c) <=> D-Xylulose-5P(c) + Erythrose-4P(c)	EC:2.2.1.1	1.61713	1.61713	1	1
GAP(c) + Sedoheptulose-7P(c) <=> Ribose-5P(c) + D-Xylulose-5P(c)	EC:2.2.1.1	1.61713	1.61713	1	1
Ubiquinone(m) + Octanoyl-CoA(m) -> Ubiquinol(m) + (2E)-Octenoyl-CoA(m)	EC:1.3.3.6	-1.60429	1.60429	-1	-1
NADP+(m) + Malate(m) <=> NADPH(m) + CO2(m) + Pyruvate(m)	EC:1.1.1.40	-1.58501	1.58501	1	1
Pi(c) + H+(PG)(c) -> Pi(m) + H+(PG)(m)	TCDB:2.A.29.4.1	-1.57512	1.57512	-1	-1
NAD+(m) + Malate(m) <=> NADH(m) + OAA(m)	EC:1.1.1.37	1.56475	1.56475	1	1
Pi(s) + Na+(s) -> Pi(c) + Na+(c)	TCDB:2.A.1.14.6	-1.5157	1.5157	0	1
H2O(m) + Acetyl-CoA(m) -> CoA(m) + Acetate(m)	EC:3.1.2.1	-1.50287	1.50287	1	1
H2O(c) + ATP(c) + Palmitate(c) -> ADP(c) + Pi(c) + Palmitate(s)	TCDB:3.A.1.211.1	-1.4873	1.4873	-1	-1
ATP(c) + GMP(c) <=> ADP(c) + GDP(c)	EC:2.7.4.8	1.46833	1.46833	1	-1
NADPH(c) + O2(c) + CMP-N-acetylneuraminate(c) <=> H2O(c) + NADP+(c) + CMP-NeuNGc(c)	EC:1.14.18.2	-1.46373	1.46373	1	1
Methionine(s) + Threonine(c) + Na+(s) -> Methionine(c) + Threonine(s) + Na+(c)	Utilized_transport	1.46116	1.46116	-1	-1
NAD+(c) + L-Lactate(c) <=> NADH(c) + Pyruvate(c)	EC:1.1.1.27	-1.45807	1.45807	1	1
Malate(m) + Citrate(c) <=> Malate(c) + Citrate(m)	TCDB:2.A.29.7.2	1.45744	1.45744	1	-1
OAA(m) + GTP(m) -> CO2(m) + GDP(m) + PEP(m)	EC:4.1.1.32	-1.44322	1.44322	1	1
Guanosine(s) <=> Guanosine(c)	TCDB:2.A.57.1.4	-1.41403	1.41403	1	1
NAD+(c) + Dihydrofolate(c) <=> NADH(c) + Folate(c)	EC:1.5.1.3	-1.41403	1.41403	-1	-1
Pi(s) + 3 Na+(s) -> Pi(c) + 3 Na+(c)	Active_transport	1.40751	1.40751	1	-1
Phenylalanine(s) <=> Phenylalanine(c)	Utilized_transport	-1.40708	1.40708	1	1
NAD+(m) + 3-Hydroxyisobutyrate(m) -> NADH(m) + 2-Methyl-3-oxopropanoate(m)	EC:1.1.1.31	1.38153	1.38153	1	1
H2O(m) + 3-Hydroxyisobutyryl-CoA(m) -> CoA(m) + 3-Hydroxyisobutyrate(m)	EC:3.1.2.4	1.38153	1.38153	1	1
AKG(m) + Valine(m) -> Glutamate(m) + 3-Methyl-2-oxobutyrate(m)	EC:2.6.1.42	1.38153	1.38153	1	1
Ubiquinone(m) + Isobutyryl-CoA(m) -> Ubiquinol(m) + Methacrylyl-CoA(m)	EC:1.3.99.2	1.38153	1.38153	1	1
H2O(m) + Methacrylyl-CoA(m) -> 3-Hydroxyisobutyryl-CoA(m)	EC:4.2.1.17	1.38153	1.38153	1	1
NAD+(m) + CoA(m) + 3-Methyl-2-oxobutyrate(m) <=> NADH(m) + CO2(m) + Isobutyryl-CoA(m)	EC:1.2.1.25	1.38153	1.38153	1	1
NADP+(m) + Myristoyl-CoA(m) <=> NADPH(m) + (2E)-Tetradecenoyl-CoA(m)	EC:1.3.1.38	-1.37176	1.37176	-1	1
Palmitolate(s) -> Palmitolate(c)	TCDB:4.C.1.1.5	1.36269	1.36269	1	-1
NADP+(m) + Glycerol(m) -> NADPH(m) + Glyceraldehyde(m)	EC:1.1.1.72_EC:1.1.1.2	1.34774	1.34774	1	-1
ATP(m) + Glycerate(m) -> ADP(m) + 3PG(m)	EC:2.7.1.31	1.34774	1.34774	1	-1
H2O(m) + NAD+(m) + Glyceraldehyde(m) -> NADH(m) + Glycerate(m)	EC:1.2.1.3	1.34774	1.34774	1	-1
3PG(m) -> 3PG(c)	Postulated_Transport_reaction	1.34774	1.34774	1	-1
H2O(c) + Ethanolamine-P(c) -> Pi(c) + NH3(c) + Acetaldehyde(c)	EC:4.2.3.2	1.27293	1.27293	-1	-1
NADP+(m) + Lauroyl-CoA(m) <=> NADPH(m) + (2E)-Dodecenoyl-CoA(m)	EC:1.3.1.38	1.26227	1.26227	1	-1
PEP(c) + Isocitrate(m) <=> PEP(m) + Isocitrate(c)	TCDB:2.A.29.7.2	-1.25248	1.25248	-1	-1
ATP(c) + NH3(c) + Glutamate(c) -> ADP(c) + Pi(c) + Glutamine(c)	EC:6.3.1.2	1.25084	1.25084	1	1
2 H2O2(m) -> 2 H2O(m) + O2(m)	EC:1.11.1.6	1.23148	1.23148	-1	-1
NADPH(c) + Dihydrobiopterin(c) <=> NADP+(c) + Tetrahydrobiopterin(c)	EC:1.5.1.34	-1.22931	1.22931	-1	-1
H2O(c) + GTP(c) -> PPi(c) + GMP(c)	EC:3.6.1.19	1.21814	1.21814	-1	-1
O2(c) + Palmitoyl-CoA(c) + 2 Ferrocytochrome_b5(c) <=> 2 H2O(c) + 2 Ferricytochrome_b5(c) + palmitoleoyl-CoA(c)	EC:1.14.19.1	-1.21745	1.21745	-1	-1
Lysine(c) <=> Lysine(s)	TCDB:2.A.1.19.3	-1.21009	1.21009	-1	-1
Alanine(c) + Histidine(s) -> Alanine(s) + Histidine(c)	TCDB:2.A.3.8.15	-1.20462	1.20462	-1	1
Succinate(m) + Fumarate(c) <=> Succinate(c) + Fumarate(m)	TCDB:2.A.29.2.2	-1.1877	1.1877	-1	1
PPi(c) + GMP(c) <=> PRPP(c) + Guanine(c)	EC:2.4.2.8	-1.17081	1.17081	1	1
Pi(c) + PPi(c) + SAM(c) <=> H2O(c) + ATP(c) + Methionine(c)	EC:2.5.1.6	1.14396	1.14396	-1	-1
H2O(c) + SAH(c) <=> Homocysteine(c) + Adenosine(c)	EC:3.3.1.1	-1.14396	1.14396	1	1
Homocysteine(c) + 5-Methyl-THF(c) <=> Methionine(c) + THF(c)	EC:2.1.1.13	-1.14396	1.14396	-1	-1
Histidine(s) <=> Histidine(c)	Vesicular_transport	-1.14281	1.14281	1	1
Leucine(s) + Isoleucine(c) <=> Leucine(c) + Isoleucine(s)	TCDB:2.A.3.8.1	1.13122	1.13122	1	0
NADP+(c) + Dihydrofolate(c) <=> NADPH(c) + Folate(c)	EC:1.5.1.3	1.13122	1.13122	0	-1
NAD+(m) + Dihydrothymine(m) <=> NADH(m) + Thymine(m)	EC:1.3.1.1	1.13122	1.13122	1	1
Dihydrothymine(c) <=> Dihydrothymine(m)	Facilitated_diffusion	1.13122	1.13122	1	1
Thymine(c) -> Thymine(m)	Facilitated_diffusion	-1.13122	1.13122	-1	-1
H+(PG)(c) + (R)-3-Hydroxybutanoate(c) -> H+(PG)(m) + (R)-3-Hydroxybutanoate(m)	TCDB:1.D.6.1.1	-1.13122	1.13122	-1	0
H+(PG)(c) + (R)-3-Hydroxybutanoate(m) -> H+(PG)(m) + (R)-3-Hydroxybutanoate(c)	Transport_reaction	-1.13122	1.13122	0	1
ATP(c) + CoA(c) + Palmitate(c) -> PPi(c) + AMP(c) + Palmitoyl-CoA(c)	EC:6.2.1.3	-1.10833	1.10833	-1	-1
Fumarate(c) + Acetoacetate(c) <=> H2O(c) + Fumarylacetoacetate(c)	EC:3.7.1.2	1.10381	1.10381	-1	-1
AKG(c) + Tyrosine(c) <=> Glutamate(c) + 4-Hydroxyphenylpyruvate(c)	EC:2.6.1.5_EC:2.6.1.57	-1.10381	1.10381	1	1
O2(c) + Homogentisate(c) <=> 4-Maleylacetoacetate(c)	EC:1.13.11.5	-1.10381	1.10381	1	1
O2(c) + 4-Hydroxyphenylpyruvate(c) <=> CO2(c) + Homogentisate(c)	EC:1.13.11.27	-1.10381	1.10381	1	1
4-Maleylacetoacetate(c) <=> Fumarylacetoacetate(c)	EC:5.2.1.2	-1.10381	1.10381	1	1
O2(c) + Phenylalanine(c) + Tetrahydrobiopterin(c) <=> H2O(c) + Tyrosine(c) + Dihydrobiopterin(c)	EC:1.14.16.1	-1.10381	1.10381	1	1
NADH(c) + 2 Ferricytochrome_b5(c) <=> NAD+(c) + 2 Ferrocytochrome_b5(c)	EC:1.6.2.2	-1.0908	1.0908	-1	-1
ATP(c) + CoA(c) + Palmitolate(c) <=> PPi(c) + AMP(c) + palmitoleoyl-CoA(c)	EC:6.2.1.3	1.04837	1.04837	1	1
H2O(c) + Quinolinate(c) <=> 2-Amino-3-carboxymuconate_semialdehyde(c)	Uncategorized_reaction	1.02161	1.02161	1	-1
CO2(c) + PPi(c) + Nicotinate_ribonucleotide(c) <=> PRPP(c) + Quinolinate(c)	EC:2.4.2.19	1.02161	1.02161	1	-1
H2O(c) + Nicotinamide_D-ribonucleotide(c) <=> NH3(c) + Nicotinate_ribonucleotide(c)	EC:3.5.1.42	1.02161	1.02161	1	1
PPi(c) + Nicotinamide_D-ribonucleotide(c) <=> PRPP(c) + Nicotinamide(c)	EC:2.4.2.12	-1.02161	1.02161	-1	-1
Nicotinamide(c) <=> Nicotinamide(s)	TCDB:9.C.10.	-1.02161	1.02161	-1	-1
NAD+(m) + CoA(m) + 2-Oxobutyrate(m) <=> NADH(m) + CO2(m) + Propanoyl-CoA(m)	EC:1.2.7.2	-0.98345	0.98345	1	1
Threonine(c) <=> NH3(c) + 2-Oxobutyrate(c)	EC:4.3.1.19	-0.98345	0.98345	1	1
H2O(c) + Ethanolamine-P(c) -> Pi(c) + Ethanolamine(c)	EC:3.1.3.75	-0.981065	0.981065	1	1
NAD+(m) + CoA(m) + 2-Methyl-3-oxopropanoate(m) -> NADH(m) + CO2(m) + Propanoyl-CoA(m)	EC:1.2.1.27	0.975137	0.975137	1	1
PPi(c) + IMP(c) <=> PRPP(c) + Hypoxanthine(c)	EC:2.4.2.8	0.975062	0.975062	1	1
NADH(c) + O2(c) + CMP-N-acetylneuraminate(c) <=> H2O(c) + NAD+(c) + CMP-NeuNGc(c)	EC:1.14.18.2	-0.974415	0.974415	1	1
PEP(m) + Citrate(c) <=> PEP(c) + Citrate(m)	TCDB:2.A.29.7.2	0.961761	0.961761	1	1
NAD+(c) + 5-Methyl-THF(c) <=> NADH(c) + 5,10-Methylene-THF(c)	EC:1.5.1.20	-0.948064	0.948064	-1	-1
Guanosine(s) + Na+(s) -> Guanosine(c) + Na+(c)	TCDB:2.A.41.2.4	0.942685	0.942685	1	0
Ubiquinone(m) + Lauroyl-CoA(m) -> Ubiquinol(m) + (2E)-Dodecenoyl-CoA(m)	EC:1.3.3.6	-0.921124	0.921124	-1	-1
GAP(c) <=> DHAP(c)	EC:5.3.1.1	0.910636	0.910636	1	1
H2O(c) + PPi(c) -> 2 Pi(c)	EC:3.6.1.1	-0.898911	0.898911	1	1
Methionine(c) + Na+(c) <=> Methionine(s) + Na+(s)	TCDB:2.A.18.6.5	0.895551	0.895551	-1	-1
6 H2O(c) + 6 ATP(c) + 6 Glutamate(c) + THF(c) -> 6 ADP(c) + 6 Pi(c) + THF-hexaglutamate(c)	EC:6.3.2.17	0.873496	0.873496	-1	-1
THF-hexaglutamate(c) -> 6 Glutamate(c) + THF(c)	EC:3.4.19.9	0.873496	0.873496	-1	-1
ATP(m) + AMP(m) <=> 2 ADP(m)	EC:2.7.4.3	-0.854845	0.854845	-1	-1
Glycine(s) + Serine(c) + Na+(s) -> Glycine(c) + Serine(s) + Na+(c)	Utilized_transport	-0.848416	0.848416	1	1
NADP+(c) + Glucose-6P(c) <=> NADPH(c) + Glucono-1,5-lactone-6P(c)	EC:1.1.1.49	-0.836089	0.836089	1	1
NADP+(c) + 6-Phospho-D-gluconate(c) <=> NADPH(c) + CO2(c) + Ribulose-5P(c)	EC:1.1.1.44	-0.836089	0.836089	1	1
H2O(c) + Glucono-1,5-lactone-6P(c) <=> 6-Phospho-D-gluconate(c)	EC:3.1.1.31	-0.836089	0.836089	1	1
Ubiquinone(m) + Decanoyl-CoA(m) -> Ubiquinol(m) + (2E)-Decenoyl-CoA(m)	EC:1.3.3.6	0.823136	0.823136	-1	-1
H2O(c) + Cysteine(c) <=> NH3(c) + Pyruvate(c) + H2S(c)	EC:4.4.1.1	-0.822101	0.822101	-1	1
H2O(c) + NAD+(c) + Gentisate_aldehyde(c) <=> NADH(c) + 2,5-Dihydroxybenzoate(c)	EC:1.2.1.29	0.803219	0.803219	-1	-1
H2O2(c) + 2,5-Dihydroxybenzoate(c) <=> H2O(c) + O2(c) + Gentisate_aldehyde(c)	EC:1.2.3.1	0.803219	0.803219	-1	-1
H2O(m) + PPi(m) -> 2 Pi(m)	EC:3.6.1.1	-0.797921	0.797921	-1	-1
Ornithine(m) + H+(PG)(m) + Citrulline(c) <=> Ornithine(c) + H+(PG)(c) + Citrulline(m)	TCDB:2.A.29.19.1	0.797765	0.797765	-1	-1
Ornithine(c) + H+(PG)(m) + Citrulline(m) <=> Ornithine(m) + H+(PG)(c) + Citrulline(c)	TCDB:2.A.29.19.1	0.785261	0.785261	1	1
Valine(c) -> Valine(m)	Transport_reaction	0.770498	0.770498	1	1
Alanine(s) + Histidine(c) + Na+(s) -> Alanine(c) + Histidine(s) + Na+(c)	Utilized_transport	0.769312	0.769312	0	-1
ATP(m) + ADP(c) -> ATP(c) + ADP(m)	Utilized_transport	0.757731	0.757731	-1	-1
AKG(s) + Na+(s) -> AKG(c) + Na+(c)	TCDB:2.A.29.2.4_TCDB:2.A.29.16.1	0.754148	0.754148	1	1
Glutamine(c) + Na+(c) <=> Glutamine(s) + Na+(s)	TCDB:2.A.18.6.5	-0.754148	0.754148	1	1
NADH(c) <=> NAD+(c) + NADH-redox-potential(c)	Virtual_reaction/potential_definition	-0.754148	0.754148	1	1
H+(PG)(c) + 2-Oxobutyrate(c) -> H+(PG)(m) + 2-Oxobutyrate(m)	TCDB:2.A.1.13.5_TCDB:2.A.1.13.1	-0.747133	0.747133	1	1
Pi(c) + Uridine(c) <=> Uracil(c) + Ribose-1P(c)	EC:2.4.2.3	-0.745622	0.745622	-1	-1
Arginine(c) + H+(PG)(c) -> Arginine(m) + H+(PG)(m)	Facilitated_diffusion	0.741579	0.741579	1	0
Arginine(c) + Ornithine(m) + H+(PG)(m) <=> Arginine(m) + Ornithine(c) + H+(PG)(c)	TCDB:2.A.29.19.1	-0.741579	0.741579	-1	0
H+(PG)(c) + Leucine(c) -> H+(PG)(m) + Leucine(m)	Facilitated_diffusion	0.737697	0.737697	1	1
Pi(m) + sn-Glycerol-3P(c) -> Pi(c) + sn-Glycerol-3P(m)	TCDB:2.A.1.4.7	0.727653	0.727653	0	-1
ATP(m) + Glycerol(m) <=> ADP(m) + sn-Glycerol-3P(m)	EC:2.7.1.30	-0.727653	0.727653	0	1
H2O(c) + AMP(c) -> Pi(c) + Adenosine(c)	EC:3.1.3.5	0.726882	0.726882	1	1
AKG(c) + Cysteine(c) -> Glutamate(c) + Mercaptopyruvate(c)	EC:2.6.1.3	0.715858	0.715858	1	1
Sulfite(c) + Mercaptopyruvate(c) -> Pyruvate(c) + H2S2O3(c)	EC:2.8.1.2	0.715858	0.715858	1	1
H2O(c) + H2S2O3(c) -> Sulfate(c) + H2S(c)	Uncategorized_reaction	0.715858	0.715858	1	1
H2O(c) + Sulfite(c) + 2 Ferricytochrome_C(m) -> Sulfate(c) + 2 Ferrocytochrome_C(m)	EC:1.8.2.1	-0.715858	0.715858	-1	-1
H2O(c) + ATP(c) + Stearate(c) -> ADP(c) + Pi(c) + Stearate(s)	TCDB:3.A.1.211.1	-0.686686	0.686686	-1	-1
Stearate(s) -> Stearate(c)	TCDB:4.C.1.1.5_TCDB:4.C.1.1.8	-0.685071	0.685071	1	1
ATP(c) + AMP(c) <=> 2 ADP(c)	EC:2.7.4.3	0.683688	0.683688	-1	-1
ATP(c) + Pi(m) -> ATP(m) + Pi(c)	Facilitated_diffusion	0.680941	0.680941	1	-1
O2(c) + Tryptophan(c) <=> L-Formylkynurenine(c)	EC:1.13.11.11	-0.664248	0.664248	1	1
O2(c) + 3-Hydroxyanthranilate(c) <=> 2-Amino-3-carboxymuconate_semialdehyde(c)	EC:1.13.11.6	-0.664248	0.664248	1	1
H2O(c) + L-Formylkynurenine(c) <=> Formate(c) + Kynurenine(c)	EC:3.5.1.9	-0.664248	0.664248	1	1
NADPH(c) + O2(c) + Kynurenine(c) <=> H2O(c) + NADP+(c) + 3-Hydroxy-L-kynurenine(c)	EC:1.14.13.9	-0.664248	0.664248	1	1
H2O(c) + 3-Hydroxy-L-kynurenine(c) <=> Alanine(c) + 3-Hydroxyanthranilate(c)	EC:3.7.1.3	-0.664248	0.664248	1	1
Threonine(c) + Na+(c) <=> Threonine(s) + Na+(s)	TCDB:2.A.18.6.7	-0.659865	0.659865	1	1
AKG(c) + Succinate(m) <=> AKG(m) + Succinate(c)	TCDB:2.A.29.2.2	0.658103	0.658103	1	-1
Ornithine(c) + H+(PG)(m) <=> Ornithine(m) + H+(PG)(c)	TCDB:2.A.29.19.1	-0.657676	0.657676	1	1
H2O(c) + Asparagine(c) -> NH3(c) + Aspartate(c)	EC:3.5.1.1_EC:3.5.1.38	-0.638819	0.638819	-1	-1
H2O(c) + ATP(c) + Aspartate(c) + Glutamine(c) <=> PPi(c) + AMP(c) + Glutamate(c) + Asparagine(c)	EC:6.3.5.4	-0.638819	0.638819	-1	-1
ATP(m) + dUMP(m) -> ADP(m) + dUDP(m)	EC:2.7.4.4	-0.624017	0.624017	-1	1
dUMP(c) <=> dUMP(m)	Transport_reaction	-0.624017	0.624017	-1	1
H2O(c) + Guanine(c) <=> NH3(c) + Xanthine(c)	EC:3.5.4.3	-0.623685	0.623685	1	1
Lysine(c) + H+(PG)(m) <=> Lysine(m) + H+(PG)(c)	TCDB:2.A.29.19.1	0.623611	0.623611	1	-1
Glycerol(c) <=> Glycerol(m)	Facilitated_diffusion	0.620083	0.620083	1	-1
ATP(c) + Formate(c) + THF(c) -> ADP(c) + Pi(c) + 10-Formyl-THF(c)	EC:6.3.4.3	-0.612494	0.612494	1	1
H+(PG)(c) + Valine(c) -> H+(PG)(m) + Valine(m)	Facilitated_diffusion	0.611036	0.611036	1	1
ADP(m) + dUDP(c) -> ADP(c) + dUDP(m)	TCDB:2.A.29.16.1	0.607075	0.607075	0	-1
H2O(c) + Oxidized_thioredoxin(c) + dUDP(c) <=> UDP(c) + Thioredoxin(c)	EC:1.17.4.1	-0.607075	0.607075	0	1
Lysine(c) <=> Lysine(m)	Transport_reaction	0.58413	0.58413	1	1
Valine(c) + Isoleucine(s) + Na+(s) -> Valine(s) + Isoleucine(c) + Na+(c)	Utilized_transport	-0.578919	0.578919	-1	1
ATP(m) + CoA(m) + Acetoacetate(m) -> PPi(m) + AMP(m) + Acetoacetyl-CoA(m)	EC:6.2.1.16	-0.576469	0.576469	-1	1
Glycine(s) + Methionine(c) <=> Glycine(c) + Methionine(s)	TCDB:2.A.3.8.1	0.565611	0.565611	1	0
Leucine(c) + Isoleucine(s) + Na+(s) -> Leucine(s) + Isoleucine(c) + Na+(c)	Utilized_transport	0.565611	0.565611	0	-1
Methionine(c) + Threonine(s) + Na+(s) -> Methionine(s) + Threonine(c) + Na+(c)	Utilized_transport	-0.565611	0.565611	1	1
Methionine(s) + Cysteine(c) + Na+(s) -> Methionine(c) + Cysteine(s) + Na+(c)	Utilized_transport	-0.565611	0.565611	-1	-1
Cysteine(s) + Na+(s) -> Cysteine(c) + Na+(c)	TCDB:2.A.18.6.5	-0.565611	0.565611	1	1
Leucine(s) + Isoleucine(c) + Na+(s) -> Leucine(c) + Isoleucine(s) + Na+(c)	Utilized_transport	-0.565611	0.565611	0	1
Glutamine(c) + Histidine(s) -> Glutamine(s) + Histidine(c)	TCDB:2.A.3.8.15	-0.554734	0.554734	-1	-1
Valine(s) <=> Valine(c)	Utilized_transport	0.540413	0.540413	1	1
Pyruvate(m) + Acetoacetate(c) <=> Pyruvate(c) + Acetoacetate(m)	Unspecified	-0.53937	0.53937	1	1
H2O(c) + Acetyl-CoA(c) -> CoA(c) + Acetate(c)	EC:3.1.2.1	-0.532568	0.532568	1	1
ATP(m) + Thymidine(m) -> ADP(m) + dTMP(m)	EC:2.7.1.21	-0.529813	0.529813	-1	0
H2O(m) + dTMP(m) -> Pi(m) + Thymidine(m)	EC:3.1.3.5_EC:3.1.3.35	-0.529813	0.529813	-1	0
NADP+(m) + Decanoyl-CoA(m) <=> NADPH(m) + (2E)-Decenoyl-CoA(m)	EC:1.3.1.38	-0.524261	0.524261	1	1
ATP(c) + Uridine(c) <=> ADP(c) + UMP(c)	EC:2.7.1.48	0.521693	0.521693	1	1
Pi(m) + Succinate(c) <=> Pi(c) + Succinate(m)	TCDB:2.A.29.2.2	-0.514776	0.514776	1	1
Phenylalanine(c) + Leucine(s) + Na+(s) -> Phenylalanine(s) + Leucine(c) + Na+(c)	Utilized_transport	-0.513239	0.513239	-1	0
Glutamate(c) + Na+(c) <=> Glutamate(s) + Na+(s)	TCDB:2.A.18.6.3	0.509818	0.509818	1	1
AKG(c) + Citrate(m) <=> AKG(m) + Citrate(c)	TCDB:2.A.29.7.2	-0.504128	0.504128	1	1
H2O(m) + 2-Oxoglutaramate(m) -> NH3(m) + AKG(m)	EC:3.5.1.3	-0.499386	0.499386	1	1
Pyruvate(m) + Glutamine(m) -> Alanine(m) + 2-Oxoglutaramate(m)	EC:2.6.1.15	-0.499386	0.499386	1	1
H2O(p) <=> H2O(c)	Free_diffusion	0.499102	0.499102	-1	-1
(R)-Methylmalonyl-CoA(m) <=> Succinyl-CoA(m)	EC:5.4.99.2	0.493395	0.493395	1	1
AKG(s) + 3 Na+(s) -> AKG(c) + 3 Na+(c)	TCDB:2.A.47.1.4	0.485984	0.485984	-1	-1
AKG(s) + L-Lactate(c) <=> AKG(c) + L-Lactate(s)	TCDB:2.A.1.13.1	-0.485984	0.485984	1	1
Glutamine(s) + Histidine(c) + Na+(s) -> Glutamine(c) + Histidine(s) + Na+(c)	Utilized_transport	-0.478594	0.478594	0	1
Guanosine(s) + 2 Na+(s) -> Guanosine(c) + 2 Na+(c)	TCDB:2.A.41.2.6	0.471342	0.471342	1	0
H2O(c) + ATP(c) + Glutamine(c) + Xanthosine-5P(c) -> PPi(c) + AMP(c) + Glutamate(c) + GMP(c)	EC:6.3.5.2	-0.460792	0.460792	-1	-1
Deoxycytidine(s) <=> Deoxycytidine(c)	TCDB:2.A.57.1.4	0.455704	0.455704	1	1
Deoxycytidine(s) + 2 Na+(s) -> Deoxycytidine(c) + 2 Na+(c)	TCDB:2.A.41.2.6	-0.455704	0.455704	1	1
Pi(c) + Deoxyuridine(c) <=> Uracil(c) + 2-Deoxy-D-ribose-1P(c)	EC:2.4.2.23	0.448676	0.448676	-1	-1
Ribose-1P(c) <=> Ribose-5P(c)	EC:5.4.2.2	-0.448676	0.448676	1	1
ATP(c) + Deoxyuridine(c) <=> ADP(c) + dUMP(c)	EC:2.7.1.21	-0.448676	0.448676	1	1
AKG(m) + Isoleucine(m) <=> Glutamate(m) + 2-Oxo-3-methylvalerate(m)	EC:2.6.1.42	0.443927	0.443927	-1	-1
Ubiquinone(m) + 2-Methylbutyryl-CoA(m) <=> Ubiquinol(m) + Tiglyl-CoA(m)	EC:1.3.99.12	0.443927	0.443927	-1	-1
H+(PG)(c) + Isoleucine(c) -> H+(PG)(m) + Isoleucine(m)	Facilitated_diffusion	0.443927	0.443927	-1	-1
NAD+(m) + CoA(m) + 2-Oxo-3-methylvalerate(m) <=> NADH(m) + CO2(m) + 2-Methylbutyryl-CoA(m)	EC:1.2.1.25	0.443927	0.443927	-1	-1
NAD+(m) + (S)-3-Hydroxy-2-methylbutyryl-CoA(m) <=> NADH(m) + 2-Methylacetoacetyl-CoA(m)	EC:1.1.1.178	0.443927	0.443927	-1	-1
Acetyl-CoA(m) + Propanoyl-CoA(m) <=> CoA(m) + 2-Methylacetoacetyl-CoA(m)	EC:2.3.1.16	-0.443927	0.443927	1	1
(S)-3-Hydroxy-2-methylbutyryl-CoA(m) <=> H2O(m) + Tiglyl-CoA(m)	EC:4.2.1.17	-0.443927	0.443927	1	1
Serine(s) + H+(PG)(s) -> Serine(c) + H+(PG)(c)	TCDB:2.A.18.8.1	-0.442883	0.442883	-1	1
Phenylalanine(s) + Leucine(c) <=> Phenylalanine(c) + Leucine(s)	TCDB:2.A.3.8.1	-0.435085	0.435085	0	1
Serine(s) + H+(PG)(c) + Na+(s) -> Serine(c) + H+(PG)(s) + Na+(c)	TCDB:2.A.18.6.8	0.423037	0.423037	1	-1
Histidine(c) + Threonine(s) + Na+(s) -> Histidine(s) + Threonine(c) + Na+(c)	Utilized_transport	0.418244	0.418244	0	-1
Leucine(c) -> Leucine(m)	Transport_reaction	-0.409334	0.409334	1	1
NAD+(m) + CoA(m) + 2-Methyl-3-oxopropanoate(m) <=> NADH(m) + (R)-Methylmalonyl-CoA(m)	Enzyme_catalyzed	0.406397	0.406397	1	1
Malate(c) + Isocitrate(m) <=> Malate(m) + Isocitrate(c)	TCDB:2.A.29.7.2	-0.406275	0.406275	-1	1
H2O(c) + Dehydroalanine(c) -> NH3(c) + Pyruvate(c)	EC:4.3.1.17	-0.393468	0.393468	-1	0
Serine(c) -> H2O(c) + Dehydroalanine(c)	EC:4.3.1.17	-0.393468	0.393468	-1	0
Lysine(s) + Isoleucine(c) -> Lysine(c) + Isoleucine(s)	TCDB:2.A.3.8.15	-0.389533	0.389533	1	1
Tryptophan(c) + Na+(c) <=> Tryptophan(s) + Na+(s)	Facilitated_diffusion	0.381771	0.381771	0	-1
ATP(c) + Choline(c) -> ADP(c) + Phosphocholine(c)	EC:2.7.1.32	0.381318	0.381318	1	1
SAM(c) + Ethanolamine-P(c) <=> SAH(c) + N-Methylethanolamine-P(c)	EC:2.1.1.103	-0.381318	0.381318	-1	1
SAM(c) + N-Methylethanolamine-P(c) <=> SAH(c) + Phosphodimethylethanolamine(c)	EC:2.1.1.103	-0.381318	0.381318	-1	1
SAM(c) + Phosphodimethylethanolamine(c) <=> SAH(c) + Phosphocholine(c)	EC:2.1.1.103	-0.381318	0.381318	-1	1
Alanine(c) + Glutamine(s) + Na+(s) -> Alanine(s) + Glutamine(c) + Na+(c)	Utilized_transport	-0.377074	0.377074	-1	0
H2O(m) + ATP(m) <=> ADP(m) + Pi(m) + ATP-energy(m)	Virtual_reaction/potential_definition	-0.37483	0.37483	1	1
ATP(c) + Glycine(c) + 5-Phosphoribosylamine(c) <=> ADP(c) + Pi(c) + GAR(c)	EC:6.3.4.13	0.367658	0.367658	1	1
SAICAR(c) <=> Fumarate(c) + AICAR(c)	EC:4.3.2.2	0.367658	0.367658	1	1
10-Formyl-THF(c) + AICAR(c) <=> THF(c) + FAICAR(c)	EC:2.1.2.3	0.367658	0.367658	1	1
ATP(c) + Aspartate(c) + 5-Phosphoribosyl-4-carboxy-5-aminoimidazole(c) <=> ADP(c) + Pi(c) + SAICAR(c)	EC:6.3.2.6	0.367658	0.367658	1	1
ATP(c) + 5-Phosphoribosylformylglycinamidine(c) <=> ADP(c) + Pi(c) + AIR(c)	EC:6.3.3.1	0.367658	0.367658	1	1
10-Formyl-THF(c) + GAR(c) <=> THF(c) + N-Formyl-GAR(c)	EC:2.1.2.2	0.367658	0.367658	1	1
H2O(c) + ATP(c) + Glutamine(c) + N-Formyl-GAR(c) <=> ADP(c) + Pi(c) + Glutamate(c) + 5-Phosphoribosylformylglycinamidine(c)	EC:6.3.5.3	0.367658	0.367658	1	1
H2O(c) + IMP(c) <=> FAICAR(c)	EC:3.5.4.10	-0.367658	0.367658	-1	-1
PPi(c) + Glutamate(c) + 5-Phosphoribosylamine(c) <=> H2O(c) + Glutamine(c) + PRPP(c)	EC:2.4.2.14	-0.367658	0.367658	-1	-1
5-Phosphoribosyl-4-carboxy-5-aminoimidazole(c) <=> CO2(c) + AIR(c)	EC:4.1.1.21	-0.367658	0.367658	-1	-1
ATP(c) + CoA(c) + Arachidonate(c) -> PPi(c) + AMP(c) + Arachidonyl-CoA(c)	EC:6.2.1.3	0.366154	0.366154	-1	-1
Cytidine(s) + 2 Na+(s) -> Cytidine(c) + 2 Na+(c)	TCDB:2.A.41.2.6	-0.363726	0.363726	0	1
H+(PG)(c) + Acetoacetate(c) -> H+(PG)(m) + Acetoacetate(m)	Facilitated_diffusion	-0.362438	0.362438	1	1
Acetate(s) + Acetoacetate(c) <=> Acetate(c) + Acetoacetate(s)	TCDB:2.A.1.13.1	0.360541	0.360541	1	-1
Acetate(c) + Na+(c) <=> Acetate(s) + Na+(s)	Active_transport	0.360541	0.360541	-1	-1
H+(PG)(c) + Acetoacetate(c) <=> H+(PG)(s) + Acetoacetate(s)	TCDB:2.A.1.13.1	-0.360541	0.360541	1	1
H2O(c) + NAD+(c) + 2-Aminomuconate_semialdehyde(c) <=> NADH(c) + 2-Aminomuconate(c)	EC:1.2.1.32	0.357358	0.357358	1	1
2-Amino-3-carboxymuconate_semialdehyde(c) <=> CO2(c) + 2-Aminomuconate_semialdehyde(c)	EC:4.1.1.45	0.357358	0.357358	1	1
AKG(m) + 2-Oxoadipate(c) <=> AKG(c) + 2-Oxoadipate(m)	TCDB:2.A.29.2.4	0.357358	0.357358	1	1
NADP+(c) + NH3(c) + 2-Oxoadipate(c) <=> H2O(c) + NADPH(c) + 2-Aminomuconate(c)	EC:1.5.1.-	-0.357358	0.357358	-1	-1
ATP(c) + dGDP(c) <=> ADP(c) + dGTP(c)	EC:2.7.4.6	-0.352747	0.352747	1	1
H2O(c) + dGTP(c) + Oxidized_thioredoxin(c) <=> GTP(c) + Thioredoxin(c)	EC:1.17.4.1	-0.352747	0.352747	1	1
H2O(c) + ATP(c) + Urate(c) -> ADP(c) + Pi(c) + Urate(s)	TCDB:3.A.1.208.7	0.351377	0.351377	1	1
NAD+(m) + Hydracrylate(m) -> NADH(m) + 3-Oxopropanoate(m)	EC:1.1.1.59	0.348615	0.348615	1	1
Propanoyl-CoA(m) + Ubiquinone(m) -> Ubiquinol(m) + Acrylyl-CoA(m)	EC:1.3.3.6_EC:1.3.99.3	0.348615	0.348615	1	1
CoA(m) + Hydracrylate(m) <=> H2O(m) + 3-Hydroxypropionyl-CoA(m)	EC:3.1.2.4	-0.348615	0.348615	-1	-1
3-Hydroxypropionyl-CoA(m) <=> H2O(m) + Acrylyl-CoA(m)	EC:4.2.1.17	-0.348615	0.348615	-1	-1
Histidine(s) + Citrulline(c) <=> Histidine(c) + Citrulline(s)	Utilized_transport	-0.341162	0.341162	-1	-1
NAD+(m) + (S)-3-Hydroxytetradecanoyl-CoA(m) -> NADH(m) + 3-Oxotetradecanoyl-CoA(m)	EC:1.1.1.35_EC:1.1.1.211	0.341144	0.341144	-1	-1
NAD+(m) + (S)-3-Hydroxyhexadecanoyl-CoA(m) -> NADH(m) + 3-Oxopalmitoyl-CoA(m)	EC:1.1.1.211_EC:1.1.1.35	0.341144	0.341144	-1	-1
Palmitoyl-CoA(c) + L-Carnitine(c) <=> CoA(c) + L-Palmitoylcarnitine(c)	EC:2.3.1.21	0.341144	0.341144	-1	-1
L-Carnitine(m) + L-Palmitoylcarnitine(c) -> L-Carnitine(c) + L-Palmitoylcarnitine(m)	TCDB:2.A.29.8.3	0.341144	0.341144	-1	-1
Palmitoyl-CoA(m) + L-Carnitine(m) <=> CoA(m) + L-Palmitoylcarnitine(m)	EC:2.3.1.21	-0.341144	0.341144	1	1
(S)-3-Hydroxyhexadecanoyl-CoA(m) <=> H2O(m) + (2E)-Hexadecenoyl-CoA(m)	EC:4.2.1.17	-0.341144	0.341144	1	1
(S)-3-Hydroxytetradecanoyl-CoA(m) <=> H2O(m) + (2E)-Tetradecenoyl-CoA(m)	EC:4.2.1.17	-0.341144	0.341144	1	1
Acetyl-CoA(m) + Lauroyl-CoA(m) <=> CoA(m) + 3-Oxotetradecanoyl-CoA(m)	EC:2.3.1.16	-0.341144	0.341144	1	1
Acetyl-CoA(m) + Myristoyl-CoA(m) <=> CoA(m) + 3-Oxopalmitoyl-CoA(m)	EC:2.3.1.16	-0.341144	0.341144	1	1
Deoxyuridine(s) + 2 Na+(s) -> Deoxyuridine(c) + 2 Na+(c)	TCDB:2.A.41.2.6	0.339367	0.339367	1	0
Deoxyuridine(s) <=> Deoxyuridine(c)	TCDB:2.A.57.1.4	-0.339367	0.339367	1	1
Histidine(s) + Asparagine(c) -> Histidine(c) + Asparagine(s)	TCDB:2.A.3.8.15	-0.338454	0.338454	-1	-1
H2O(c) + Phosphatidate-VLDL-PE-pool(c) -> Pi(c) + 1,2-Diacylglycerol-VLDL-PE-pool(c)	EC:3.1.3.4	0.336644	0.336644	-1	-1
CoA(c) + Phosphatidate-VLDL-PE-pool(c) <=> 1-Acylglycerol-3P-VLDL-PE-pool(c) + Acyl-CoA-VLDL-PE-pool(c)	EC:2.3.1.51	-0.336644	0.336644	1	1
H2O(c) + ATP(c) + Glutamine(c) + UTP(c) -> ADP(c) + Pi(c) + Glutamate(c) + CTP(c)	EC:6.3.4.2	-0.333645	0.333645	-1	-1
CO2(r) <=> CO2(c)	Free_diffusion	-0.333634	0.333634	1	1
AKG(m) + Leucine(m) <=> Glutamate(m) + 4-Methyl-2-oxopentanoate(m)	EC:2.6.1.42	0.328363	0.328363	1	1
Ubiquinone(m) + Isovaleryl-CoA(m) <=> Ubiquinol(m) + 3-Methylcrotonyl-CoA(m)	EC:1.3.99.10	0.328363	0.328363	1	1
ATP(m) + HCO3-(m) + 3-Methylcrotonyl-CoA(m) <=> ADP(m) + Pi(m) + 3-Methylglutaconyl-CoA(m)	EC:6.4.1.4	0.328363	0.328363	1	1
NAD+(m) + CoA(m) + 4-Methyl-2-oxopentanoate(m) <=> NADH(m) + CO2(m) + Isovaleryl-CoA(m)	EC:1.2.1.25	0.328363	0.328363	1	1
HMG-CoA(m) <=> H2O(m) + 3-Methylglutaconyl-CoA(m)	EC:4.2.1.18	-0.328363	0.328363	-1	-1
HMG-CoA(m) <=> Acetyl-CoA(m) + Acetoacetate(m)	EC:4.1.3.4	0.325339	0.325339	-1	-1
Carbonate(c) <=> H2O(c) + CO2(c)	EC:4.2.1.1	0.322844	0.322844	1	1
Carbonate(c) <=> HCO3-(c)	Spontaneous_reaction	-0.322844	0.322844	-1	-1
Glutamate(m) + Proline(c) <=> Glutamate(c) + Proline(m)	Facilitated_diffusion	0.319977	0.319977	-1	-1
H+(PG)(c) + Proline(c) -> H+(PG)(m) + Proline(m)	Transport_reaction	-0.319977	0.319977	1	1
Succinate(m) + Citrate(c) <=> Succinate(c) + Citrate(m)	TCDB:2.A.29.7.2	0.319194	0.319194	-1	-1
ATP(c) + dCDP(c) <=> ADP(c) + dCTP(c)	EC:2.7.4.6	0.316703	0.316703	1	1
H2O(c) + Oxidized_thioredoxin(c) + dCTP(c) <=> CTP(c) + Thioredoxin(c)	EC:1.17.4.1	0.316703	0.316703	1	1
ATP(c) + UDP(c) <=> ADP(c) + UTP(c)	EC:2.7.4.6	-0.316703	0.316703	1	1
H2O(c) + ATP(c) + Palmitolate(c) -> ADP(c) + Pi(c) + Palmitolate(s)	TCDB:3.A.1.211.1	0.314321	0.314321	-1	-1
ATP(c) + CoA(c) + Stearate(c) -> PPi(c) + AMP(c) + Stearoyl-CoA(c)	EC:6.2.1.3	0.313116	0.313116	1	1
Glutamine(c) + H+(PG)(c) -> Glutamine(m) + H+(PG)(m)	Facilitated_diffusion	0.313083	0.313083	1	-1
Tryptophan(s) + Phenylalanine(c) + Na+(s) -> Tryptophan(c) + Phenylalanine(s) + Na+(c)	Utilized_transport	0.310775	0.310775	0	-1
Sphinganine(c) + Acyl-CoA-VLDL-SM-pool(c) <=> CoA(c) + Dihydroceramide-pool(c)	EC:2.3.1.24	0.308313	0.308313	-1	-1
H2O(c) + 1,2-Diacylglycerol-VLDL-PS-pool(c) -> Fatty-acid-VLDL-PS-pool(c) + 1-Acylglycerol-VLDL-PS-pool(c)	EC:3.1.1.3	0.307161	0.307161	1	1
H2O(c) + 1-Acylglycerol-VLDL-PS-pool(c) -> Glycerol(c) + Fatty-acid-VLDL-PS-pool(c)	EC:3.1.1.23	0.307161	0.307161	1	1
Succinate(c) + H+(PG)(m) + Citrate(m) <=> Succinate(m) + H+(PG)(c) + Citrate(c)	TCDB:2.A.29.7.2	0.30437	0.30437	1	0
GAP(c) + Sedoheptulose-7P(c) <=> Fructose-6P(c) + Erythrose-4P(c)	EC:2.2.1.2	0.303387	0.303387	-1	-1
ATP(c) + Adenosine(c) <=> ADP(c) + AMP(c)	EC:2.7.1.20	-0.300227	0.300227	-1	1
H+(PG)(s) + L-Lactate(s) <=> H+(PG)(c) + L-Lactate(c)	TCDB:2.A.1.13.1	0.299614	0.299614	1	1
NAD+(m) + (S)-Hydroxyhexanoyl-CoA(m) -> NADH(m) + 3-Oxohexanoyl-CoA(m)	EC:1.1.1.211_EC:1.1.1.35	0.298875	0.298875	-1	-1
NAD+(m) + (S)-Hydroxydecanoyl-CoA(m) <=> NADH(m) + 3-Oxodecanoyl-CoA(m)	EC:1.1.1.35_EC:1.1.1.211	0.298875	0.298875	-1	-1
NAD+(m) + (S)-3-Hydroxydodecanoyl-CoA(m) <=> NADH(m) + 3-Oxododecanoyl-CoA(m)	EC:1.1.1.35_EC:1.1.1.211	0.298875	0.298875	-1	-1
NAD+(m) + (S)-Hydroxyoctanoyl-CoA(m) -> NADH(m) + 3-Oxooctanoyl-CoA(m)	EC:1.1.1.211	0.298875	0.298875	-1	-1
Butyryl-CoA(m) + Ubiquinone(m) -> Ubiquinol(m) + Crotonyl-CoA(m)	EC:1.3.3.6	0.298875	0.298875	-1	-1
(S)-3-Hydroxydodecanoyl-CoA(m) <=> H2O(m) + (2E)-Dodecenoyl-CoA(m)	EC:4.2.1.17	-0.298875	0.298875	1	1
Acetyl-CoA(m) + Decanoyl-CoA(m) <=> CoA(m) + 3-Oxododecanoyl-CoA(m)	EC:2.3.1.16	-0.298875	0.298875	1	1
(S)-Hydroxyoctanoyl-CoA(m) <=> H2O(m) + (2E)-Octenoyl-CoA(m)	EC:4.2.1.17	-0.298875	0.298875	1	1
Acetyl-CoA(m) + Hexanoyl-CoA(m) <=> CoA(m) + 3-Oxooctanoyl-CoA(m)	EC:2.3.1.16	-0.298875	0.298875	1	1
Acetyl-CoA(m) + Octanoyl-CoA(m) <=> CoA(m) + 3-Oxodecanoyl-CoA(m)	EC:2.3.1.16	-0.298875	0.298875	1	1
(S)-Hydroxydecanoyl-CoA(m) <=> H2O(m) + (2E)-Decenoyl-CoA(m)	EC:4.2.1.17	-0.298875	0.298875	1	1
Acetyl-CoA(m) + Butyryl-CoA(m) <=> CoA(m) + 3-Oxohexanoyl-CoA(m)	EC:2.3.1.16	-0.298875	0.298875	1	1
(S)-Hydroxyhexanoyl-CoA(m) <=> H2O(m) + (2E)-Hexenoyl-CoA(m)	EC:4.2.1.17	-0.298875	0.298875	1	1
Sphingosine-1P(c) -> Ethanolamine-P(c) + Hexadecenal(c)	EC:4.1.2.27	0.298064	0.298064	-1	-1
ATP(c) + Sphingosine(c) -> ADP(c) + Sphingosine-1P(c)	EC:2.7.1.91	0.298064	0.298064	-1	-1
H2O(c) + Sphinganine-1P(c) -> Pi(c) + Sphinganine(c)	EC:3.1.3.4	0.298064	0.298064	-1	-1
NADPH(c) + O2(c) + Dihydroceramide-pool(c) <=> 2 H2O(c) + NADP+(c) + Ceramide-pool(c)	EC:1.14.-.-	0.298064	0.298064	1	1
Sphingosine(c) + Acyl-CoA-VLDL-SM-pool(c) <=> CoA(c) + Ceramide-pool(c)	EC:2.3.1.24	-0.298064	0.298064	1	1
Sphinganine-1P(c) <=> Ethanolamine-P(c) + Hexadecanal(c)	EC:4.1.2.27	-0.298064	0.298064	1	1
NADP+(c) + Hexadecanal(c) <=> NADPH(c) + Hexadecenal(c)	EC:1.3.1.27	-0.298064	0.298064	1	1
PPi(c) + Orotidine-5P(c) <=> PRPP(c) + Orotate(c)	EC:2.4.2.10	0.296946	0.296946	0	-1
H2O(c) + GMP(c) -> Pi(c) + Guanosine(c)	EC:3.1.3.5	0.296946	0.296946	0	-1
H2O(c) + (S)-Dihydroorotate(c) <=> N-Carbamoyl-L-aspartate(c)	EC:3.5.2.3	0.296946	0.296946	1	1
Pi(c) + Guanosine(c) <=> Guanine(c) + Ribose-1P(c)	EC:2.4.2.15_EC:2.4.2.1	0.296946	0.296946	1	1
Orotidine-5P(c) <=> CO2(c) + UMP(c)	EC:4.1.1.23	-0.296946	0.296946	0	1
(S)-Dihydroorotate(c) + Ubiquinone(m) -> Orotate(c) + Ubiquinol(m)	EC:1.3.1.14	-0.296946	0.296946	-1	-1
Aspartate(c) + Carbamoyl-P(c) -> Pi(c) + N-Carbamoyl-L-aspartate(c)	EC:2.1.3.2	-0.296946	0.296946	-1	-1
H2O(c) + 2 ATP(c) + Glutamine(c) + HCO3-(c) -> 2 ADP(c) + Pi(c) + Glutamate(c) + Carbamoyl-P(c)	EC:6.3.5.5	-0.296946	0.296946	-1	-1
H2O(c) + 5,6-Dihydrouracil(c) -> 3-Ureidopropionate(c)	EC:3.5.2.2	-0.296946	0.296946	-1	-1
H2O(c) + 3-Ureidopropionate(c) -> CO2(c) + NH3(c) + beta-Alanine(c)	EC:3.5.1.6	-0.296946	0.296946	-1	-1
H+(PG)(m) + Citrulline(c) <=> H+(PG)(c) + Citrulline(m)	TCDB:2.A.29.19.1	0.296763	0.296763	-1	-1
CoA(c) + Phosphatidate-VLDL-PC-pool(c) <=> 1-Acylglycerol-3P-VLDL-PC-pool(c) + Acyl-CoA-VLDL-PC-pool(c)	EC:2.3.1.51	0.284876	0.284876	1	1
H2O(c) + Phosphatidate-VLDL-PC-pool(c) -> Pi(c) + 1,2-Diacylglycerol-VLDL-PC-pool(c)	EC:3.1.3.4	-0.284876	0.284876	-1	-1
H2O(c) + 1-Acylglycerol-VLDL-PC-pool(c) -> Glycerol(c) + Fatty-acid-VLDL-PC-pool(c)	EC:3.1.1.23	-0.284876	0.284876	1	1
H2O(c) + 1,2-Diacylglycerol-VLDL-PC-pool(c) -> Fatty-acid-VLDL-PC-pool(c) + 1-Acylglycerol-VLDL-PC-pool(c)	EC:3.1.1.3	-0.284876	0.284876	1	1
Folate(s) -> Folate(c)	Facilitated_diffusion	0.282805	0.282805	1	1
NAD+(c) + THF(c) <=> NADH(c) + Dihydrofolate(c)	EC:1.5.1.3	-0.282805	0.282805	-1	-1
Alanine(c) + Lysine(s) -> Alanine(s) + Lysine(c)	TCDB:2.A.3.8.15	0.280957	0.280957	0	-1
H2O(c) + NAD+(c) + Xanthine(c) <=> NADH(c) + Urate(c)	EC:1.17.1.4	0.271125	0.271125	1	1
H2O(c) + N-Acetylglucosamine-6P(c) <=> Acetate(c) + Glucosamine-6P(c)	EC:3.5.1.25	0.264829	0.264829	-1	-1
Acetyl-CoA(c) + Glucosamine-6P(c) -> CoA(c) + N-Acetylglucosamine-6P(c)	EC:2.3.1.4	0.264829	0.264829	1	1
Arginine(s) + Valine(c) -> Arginine(c) + Valine(s)	TCDB:2.A.3.8.15	-0.263952	0.263952	1	1
Palmitoyl-CoA(m) + Ubiquinone(m) -> Ubiquinol(m) + (2E)-Hexadecenoyl-CoA(m)	EC:1.3.3.6_EC:1.3.99.3	0.259209	0.259209	-1	-1
H2O(c) + 1,2-Diacylglycerol-VLDL-PE-pool(c) -> Fatty-acid-VLDL-PE-pool(c) + 1-Acylglycerol-VLDL-PE-pool(c)	EC:3.1.1.3	0.259129	0.259129	-1	-1
H2O(c) + 1-Acylglycerol-VLDL-PE-pool(c) -> Glycerol(c) + Fatty-acid-VLDL-PE-pool(c)	EC:3.1.1.23	0.259129	0.259129	-1	-1
Valine(s) + Isoleucine(c) + Na+(s) -> Valine(c) + Isoleucine(s) + Na+(c)	Utilized_transport	-0.254525	0.254525	1	1
H2O(c) + dGMP(c) -> Pi(c) + Deoxyguanosine(c)	EC:3.1.3.5	0.250185	0.250185	-1	-1
Pi(c) + Deoxyguanosine(c) <=> Guanine(c) + 2-Deoxy-D-ribose-1P(c)	Enzyme_catalyzed	0.250185	0.250185	-1	-1
ATP(c) + dGMP(c) <=> ADP(c) + dGDP(c)	EC:2.7.4.8	-0.250185	0.250185	1	1
Leucine(c) + Na+(c) <=> Leucine(s) + Na+(s)	Facilitated_diffusion	-0.244876	0.244876	0	1
H2O(c) + Triacylglycerol-VLDL-pool(c) -> 1,2-Diacylglycerol-VLDL-TG-pool(c) + Fatty-acid-VLDL-TG3-pool(c)	EC:3.1.1.3	0.240614	0.240614	-1	-1
CoA(c) + Triacylglycerol-VLDL-pool(c) <=> 1,2-Diacylglycerol-VLDL-TG-pool(c) + Acyl-CoA-VLDL-TG3-pool(c)	EC:2.3.1.20	-0.240614	0.240614	-1	-1
H+(PG)(m) + 2-Oxobutyrate(c) <=> H+(PG)(c) + 2-Oxobutyrate(m)	TCDB:2.A.1.13.5_TCDB:2.A.1.13.1	-0.236317	0.236317	1	1
CoA(c) + Phosphatidate-VLDL-TG-pool(c) <=> 1-Acylglycerol-3P-VLDL-TG1-pool(c) + Acyl-CoA-VLDL-TG2-pool(c)	EC:2.3.1.51	0.233444	0.233444	1	1
H2O(c) + Phosphatidate-VLDL-TG-pool(c) -> Pi(c) + 1,2-Diacylglycerol-VLDL-TG-pool(c)	EC:3.1.3.4	-0.233444	0.233444	-1	-1
H2O(c) + 1,2-Diacylglycerol-VLDL-TG-pool(c) -> Fatty-acid-VLDL-TG2-pool(c) + 1-Acylglycerol-VLDL-TG1-pool(c)	EC:3.1.1.3	-0.233444	0.233444	-1	-1
H2O(c) + 1-Acylglycerol-VLDL-TG1-pool(c) -> Glycerol(c) + Fatty-acid-VLDL-TG1-pool(c)	EC:3.1.1.23	-0.233444	0.233444	-1	-1
H2O(c) + 2-Oxoglutaramate(c) -> NH3(c) + AKG(c)	EC:3.5.1.3	0.232743	0.232743	-1	-1
Pyruvate(c) + Glutamine(c) -> Alanine(c) + 2-Oxoglutaramate(c)	EC:2.6.1.15	0.232743	0.232743	-1	-1
Pi(r) + Glucose-6P(c) -> Pi(c) + Glucose-6P(r)	TCDB:2.A.1.4.5	-0.230922	0.230922	0	1
Oleate(s) -> Oleate(c)	TCDB:4.C.1.1.5_TCDB:4.C.1.1.8	-0.230629	0.230629	1	1
H2O(m) + dADP(m) + mitoOxidizedThioredoxin(m) -> ADP(m) + mitoThioredoxin(m)	EC:1.17.4.1	-0.230572	0.230572	1	1
NADP+(m) + mitoThioredoxin(m) -> NADPH(m) + mitoOxidizedThioredoxin(m)	EC:1.8.1.9	-0.230572	0.230572	1	1
ADP(m) + dADP(c) -> ADP(c) + dADP(m)	TCDB:2.A.29.16.1	-0.230572	0.230572	1	1
H2O(c) + Phosphatidate-VLDL-PS-pool(c) -> Pi(c) + 1,2-Diacylglycerol-VLDL-PS-pool(c)	EC:3.1.3.4	0.229646	0.229646	-1	-1
CoA(c) + Phosphatidate-VLDL-PS-pool(c) <=> 1-Acylglycerol-3P-VLDL-PS-pool(c) + Acyl-CoA-VLDL-PS-pool(c)	EC:2.3.1.51	-0.229646	0.229646	1	1
Fumarate(c) + Malate(m) <=> Fumarate(m) + Malate(c)	TCDB:2.A.29.2.2	0.229344	0.229344	1	1
H2O(c) + ATP(c) + Oleate(c) -> ADP(c) + Pi(c) + Oleate(s)	TCDB:3.A.1.211.1	-0.229015	0.229015	-1	-1
Ubiquinone(m) + Hexanoyl-CoA(m) -> Ubiquinol(m) + (2E)-Hexenoyl-CoA(m)	EC:1.3.3.6	0.224893	0.224893	-1	-1
ATP(c) + UMP(c) <=> ADP(c) + UDP(c)	EC:2.7.4.4	0.224747	0.224747	1	1
H2O(c) + Cytidine(c) <=> NH3(c) + Uridine(c)	EC:3.5.4.5	-0.223929	0.223929	1	1
Ribulose-5P(c) <=> Ribulose-5P(r)	Free_diffusion	0.22299	0.22299	-1	-1
NADP+(r) + Glucose-6P(r) <=> NADPH(r) + Glucono-1,5-lactone-6P(r)	EC:1.1.1.49	-0.22299	0.22299	1	1
NADP+(r) + 6-Phospho-D-gluconate(r) <=> NADPH(r) + CO2(r) + Ribulose-5P(r)	EC:1.1.1.44	-0.22299	0.22299	1	1
H2O(r) + Glucono-1,5-lactone-6P(r) <=> 6-Phospho-D-gluconate(r)	EC:3.1.1.31	-0.22299	0.22299	1	1
Glutamine(c) + Threonine(s) + Na+(s) -> Glutamine(s) + Threonine(c) + Na+(c)	Utilized_transport	0.222981	0.222981	-1	-1
ATP(m) + CoA(m) + Acetate(m) -> PPi(m) + AMP(m) + Acetyl-CoA(m)	EC:6.2.1.1	-0.221452	0.221452	-1	-1
H2O(m) + NAD+(m) + Saccharopine(m) <=> NADH(m) + Glutamate(m) + 2-Aminoadipate_6-semialdehyde(m)	EC:1.5.1.9	-0.221304	0.221304	1	1
AKG(m) + Alanine(m) <=> Pyruvate(m) + Glutamate(m)	EC:2.6.1.2	0.218634	0.218634	-1	-1
Lysine(c) + Ornithine(m) + H+(PG)(m) <=> Lysine(m) + Ornithine(c) + H+(PG)(c)	TCDB:2.A.29.19.1	0.215113	0.215113	1	1
ATP(m) + Acetyl-CoA(m) + HCO3-(m) -> ADP(m) + Pi(m) + Malonyl-CoA(m)	EC:6.4.1.2	-0.214512	0.214512	-1	-1
Glutamine(s) + Threonine(c) + Na+(s) -> Glutamine(c) + Threonine(s) + Na+(c)	Utilized_transport	0.212104	0.212104	1	0
ATP(c) + CMP(c) <=> ADP(c) + CDP(c)	EC:2.7.4.14	0.206987	0.206987	1	1
ATP(c) + CoA(c) + Acetoacetate(c) -> PPi(c) + AMP(c) + Acetoacetyl-CoA(c)	EC:6.2.1.16	-0.201999	0.201999	1	1
Lysine(c) + H+(PG)(m) + Citrulline(m) <=> Lysine(m) + H+(PG)(c) + Citrulline(c)	TCDB:2.A.29.19.1	0.200062	0.200062	1	-1
Lysine(s) + Asparagine(c) -> Lysine(c) + Asparagine(s)	TCDB:2.A.3.8.15	0.197051	0.197051	0	-1
sn-Glycerol-3P(c) + Palmitoyl-CoA(c) -> CoA(c) + 1-Acylglycerol-3P-palm(c)	EC:2.3.1.15	-0.196952	0.196952	1	1
Carbonate(s) <=> HCO3-(s)	Spontaneous_reaction	0.195493	0.195493	-1	-1
Carbonate(s) <=> H2O(s) + CO2(s)	EC:4.2.1.1	-0.195493	0.195493	1	1
Threonine(s) + Isoleucine(c) + Na+(s) -> Threonine(c) + Isoleucine(s) + Na+(c)	Utilized_transport	-0.192933	0.192933	-1	-1
H2O(c) + dCDP(c) -> Pi(c) + dCMP(c)	EC:3.6.1.12	-0.192283	0.192283	-1	-1
2 Acetyl-CoA(c) <=> CoA(c) + Acetoacetyl-CoA(c)	EC:2.3.1.9	0.191788	0.191788	-1	-1
Tryptophan(s) <=> Tryptophan(c)	Utilized_transport	-0.191549	0.191549	1	1
Leucine(s) + Histidine(c) + Na+(s) -> Leucine(c) + Histidine(s) + Na+(c)	Utilized_transport	-0.190417	0.190417	-1	0
H2O(c) + CMP(c) -> Pi(c) + Cytidine(c)	EC:3.1.3.5	-0.190045	0.190045	-1	-1
H2O(c) + ADP(c) -> Pi(c) + AMP(c)	EC:3.6.1.5	-0.178358	0.178358	-1	1
H2O(c) + dCMP(c) <=> NH3(c) + dUMP(c)	EC:3.5.4.12	-0.175341	0.175341	-1	-1
NH3(c) <=> NH3(s)	Free_diffusion	-0.173162	0.173162	-1	-1
Lysine(s) + Citrulline(c) <=> Lysine(c) + Citrulline(s)	Utilized_transport	0.170581	0.170581	-1	-1
Valine(c) + Citrulline(s) -> Valine(s) + Citrulline(c)	TCDB:2.A.3.8.15	-0.170581	0.170581	1	1
palmitoleoyl-CoA(c) <=> palmitoleoyl-CoA(m)	Unspecified	-0.169078	0.169078	1	1
2 H2O(c) + NAD+(c) + Oleoyl-CoA(c) <=> NADH(c) + O2(c) + Stearoyl-CoA(c)	EC:1.14.19.1	0.167438	0.167438	-1	-1
Malonyl-CoA(m) + L-Carnitine(m) <=> CoA(m) + Malonyl-Carnitin(m)	EC:2.3.1.21	-0.166809	0.166809	0	1
L-Carnitine(c) + Malonyl-Carnitin(m) <=> L-Carnitine(m) + Malonyl-Carnitin(c)	Facilitated_diffusion	-0.166809	0.166809	0	1
Pi(c) <=> Pi(r)	Facilitated_diffusion	-0.164772	0.164772	-1	-1
sn-Glycerol-3P(c) + Stearoyl-CoA(c) -> CoA(c) + 1-Acylglycerol-3P-stea(c)	EC:2.3.1.15	0.162817	0.162817	-1	-1
Alanine(c) + Phenylalanine(s) + Na+(s) -> Alanine(s) + Phenylalanine(c) + Na+(c)	Utilized_transport	0.161849	0.161849	0	-1
AKG(c) + H+(PG)(m) + Isocitrate(m) <=> AKG(m) + H+(PG)(c) + Isocitrate(c)	TCDB:2.A.29.7.2	-0.157544	0.157544	-1	0
Serine(s) + Tryptophan(c) <=> Serine(c) + Tryptophan(s)	TCDB:2.A.3.8.1	-0.15743	0.15743	-1	0
H+(PG)(m) + Malate(c) + Citrate(m) <=> H+(PG)(c) + Malate(m) + Citrate(c)	TCDB:2.A.29.7.2	0.154666	0.154666	1	1
Alanine(s) <=> Alanine(c)	Utilized_transport	0.153415	0.153415	1	1
NAD+(m) + Dihydrolipoamide(m) <=> NADH(m) + Lipoamide(m)	EC:1.8.1.4	0.152075	0.152075	-1	-1
Pyruvate(m) + Lipoamide(m) -> CO2(m) + S-Acetyldihydrolipoamide(m)	EC:1.2.4.1	0.152075	0.152075	-1	-1
Acetyl-CoA(m) + Dihydrolipoamide(m) <=> CoA(m) + S-Acetyldihydrolipoamide(m)	EC:2.3.1.12	-0.152075	0.152075	1	1
ATP(c) + CoA(c) + Linoleate(c) -> PPi(c) + AMP(c) + Linoleoyl-CoA(c)	EC:6.2.1.3	-0.151439	0.151439	1	1
Ornithine(s) + Histidine(c) <=> Ornithine(c) + Histidine(s)	Utilized_transport	0.15083	0.15083	1	1
Arginine(s) + Isoleucine(c) -> Arginine(c) + Isoleucine(s)	TCDB:2.A.3.8.15	0.15083	0.15083	1	0
Ornithine(s) + Valine(c) -> Ornithine(c) + Valine(s)	TCDB:2.A.3.8.15	-0.15083	0.15083	1	1
2 H2O2(p) -> 2 H2O(p) + O2(p)	EC:1.11.1.6	-0.14892	0.14892	1	1
Threonine(c) + Isoleucine(s) + Na+(s) -> Threonine(s) + Isoleucine(c) + Na+(c)	Utilized_transport	0.148016	0.148016	1	-1
Pi(c) + Na+(c) <=> Pi(r) + Na+(r)	Utilized_transport	0.147451	0.147451	0	-1
Bilirubin(c) <=> Bilirubin(r)	Facilitated_diffusion	0.147451	0.147451	1	1
Bilirubin(c) + Na+(c) <=> Bilirubin(r) + Na+(r)	TCDB:2.A.65	-0.147451	0.147451	0	1
H2O(r) + PPi(r) -> 2 Pi(r)	EC:3.6.1.1	-0.147369	0.147369	-1	1
Histidine(s) + Proline(c) -> Histidine(c) + Proline(s)	TCDB:2.A.3.8.15	-0.145548	0.145548	-1	-1
PPi(c) <=> PPi(r)	Facilitated_diffusion	-0.143965	0.143965	-1	1
ATP(c) + CoA(c) + Oleate(c) -> PPi(c) + AMP(c) + Oleoyl-CoA(c)	EC:6.2.1.3	0.143921	0.143921	-1	-1
Tryptophan(c) + Histidine(s) -> Tryptophan(s) + Histidine(c)	TCDB:2.A.3.8.15	0.143134	0.143134	1	0
Lysine(s) + Histidine(c) <=> Lysine(c) + Histidine(s)	Utilized_transport	0.142832	0.142832	1	-1
Asparagine(s) <=> Asparagine(c)	Utilized_transport	-0.141403	0.141403	1	1
H2O(c) + Oxidized_thioredoxin(c) + dCDP(c) <=> CDP(c) + Thioredoxin(c)	EC:1.17.4.1	-0.141362	0.141362	1	1
Malonyl-CoA(c) + ACP(c) <=> CoA(c) + Malonyl-ACP(c)	EC:2.3.1.85	-0.136731	0.136731	1	1
Malonyl-CoA(c) -> CO2(c) + Acetyl-CoA(c)	EC:4.1.1.9	0.136684	0.136684	-1	-1
Tryptophan(c) + Phenylalanine(s) + Na+(s) -> Tryptophan(s) + Phenylalanine(c) + Na+(c)	Utilized_transport	0.136166	0.136166	1	0
sn-Glycerol-3P(c) + Arachidonyl-CoA(c) -> CoA(c) + 1-Acylglycerol-3P-arach(c)	EC:2.3.1.15	0.132186	0.132186	-1	-1
Valine(c) + Threonine(s) + Na+(s) -> Valine(s) + Threonine(c) + Na+(c)	Utilized_transport	0.129282	0.129282	-1	-1
NAD+(m) + (S)-3-hydroxyoleyleoyl-CoA(m) <=> NADH(m) + 3-oxooleoyl-CoA(m)	Uncategorized_reaction	0.126809	0.126809	-1	-1
CoA(m) + 3-oxooleoyl-CoA(m) <=> Acetyl-CoA(m) + palmitoleoyl-CoA(m)	Uncategorized_reaction	0.126809	0.126809	-1	-1
FAD(m) + Oleoyl-CoA(m) <=> FADH2(m) + trans,cis-octadeca-2,9-dienoyl-CoA(m)	Uncategorized_reaction	0.126809	0.126809	-1	-1
Oleoyl-CoA(c) <=> Oleoyl-CoA(m)	Unspecified	0.126809	0.126809	-1	-1
H2O(m) + trans,cis-octadeca-2,9-dienoyl-CoA(m) <=> (S)-3-hydroxyoleyleoyl-CoA(m)	Uncategorized_reaction	0.126809	0.126809	-1	-1
O2(c) + Stearoyl-CoA(c) + 2 Ferrocytochrome_b5(c) <=> 2 H2O(c) + Oleoyl-CoA(c) + 2 Ferricytochrome_b5(c)	EC:1.14.19.1	0.126651	0.126651	1	1
NADH(c) + Dihydrobiopterin(c) <=> NAD+(c) + Tetrahydrobiopterin(c)	EC:1.5.1.34	0.125507	0.125507	1	1
O2(r) <=> O2(c)	Free_diffusion	0.120856	0.120856	-1	-1
HCO3-(s) + 2 Na+(s) -> HCO3-(c) + 2 Na+(c)	TCDB:2.A.31.2.8	0.120664	0.120664	0	-1
Linoleate(s) -> Linoleate(c)	TCDB:4.C.1.1.5_TCDB:4.C.1.1.8	-0.117587	0.117587	-1	-1
Lysine(s) + Ornithine(c) <=> Lysine(c) + Ornithine(s)	Utilized_transport	0.113122	0.113122	0	-1
Isoleucine(s) <=> Isoleucine(c)	Utilized_transport	0.113122	0.113122	0	-1
HCO3-(c) <=> HCO3-(m)	Free_diffusion	0.110073	0.110073	1	-1
H+(PG)(m) + Malate(c) + Isocitrate(m) <=> H+(PG)(c) + Malate(m) + Isocitrate(c)	TCDB:2.A.29.7.2	0.109462	0.109462	1	1
H2O(m) + 2 ATP(m) + CO2(m) + NH3(m) <=> 2 ADP(m) + Pi(m) + Carbamoyl-P(m)	EC:6.3.4.16	-0.109206	0.109206	1	1
Argininosuccinate(c) <=> Arginine(c) + Fumarate(c)	EC:4.3.2.1	-0.109206	0.109206	1	1
Urea(c) <=> Urea(s)	TCDB:1.A.28.1.3	-0.109206	0.109206	1	1
H2O(c) + Arginine(c) <=> Ornithine(c) + Urea(c)	EC:3.5.3.1	-0.109206	0.109206	1	1
Ornithine(m) + Carbamoyl-P(m) <=> Pi(m) + Citrulline(m)	EC:2.1.3.3	-0.109206	0.109206	1	1
ATP(c) + Aspartate(c) + Citrulline(c) <=> PPi(c) + AMP(c) + Argininosuccinate(c)	EC:6.3.4.5	-0.109206	0.109206	1	1
Pi(c) -> Pi(s)	Facilitated_diffusion	-0.108193	0.108193	-1	-1
Dihomo-gamma-linolenoyl-CoA(c) <=> Dihomo-gamma-linolenoyl-CoA(r)	Utilized_transport	0.10724	0.10724	-1	-1
Malonyl-CoA(r) + L-Carnitine(r) <=> CoA(r) + Malonyl-Carnitin(r)	EC:2.3.1.21	0.10724	0.10724	-1	-1
L-Carnitine(c) + Malonyl-Carnitin(r) <=> L-Carnitine(r) + Malonyl-Carnitin(c)	Facilitated_diffusion	0.10724	0.10724	-1	-1
NADH(c) + O2(c) + Linoleoyl-CoA(c) <=> H2O(c) + NAD+(c) + gamma-Linolenoyl-CoA(c)	Uncategorized_reaction	-0.10724	0.10724	1	1
4 NADPH(r) + O2(r) + Malonyl-CoA(r) + gamma-Linolenoyl-CoA(r) <=> 3 H2O(r) + 4 NADP+(r) + CoA(r) + CO2(r) + Dihomo-gamma-linolenoyl-CoA(r)	EC:2.3.1.86	-0.10724	0.10724	1	1
NADH(c) + O2(c) + Dihomo-gamma-linolenoyl-CoA(c) <=> H2O(c) + NAD+(c) + Arachidonyl-CoA(c)	Uncategorized_reaction	-0.10724	0.10724	1	1
gamma-Linolenoyl-CoA(c) <=> gamma-Linolenoyl-CoA(r)	Utilized_transport	-0.10724	0.10724	1	1
Glycine(s) + H+(PG)(s) -> Glycine(c) + H+(PG)(c)	TCDB:2.A.18.8.1	0.1067	0.1067	1	1
Serine(c) + H2S(c) -> H2O(c) + Cysteine(c)	EC:4.2.1.22	-0.106243	0.106243	-1	-1
Phenylalanine(c) + Histidine(s) -> Phenylalanine(s) + Histidine(c)	TCDB:2.A.3.8.15	-0.104838	0.104838	-1	0
H2O(c) + ATP(c) + Arachidonate(c) -> ADP(c) + Pi(c) + Arachidonate(s)	TCDB:3.A.1.211.1	-0.102704	0.102704	-1	-1
H2O(c) + Oxidized_thioredoxin(c) + dGDP(c) <=> GDP(c) + Thioredoxin(c)	EC:1.17.4.1	0.102562	0.102562	1	1
Phenylalanine(s) + Histidine(c) + Na+(s) -> Phenylalanine(c) + Histidine(s) + Na+(c)	Utilized_transport	0.102445	0.102445	1	1
Lysine(s) + Leucine(c) -> Lysine(c) + Leucine(s)	TCDB:2.A.3.8.15	-0.102317	0.102317	1	1
Tryptophan(c) + Leucine(s) + Na+(s) -> Tryptophan(s) + Leucine(c) + Na+(c)	Utilized_transport	0.101832	0.101832	1	-1
Alanine(s) + H+(PG)(s) -> Alanine(c) + H+(PG)(c)	TCDB:2.A.18.8.1	0.099064	0.099064	-1	-1
Malonyl-ACP(c) + Hexadecanoyl-ACP(c) <=> CO2(c) + ACP(c) + 3-Oxostearoyl-ACP(c)	EC:2.3.1.85	-0.0972558	0.0972558	1	1
3-Hydroxystearoyl-ACP(c) <=> H2O(c) + (2E)-Octadecenoyl-ACP(c)	EC:2.3.1.85	-0.0972558	0.0972558	1	1
NADPH(c) + 3-Oxostearoyl-ACP(c) <=> NADP+(c) + 3-Hydroxystearoyl-ACP(c)	EC:2.3.1.85	-0.0972558	0.0972558	1	1
NADPH(c) + (2E)-Octadecenoyl-ACP(c) <=> NADP+(c) + Stearoyl-ACP(c)	EC:2.3.1.85	-0.0972558	0.0972558	1	1
H2O(c) + Stearoyl-ACP(c) <=> ACP(c) + Stearate(c)	EC:2.3.1.85	-0.0972558	0.0972558	1	1
Histidine(c) + Valine(s) + Na+(s) -> Histidine(s) + Valine(c) + Na+(c)	Utilized_transport	0.0969619	0.0969619	1	0
Acetyl-CoA(c) + L-Carnitine(c) <=> CoA(c) + O-Acetylcarnitine(c)	EC:2.3.1.7	0.0942685	0.0942685	1	0
L-Carnitine(m) + O-Acetylcarnitine(c) -> L-Carnitine(c) + O-Acetylcarnitine(m)	TCDB:2.A.29.8.3	0.0942685	0.0942685	1	0
Acetyl-CoA(m) + L-Carnitine(m) <=> CoA(m) + O-Acetylcarnitine(m)	EC:2.3.1.7	-0.0942685	0.0942685	-1	0
AKG(c) + H+(PG)(m) + Citrate(m) <=> AKG(m) + H+(PG)(c) + Citrate(c)	TCDB:2.A.29.7.2	0.0929478	0.0929478	1	1
H2O(c) + Hexadecanoyl-ACP(c) <=> ACP(c) + Palmitate(c)	EC:2.3.1.85	0.0916165	0.0916165	-1	-1
ATP(m) + Pyruvate(m) + HCO3-(m) <=> ADP(m) + Pi(m) + OAA(m)	EC:6.4.1.1	-0.0907763	0.0907763	-1	-1
Alanine(c) + Tryptophan(s) + Na+(s) -> Alanine(s) + Tryptophan(c) + Na+(c)	Utilized_transport	-0.0894741	0.0894741	0	1
ATP(c) + Ethanolamine(c) -> ADP(c) + Ethanolamine-P(c)	EC:2.7.1.82	-0.0894573	0.0894573	-1	-1
ATP(m) + Propanoyl-CoA(m) + HCO3-(m) -> ADP(m) + Pi(m) + Methylmalonyl-CoA(m)	EC:6.4.1.3	0.0869988	0.0869988	1	1
(R)-Methylmalonyl-CoA(m) <=> Methylmalonyl-CoA(m)	EC:5.1.99.1	-0.0869988	0.0869988	-1	-1
Histidine(c) + Proline(s) + Na+(s) -> Histidine(s) + Proline(c) + Na+(c)	Utilized_transport	-0.0840664	0.0840664	1	1
NADP+(m) + Palmitoyl-CoA(m) <=> NADPH(m) + (2E)-Hexadecenoyl-CoA(m)	EC:1.3.1.38	0.0819352	0.0819352	1	-1
ATP(c) + ADP(r) -> ATP(r) + ADP(c)	Transport_reaction	0.0811375	0.0811375	-1	-1
Histidine(s) + Valine(c) -> Histidine(c) + Valine(s)	TCDB:2.A.3.8.15	0.0808015	0.0808015	0	-1
H2O(c) + O2(c) + Xanthine(c) <=> H2O2(c) + Urate(c)	EC:1.17.3.2	0.0802521	0.0802521	1	1
Threonine(s) <=> Threonine(c)	Utilized_transport	0.0802233	0.0802233	1	1
Serine(c) + PE-VLDL-pool(c) <=> Ethanolamine(c) + PS-VLDL-pool(c)	EC:2.7.8.-	0.0775149	0.0775149	1	1
PS-VLDL-pool(c) <=> CO2(c) + PE-PS-VLDL-pool(c)	EC:4.1.1.65	0.0775149	0.0775149	1	1
CDP-ethanolamine(c) + 1,2-Diacylglycerol-VLDL-PE-pool(c) -> CMP(c) + PE-VLDL-pool(c)	EC:2.7.8.1	0.0775149	0.0775149	1	1
CDP-ethanolamine(c) + 1,2-Diacylglycerol-VLDL-PS-pool(c) -> CMP(c) + PE-PS-VLDL-pool(c)	EC:2.7.8.1	-0.0775149	0.0775149	-1	-1
Ornithine(s) <=> Ornithine(c)	TCDB:2.A.3.3.2	0.0754148	0.0754148	1	0
Arginine(s) <=> Arginine(c)	TCDB:2.A.3.3.2	0.0754148	0.0754148	1	0
HCO3-(s) + Na+(s) -> HCO3-(c) + Na+(c)	TCDB:2.A.31.2.1	0.0748295	0.0748295	1	1
Phenylalanine(s) + Leucine(c) + Na+(s) -> Phenylalanine(c) + Leucine(s) + Na+(c)	Utilized_transport	-0.0745861	0.0745861	0	1
NADPH(m) + (2E)-Hexenoyl-CoA(m) <=> NADP+(m) + Hexanoyl-CoA(m)	EC:1.3.1.38	-0.0739817	0.0739817	-1	-1
Phenylalanine(c) + Na+(c) <=> Phenylalanine(s) + Na+(s)	Facilitated_diffusion	-0.0733199	0.0733199	0	1
NADP+(m) + 5,10-Methylene-THF(m) <=> NADPH(m) + 5,10-Methenyl-THF(m)	EC:1.5.1.5	0.0709028	0.0709028	0	-1
UTP(c) + Glucose-1P(c) -> PPi(c) + UDP-glucose(c)	EC:2.7.7.9	0.0656248	0.0656248	-1	-1
ATP(c) + CDP(c) <=> ADP(c) + CTP(c)	EC:2.7.4.6	0.0656248	0.0656248	1	1
ATP(c) + NH3(c) + UTP(c) -> ADP(c) + Pi(c) + CTP(c)	EC:6.3.4.2	-0.0656248	0.0656248	1	1
Glycine(c) + Leucine(s) + Na+(s) -> Glycine(s) + Leucine(c) + Na+(c)	Utilized_transport	0.0648603	0.0648603	1	1
H2O(c) + IMP(c) -> Pi(c) + Inosine(c)	EC:3.1.3.5	0.0599211	0.0599211	1	1
H2O(s) + Adenosine(s) <=> NH3(s) + Inosine(s)	EC:3.5.4.4	-0.0599211	0.0599211	1	1
Adenosine(c) + Inosine(s) <=> Adenosine(s) + Inosine(c)	Facilitated_diffusion	-0.0599211	0.0599211	1	1
Malonyl-CoA(c) + L-Carnitine(c) <=> CoA(c) + Malonyl-Carnitin(c)	EC:2.3.1.21	0.0595693	0.0595693	1	0
ATP(c) + Acetyl-CoA(c) + HCO3-(c) -> ADP(c) + Pi(c) + Malonyl-CoA(c)	EC:6.4.1.2	0.0595224	0.0595224	-1	-1
H2O(m) + AMP(m) -> Pi(m) + Adenosine(m)	EC:3.1.3.5	0.0569239	0.0569239	0	-1
Adenosine(c) <=> Adenosine(m)	TCDB:2.A.57.1.1	-0.0569239	0.0569239	0	1
Leucine(s) <=> Leucine(c)	Utilized_transport	0.0549682	0.0549682	1	1
H2O(m) + 5,10-Methenyl-THF(m) <=> 10-Formyl-THF(m)	EC:3.5.4.9	0.0534561	0.0534561	0	-1
ATP(m) + Formate(m) + THF(m) -> ADP(m) + Pi(m) + 10-Formyl-THF(m)	EC:6.3.4.3	-0.0534561	0.0534561	0	1
Formate(c) -> Formate(m)	Facilitated_diffusion	-0.0534561	0.0534561	0	1
Pi(m) + AKG(c) <=> Pi(c) + AKG(m)	TCDB:2.A.29.2.7	0.0520876	0.0520876	-1	-1
H2O(r) <=> H2O(c)	Free_diffusion	-0.0478161	0.0478161	-1	-1
Malonyl-CoA(m) -> CO2(m) + Acetyl-CoA(m)	EC:4.1.1.9	-0.0477032	0.0477032	-1	-1
Proline(c) + Valine(s) + Na+(s) -> Proline(s) + Valine(c) + Na+(c)	Utilized_transport	0.0444862	0.0444862	0	-1
Glutamine(c) + Isoleucine(s) + Na+(s) -> Glutamine(s) + Isoleucine(c) + Na+(c)	Utilized_transport	0.0435085	0.0435085	0	-1
Tryptophan(s) + Threonine(c) + Na+(s) -> Tryptophan(c) + Threonine(s) + Na+(c)	Utilized_transport	-0.0432446	0.0432446	0	1
Histidine(s) + Threonine(c) -> Histidine(c) + Threonine(s)	TCDB:2.A.3.8.15	-0.0425343	0.0425343	1	1
2 H2O(r) + 2 ATP(r) + 7alpha,12alpha-Dihydroxycholest-4-en-3-one(r) -> 2 ADP(r) + 2 Pi(r) + 7alpha,12alpha-Dihydroxycholest-4-en-3-one(c)	Active_transport	0.0422707	0.0422707	-1	-1
7alpha,12alpha-Dihydroxycholest-4-en-3-one(c) <=> 7alpha,12alpha-Dihydroxycholest-4-en-3-one(r)	Transport_reaction	0.0422707	0.0422707	-1	-1
FADH2(m) + trans,cis-dodeca-2,5-dienoyl-CoA(m) <=> FAD(m) + cis-laur-5-enoyl-CoA(m)	Uncategorized_reaction	0.0422695	0.0422695	-1	-1
CoA(c) <=> CoA(m)	Facilitated_diffusion	0.0422695	0.0422695	-1	-1
(3Z)-Dodecenoyl-CoA(m) <=> (2E)-Dodecenoyl-CoA(m)	EC:5.3.3.8	-0.0422695	0.0422695	1	1
FAD(m) + cis-myrist-7-enoyl-CoA(m) <=> FADH2(m) + trans,cis-myristo-2,7-dienoyl-CoA(m)	Uncategorized_reaction	-0.0422695	0.0422695	1	1
FAD(m) + palmitoleoyl-CoA(m) <=> FADH2(m) + trans,cis-hexadeca-2,9-dienoyl-CoA(m)	Uncategorized_reaction	-0.0422695	0.0422695	1	1
H2O(m) + trans,cis-hexadeca-2,9-dienoyl-CoA(m) <=> (S)-3-hydroxypalmitoleoyl-CoA(m)	Uncategorized_reaction	-0.0422695	0.0422695	1	1
NAD+(m) + (S)-3-hydroxypalmitoleoyl-CoA(m) <=> NADH(m) + 3-oxopalmitoleoyl-CoA(m)	Uncategorized_reaction	-0.0422695	0.0422695	1	1
CoA(m) + 3-oxopalmitoleoyl-CoA(m) <=> Acetyl-CoA(m) + cis-myrist-7-enoyl-CoA(m)	Uncategorized_reaction	-0.0422695	0.0422695	1	1
H2O(m) + trans,cis-myristo-2,7-dienoyl-CoA(m) <=> cis-(3S)-hydroxytetradec-7-enoyl-CoA(m)	Uncategorized_reaction	-0.0422695	0.0422695	1	1
NAD+(m) + 3(S)-3-hydroxydodecen-(5Z)-oyl-CoA(m) <=> NADH(m) + 3-oxolaur-cis-5-enoyl-CoA(m)	Uncategorized_reaction	-0.0422695	0.0422695	1	1
NAD+(m) + cis-(3S)-hydroxytetradec-7-enoyl-CoA(m) <=> NADH(m) + 3-oxomyrist-7-enoyl-CoA(m)	Uncategorized_reaction	-0.0422695	0.0422695	1	1
CoA(m) + 3-oxolaur-cis-5-enoyl-CoA(m) <=> Acetyl-CoA(m) + (3Z)-Dodecenoyl-CoA(m)	Uncategorized_reaction	-0.0422695	0.0422695	1	1
CoA(m) + 3-oxomyrist-7-enoyl-CoA(m) <=> Acetyl-CoA(m) + cis-laur-5-enoyl-CoA(m)	Uncategorized_reaction	-0.0422695	0.0422695	1	1
H2O(m) + trans,cis-dodeca-2,5-dienoyl-CoA(m) <=> 3(S)-3-hydroxydodecen-(5Z)-oyl-CoA(m)	Uncategorized_reaction	-0.0422695	0.0422695	1	1
Glycine(c) + Phenylalanine(s) + Na+(s) -> Glycine(s) + Phenylalanine(c) + Na+(c)	Utilized_transport	0.0418398	0.0418398	1	1
Proline(c) + Isoleucine(s) + Na+(s) -> Proline(s) + Isoleucine(c) + Na+(c)	Utilized_transport	0.0395801	0.0395801	-1	-1
Alanine(c) + Leucine(s) + Na+(s) -> Alanine(s) + Leucine(c) + Na+(c)	Utilized_transport	-0.0390523	0.0390523	-1	-1
Alanine(s) + Tryptophan(c) + Na+(s) -> Alanine(c) + Tryptophan(s) + Na+(c)	Utilized_transport	0.0380309	0.0380309	0	-1
Arginine(s) + Histidine(c) <=> Arginine(c) + Histidine(s)	Utilized_transport	0.0377074	0.0377074	1	1
Ornithine(s) + Isoleucine(c) -> Ornithine(c) + Isoleucine(s)	TCDB:2.A.3.8.15	0.0377074	0.0377074	1	1
H+(PG)(c) + Histidine(c) -> H+(PG)(m) + Histidine(m)	Transport_reaction	0.034509	0.034509	-1	-1
Ornithine(m) + H+(PG)(m) + Histidine(c) <=> Ornithine(c) + H+(PG)(c) + Histidine(m)	TCDB:2.A.29.19.1	-0.034509	0.034509	1	1
H2O(c) + ATP(c) + Linoleate(c) -> ADP(c) + Pi(c) + Linoleate(s)	TCDB:3.A.1.211.1	-0.0344002	0.0344002	-1	-1
sn-Glycerol-3P(c) + Oleoyl-CoA(c) -> CoA(c) + 1-Acylglycerol-3P-ol(c)	EC:2.3.1.15	-0.0341931	0.0341931	1	1
ATP(c) + Cytidine(c) -> ADP(c) + CMP(c)	EC:2.7.1.48	0.033884	0.033884	-1	-1
sn-Glycerol-3P(c) + Linoleoyl-CoA(c) -> CoA(c) + 1-Acylglycerol-3P-lin(c)	EC:2.3.1.15	-0.0328293	0.0328293	1	1
ATP(p) + ADP(c) <=> ATP(c) + ADP(p)	Transport_reaction	0.0306349	0.0306349	0	-1
Isoleucine(c) + Na+(c) <=> Isoleucine(s) + Na+(s)	TCDB:2.A.1.44.1	-0.0301659	0.0301659	0	1
Proline(s) <=> Proline(c)	Utilized_transport	0.0225847	0.0225847	1	1
Glutamine(s) <=> Glutamine(c)	Utilized_transport	-0.0217543	0.0217543	1	1
Serine(c) + Phenylalanine(s) + Na+(s) -> Serine(s) + Phenylalanine(c) + Na+(c)	Utilized_transport	-0.019846	0.019846	-1	0
NAD+(m) + 5,10-Methylene-THF(m) <=> NADH(m) + 5,10-Methenyl-THF(m)	EC:1.5.1.15	-0.0174467	0.0174467	0	1
Lysine(s) + Tryptophan(c) -> Lysine(c) + Tryptophan(s)	TCDB:2.A.3.8.15	0.0172377	0.0172377	1	0
ADP(m) + dUTP(c) -> ADP(c) + dUTP(m)	TCDB:2.A.29.16.1	0.016942	0.016942	1	1
CoA(c) + Phosphatidate-VLDL-PI-pool(c) <=> 1-Acylglycerol-3P-VLDL-PI-pool(c) + Acyl-CoA-VLDL-PI-pool(c)	EC:2.3.1.51	0.016942	0.016942	1	1
ATP(c) + dCMP(c) <=> ADP(c) + dCDP(c)	EC:2.7.4.14	-0.016942	0.016942	-1	-1
Inositol(c) + CDP-diacylglycerol-VLDL-PI-pool(c) <=> CMP(c) + PI-pool(c)	EC:2.7.8.11	-0.016942	0.016942	-1	-1
CTP(c) + Phosphatidate-VLDL-PI-pool(c) <=> PPi(c) + CDP-diacylglycerol-VLDL-PI-pool(c)	EC:2.7.7.41	-0.016942	0.016942	-1	-1
H2O(c) + Inositol-1P(c) -> Pi(c) + Inositol(c)	EC:3.1.3.25	-0.016942	0.016942	1	1
H2O(c) + Oxidized_thioredoxin(c) + dUTP(c) <=> UTP(c) + Thioredoxin(c)	EC:1.17.4.1	-0.016942	0.016942	-1	-1
ATP(m) + dUDP(m) -> ADP(m) + dUTP(m)	EC:2.7.4.6	-0.016942	0.016942	-1	-1
H2O(c) + 1,2-Diacylglycerol-VLDL-PI-pool(c) -> Fatty-acid-VLDL-PI-pool(c) + 1-Acylglycerol-VLDL-PI-pool(c)	EC:3.1.1.3	-0.016942	0.016942	1	1
H2O(c) + 1-Acylglycerol-VLDL-PI-pool(c) -> Glycerol(c) + Fatty-acid-VLDL-PI-pool(c)	EC:3.1.1.23	-0.016942	0.016942	1	1
H2O(c) + PI-pool(c) -> Inositol-1P(c) + 1,2-Diacylglycerol-VLDL-PI-pool(c)	EC:3.1.4.3	-0.016942	0.016942	1	1
N-Acetylglucosamine(c) <=> N-Acetyl-D-mannosamine(c)	EC:5.1.3.8	0.0145651	0.0145651	1	-1
UTP(c) + Sedoheptulose-7P(c) <=> UDP(c) + Sedoheptulose-1,7PP(c)	EC:2.7.1.11	0.0145651	0.0145651	0	-1
UTP(c) + N-Acetylglucosamine-1P(c) -> PPi(c) + UDP-N-acetylglucosamine(c)	EC:2.7.7.23	-0.0145651	0.0145651	0	1
N-Acetylglucosamine-6P(c) -> N-Acetylglucosamine-1P(c)	EC:5.4.2.3	-0.0145651	0.0145651	0	1
ATP(c) + N-Acetylglucosamine(c) -> ADP(c) + N-Acetylglucosamine-6P(c)	EC:2.7.1.59	-0.0145651	0.0145651	-1	1
H2O(c) + UDP-N-acetylglucosamine(c) <=> UDP(c) + N-Acetyl-D-mannosamine(c)	EC:5.1.3.14	-0.0145651	0.0145651	1	1
Alanine(s) + Leucine(c) + Na+(s) -> Alanine(c) + Leucine(s) + Na+(c)	Utilized_transport	0.0135914	0.0135914	1	0
H2O(c) + Dihydroceramide-pool(c) <=> Sphinganine(c) + Fatty-acid-VLDL-SM-pool(c)	EC:3.5.1.23	0.0102492	0.0102492	-1	-1
CoA(c) + HMG-CoA(c) <=> H2O(c) + Acetyl-CoA(c) + Acetoacetyl-CoA(c)	EC:2.3.3.10	0.0102116	0.0102116	0	-1
2 NADP+(c) + CoA(c) + (R)-Mevalonate(c) <=> 2 NADPH(c) + HMG-CoA(c)	EC:1.1.1.34	0.0102116	0.0102116	0	-1
Pi(c) <=> Pi(p)	Facilitated_diffusion	0.0102116	0.0102116	0	-1
ATP(p) + (R)-Mevalonate(p) <=> ADP(p) + (R)-5-Phosphomevalonate(p)	EC:2.7.1.36	-0.0102116	0.0102116	0	1
ATP(p) + (R)-5-Phosphomevalonate(p) <=> ADP(p) + (R)-5-Diphosphomevalonate(p)	EC:2.7.4.2	-0.0102116	0.0102116	0	1
(R)-Mevalonate(c) <=> (R)-Mevalonate(p)	Transport_reaction	-0.0102116	0.0102116	0	1
ATP(p) + (R)-5-Diphosphomevalonate(p) <=> ADP(p) + Pi(p) + CO2(p) + Isopentenyl-PP(p)	EC:4.1.1.33	-0.0102116	0.0102116	0	1
CO2(p) <=> CO2(c)	Free_diffusion	-0.0102116	0.0102116	0	1
Lysine(s) + Phenylalanine(c) -> Lysine(c) + Phenylalanine(s)	TCDB:2.A.3.8.15	-0.00986507	0.00986507	1	1
Arachidonate(s) -> Arachidonate(c)	TCDB:4.C.1.1.5_TCDB:4.C.1.1.8	0.0096205	0.0096205	-1	-1
Glucose-6P(c) <=> Glucose-6P(r)	TCDB:2.A.1.4.5	0.0079324	0.0079324	1	1
Lysine(c) + Tryptophan(s) + Na+(s) -> Lysine(s) + Tryptophan(c) + Na+(c)	Utilized_transport	0.00723479	0.00723479	-1	-1
PPi(c) <=> PPi(p)	Facilitated_diffusion	0.00680775	0.00680775	0	-1
8 UDP-glucose(c) + Glycogenin(c) -> 8 UDP(c) + Glycogenin-G8(c)	EC:2.4.1.186	0.00596589	0.00596589	-1	-1
3 UDP-glucose(c) + Glycogenin-G8(c) -> 3 UDP(c) + Glycogenin-G11(c)	EC:2.4.1.11	0.00596589	0.00596589	-1	-1
Glycogenin-G11(c) -> Glycogenin-G4G7(c)	EC:2.4.1.18	0.00596589	0.00596589	-1	-1
H2O(c) + Glycogenin-G7G1(c) -> Glucose(c) + Glycogenin-G7(c)	EC:3.2.1.33	0.00596589	0.00596589	-1	-1
3 Pi(c) + Glycogenin-G4G7(c) -> 3 Glucose-1P(c) + Glycogenin-G4G4(c)	EC:2.4.1.1	0.00596589	0.00596589	-1	-1
Glycogenin-G4G4(c) -> Glycogenin-G7G1(c)	EC:2.4.1.25	0.00596589	0.00596589	-1	-1
7 Pi(c) + Glycogenin-G7(c) -> 7 Glucose-1P(c) + Glycogenin(c)	EC:2.4.1.1	0.00596589	0.00596589	-1	-1
Glucose-1P(c) <=> Glucose-6P(c)	EC:5.4.2.2_EC:5.4.2.6	-0.00596589	0.00596589	1	1
NADP+(c) + (R)-3-Hydroxybutanoyl-ACP(c) <=> NADPH(c) + Acetoacetyl-ACP(c)	EC:2.3.1.85	0.00563929	0.00563929	1	1
NADP+(c) + Butyryl-ACP(c) <=> NADPH(c) + But-2-enoyl-ACP(c)	EC:2.1.3.85	0.00563929	0.00563929	1	1
NADP+(c) + (R)-3-Hydroxyoctanoyl-ACP(c) <=> NADPH(c) + 3-Oxooctanoyl-ACP(c)	EC:2.3.1.85	0.00563929	0.00563929	1	1
NADP+(c) + D-3-Hydroxyhexanoyl-ACP(c) <=> NADPH(c) + 3-Oxohexanoyl-ACP(c)	EC:2.3.1.85	0.00563929	0.00563929	1	1
NADP+(c) + Hexanoyl-ACP(c) <=> NADPH(c) + (2E)-Hexenoyl-ACP(c)	EC:2.3.1.85	0.00563929	0.00563929	1	1
NADP+(c) + Hexadecanoyl-ACP(c) <=> NADPH(c) + (2E)-Hexadecenoyl-ACP(c)	EC:2.3.1.85	0.00563929	0.00563929	1	1
NADP+(c) + (R)-3-Hydroxydecanoyl-ACP(c) <=> NADPH(c) + 3-Oxodecanoyl-ACP(c)	EC:2.3.1.85	0.00563929	0.00563929	1	1
NADP+(c) + (R)-3-Hydroxypalmitoyl-ACP(c) <=> NADPH(c) + 3-Oxohexadecanoyl-ACP(c)	EC:2.3.1.85	0.00563929	0.00563929	1	1
NADP+(c) + HMA(c) <=> NADPH(c) + 3-Oxotetradecanoyl-ACP(c)	EC:2.3.1.85	0.00563929	0.00563929	1	1
NADP+(c) + Dodecanoyl-ACP(c) <=> NADPH(c) + (2E)-Dodecenoyl-ACP(c)	EC:2.3.1.85	0.00563929	0.00563929	1	1
NADP+(c) + Octanoyl-ACP(c) <=> NADPH(c) + (2E)-Octenoyl-ACP(c)	EC:2.3.1.85	0.00563929	0.00563929	1	1
NADP+(c) + Decanoyl-ACP(c) <=> NADPH(c) + (2E)-Decenoyl-ACP(c)	EC:2.3.1.85	0.00563929	0.00563929	1	1
NADP+(c) + D-3-Hydroxydodecanoyl-ACP(c) <=> NADPH(c) + 3-Oxododecanoyl-ACP(c)	EC:2.3.1.85	0.00563929	0.00563929	1	1
NADP+(c) + Tetradecanoyl-ACP(c) <=> NADPH(c) + (2E)-Tetradecenoyl-ACP(c)	EC:2.3.1.85	0.00563929	0.00563929	1	1
(R)-3-Hydroxydecanoyl-ACP(c) <=> H2O(c) + (2E)-Decenoyl-ACP(c)	EC:2.3.1.85	-0.00563929	0.00563929	-1	-1
(R)-3-Hydroxyoctanoyl-ACP(c) <=> H2O(c) + (2E)-Octenoyl-ACP(c)	EC:2.3.1.85	-0.00563929	0.00563929	-1	-1
(R)-3-Hydroxypalmitoyl-ACP(c) <=> H2O(c) + (2E)-Hexadecenoyl-ACP(c)	EC:2.3.1.85	-0.00563929	0.00563929	-1	-1
HMA(c) <=> H2O(c) + (2E)-Tetradecenoyl-ACP(c)	EC:2.3.1.85	-0.00563929	0.00563929	-1	-1
Malonyl-ACP(c) + Decanoyl-ACP(c) <=> CO2(c) + ACP(c) + 3-Oxododecanoyl-ACP(c)	EC:2.3.1.85	-0.00563929	0.00563929	-1	-1
D-3-Hydroxydodecanoyl-ACP(c) <=> H2O(c) + (2E)-Dodecenoyl-ACP(c)	EC:2.3.1.85	-0.00563929	0.00563929	-1	-1
Malonyl-ACP(c) + Dodecanoyl-ACP(c) <=> CO2(c) + ACP(c) + 3-Oxotetradecanoyl-ACP(c)	EC:2.3.1.85	-0.00563929	0.00563929	-1	-1
Malonyl-ACP(c) + Butyryl-ACP(c) <=> CO2(c) + ACP(c) + 3-Oxohexanoyl-ACP(c)	EC:2.3.1.85	-0.00563929	0.00563929	-1	-1
D-3-Hydroxyhexanoyl-ACP(c) <=> H2O(c) + (2E)-Hexenoyl-ACP(c)	EC:2.3.1.85	-0.00563929	0.00563929	-1	-1
Malonyl-ACP(c) + Octanoyl-ACP(c) <=> CO2(c) + ACP(c) + 3-Oxodecanoyl-ACP(c)	EC:2.3.1.85	-0.00563929	0.00563929	-1	-1
Malonyl-ACP(c) + Tetradecanoyl-ACP(c) <=> CO2(c) + ACP(c) + 3-Oxohexadecanoyl-ACP(c)	EC:2.3.1.85	-0.00563929	0.00563929	-1	-1
Malonyl-ACP(c) + Hexanoyl-ACP(c) <=> CO2(c) + ACP(c) + 3-Oxooctanoyl-ACP(c)	EC:2.3.1.85	-0.00563929	0.00563929	-1	-1
Acetyl-CoA(c) + ACP(c) <=> CoA(c) + Acetyl-ACP(c)	EC:2.3.1.85	-0.00563929	0.00563929	-1	-1
Malonyl-ACP(c) + Acetyl-ACP(c) <=> CO2(c) + ACP(c) + Acetoacetyl-ACP(c)	EC:2.3.1.85	-0.00563929	0.00563929	-1	-1
(R)-3-Hydroxybutanoyl-ACP(c) <=> H2O(c) + But-2-enoyl-ACP(c)	EC:2.3.1.85	-0.00563929	0.00563929	-1	-1
Alanine(s) + Tryptophan(c) <=> Alanine(c) + Tryptophan(s)	TCDB:2.A.3.8.1	-0.00486896	0.00486896	-1	0
Leucine(c) + Histidine(s) -> Leucine(s) + Histidine(c)	TCDB:2.A.3.8.15	-0.00402067	0.00402067	-1	0
Isopentenyl-PP(p) + Geranyl-PP(p) <=> PPi(p) + Farnesyl-PP(p)	EC:2.5.1.10	-0.00340388	0.00340388	0	1
Farnesyl-PP(p) <=> Farnesyl-PP(r)	Transport_reaction	-0.00340388	0.00340388	0	1
Isopentenyl-PP(p) <=> Dimethylallyl-PP(p)	EC:5.3.3.2	-0.00340388	0.00340388	0	1
Isopentenyl-PP(p) + Dimethylallyl-PP(p) <=> PPi(p) + Geranyl-PP(p)	EC:2.5.1.1	-0.00340388	0.00340388	0	1
CoA(m) + HMG-CoA(m) <=> H2O(m) + Acetyl-CoA(m) + Acetoacetyl-CoA(m)	EC:2.3.3.10	0.00302396	0.00302396	1	1
Tryptophan(s) + Leucine(c) <=> Tryptophan(c) + Leucine(s)	TCDB:2.A.3.8.1	-0.00211677	0.00211677	0	1
NADP+(r) + Cholesterol(r) <=> NADPH(r) + Desmosterol(r)	EC:1.3.1.72	0.00170194	0.00170194	0	-1
NADP+(r) + Desmosterol(r) <=> NADPH(r) + 7-Dehydrodesmosterol(r)	EC:1.3.1.21	0.00170194	0.00170194	0	-1
2 H2O(r) + NADP+(r) + 7-Dehydrodesmosterol(r) <=> NADPH(r) + O2(r) + 5alpha-Cholesta-7,24-dien-3beta-ol(r)	EC:1.14.21.6	0.00170194	0.00170194	0	-1
NADP+(r) + 14-Demethyllanosterol(r) <=> NADPH(r) + 4,4-Dimethyl-5alpha-cholesta-8,14,24-trien-3beta-ol(r)	EC:1.3.1.70	0.00170194	0.00170194	0	-1
Formate(c) <=> Formate(r)	Facilitated_diffusion	0.00170194	0.00170194	0	-1
2 Farnesyl-PP(r) <=> PPi(r) + Presqualene-PP(r)	EC:2.5.1.21	-0.00170194	0.00170194	0	1
NADPH(r) + O2(r) + Squalene(r) <=> H2O(r) + NADP+(r) + Squalene_2,3-oxide(r)	EC:1.14.99.7	-0.00170194	0.00170194	0	1
Squalene_2,3-oxide(r) <=> Lanosterol(r)	EC:5.4.99.7	-0.00170194	0.00170194	0	1
3 NADPH(r) + 3 O2(r) + Lanosterol(r) <=> 4 H2O(r) + 3 NADP+(r) + Formate(r) + 4,4-Dimethyl-5alpha-cholesta-8,14,24-trien-3beta-ol(r)	EC:1.14.13.70	-0.00170194	0.00170194	0	1
NADPH(r) + Presqualene-PP(r) <=> NADP+(r) + PPi(r) + Squalene(r)	EC:2.5.1.21	-0.00170194	0.00170194	0	1
3 NADPH(r) + 3 O2(r) + 14-Demethyllanosterol(r) <=> 4 H2O(r) + 3 NADP+(r) + 4alpha-Methylzymosterol-4-carboxylate(r)	EC:1.14.13.72	-0.00170194	0.00170194	0	1
Zymosterol(r) <=> 5alpha-Cholesta-7,24-dien-3beta-ol(r)	EC:5.3.3.5	-0.00170194	0.00170194	0	1
NADP+(r) + 3-Keto-4-methylzymosterol(r) <=> NADPH(r) + 4alpha-Methylzymosterol(r)	EC:1.1.1.270	-0.00170194	0.00170194	0	1
NADP+(r) + 4alpha-Methylzymosterol-4-carboxylate(r) <=> NADPH(r) + CO2(r) + 3-Keto-4-methylzymosterol(r)	EC:1.1.1.170	-0.00170194	0.00170194	0	1
2 H2O(r) + 4alpha-Methylzymosterol(r) <=> CO2(r) + Zymosterol(r)	Uncategorized_reaction	-0.00170194	0.00170194	0	1
2 H2O(r) + 2 ATP(r) + Cholesterol(r) -> 2 ADP(r) + 2 Pi(r) + Cholesterol(b)	Active_transport	-0.00170194	0.00170194	0	1
2050 Arachidonate(c) + 345 Palmitate(c) + 332 Oleate(c) + 4820 Stearate(c) + 181 Linoleate(c) <=> 7728 Fatty-acid-VLDL-PS-pool(c)	Pool_reaction	-7.94929e-05	7.94929e-05	-1	-1
2220 Arachidonate(c) + 1260 Palmitate(c) + 628 Oleate(c) + 2010 Stearate(c) + 1330 Linoleate(c) <=> 7448 Fatty-acid-VLDL-PE-pool(c)	Pool_reaction	-6.95835e-05	6.95835e-05	1	1
726 Arachidonate(c) + 3010 Palmitate(c) + 1170 Oleate(c) + 1300 Stearate(c) + 2350 Linoleate(c) <=> 8556 Fatty-acid-VLDL-PC-pool(c)	Pool_reaction	6.65909e-05	6.65909e-05	1	1
1260 Palmitoyl-CoA(c) + 2010 Stearoyl-CoA(c) + 628 Oleoyl-CoA(c) + 1330 Linoleoyl-CoA(c) + 2220 Arachidonyl-CoA(c) -> 7448 Acyl-CoA-VLDL-PE-pool(c)	Pool_reaction	4.51993e-05	4.51993e-05	-1	-1
1260 1-Acylglycerol-3P-palm(c) + 2010 1-Acylglycerol-3P-stea(c) + 628 1-Acylglycerol-3P-ol(c) + 1330 1-Acylglycerol-3P-lin(c) + 2220 1-Acylglycerol-3P-arach(c) -> 7448 1-Acylglycerol-3P-VLDL-PE-pool(c)	Pool_reaction	4.51993e-05	4.51993e-05	-1	-1
3010 1-Acylglycerol-3P-palm(c) + 1300 1-Acylglycerol-3P-stea(c) + 1170 1-Acylglycerol-3P-ol(c) + 2350 1-Acylglycerol-3P-lin(c) + 726 1-Acylglycerol-3P-arach(c) -> 8556 1-Acylglycerol-3P-VLDL-PC-pool(c)	Pool_reaction	-3.32954e-05	3.32954e-05	-1	-1
3010 Palmitoyl-CoA(c) + 1300 Stearoyl-CoA(c) + 1170 Oleoyl-CoA(c) + 2350 Linoleoyl-CoA(c) + 726 Arachidonyl-CoA(c) -> 8556 Acyl-CoA-VLDL-PC-pool(c)	Pool_reaction	-3.32954e-05	3.32954e-05	-1	-1
345 1-Acylglycerol-3P-palm(c) + 4820 1-Acylglycerol-3P-stea(c) + 332 1-Acylglycerol-3P-ol(c) + 181 1-Acylglycerol-3P-lin(c) + 2050 1-Acylglycerol-3P-arach(c) -> 7728 1-Acylglycerol-3P-VLDL-PS-pool(c)	Pool_reaction	2.97161e-05	2.97161e-05	-1	-1
345 Palmitoyl-CoA(c) + 4820 Stearoyl-CoA(c) + 332 Oleoyl-CoA(c) + 181 Linoleoyl-CoA(c) + 2050 Arachidonyl-CoA(c) -> 7728 Acyl-CoA-VLDL-PS-pool(c)	Pool_reaction	2.97161e-05	2.97161e-05	-1	-1
849 Palmitoyl-CoA(c) + 584 Stearoyl-CoA(c) + 4570 Oleoyl-CoA(c) + 2780 Linoleoyl-CoA(c) + 264 Arachidonyl-CoA(c) -> 9047 Acyl-CoA-VLDL-TG3-pool(c)	Pool_reaction	2.6596e-05	2.6596e-05	1	1
264 Arachidonate(c) + 849 Palmitate(c) + 4570 Oleate(c) + 584 Stearate(c) + 2780 Linoleate(c) <=> 9047 Fatty-acid-VLDL-TG3-pool(c)	Pool_reaction	-2.6596e-05	2.6596e-05	1	1
521 Arachidonate(c) + 1200 Palmitate(c) + 4260 Oleate(c) + 384 Stearate(c) + 2810 Linoleate(c) <=> 9175 Fatty-acid-VLDL-TG2-pool(c)	Pool_reaction	2.54435e-05	2.54435e-05	1	1
1200 Palmitoyl-CoA(c) + 384 Stearoyl-CoA(c) + 4260 Oleoyl-CoA(c) + 2810 Linoleoyl-CoA(c) + 521 Arachidonyl-CoA(c) -> 9175 Acyl-CoA-VLDL-TG2-pool(c)	Pool_reaction	-2.54435e-05	2.54435e-05	-1	-1
24 Arachidonate(c) + 6440 Palmitate(c) + 1220 Oleate(c) + 823 Stearate(c) + 741 Linoleate(c) <=> 9248 Fatty-acid-VLDL-TG1-pool(c)	Pool_reaction	2.52426e-05	2.52426e-05	1	1
6440 1-Acylglycerol-3P-palm(c) + 823 1-Acylglycerol-3P-stea(c) + 1220 1-Acylglycerol-3P-ol(c) + 741 1-Acylglycerol-3P-lin(c) + 24 1-Acylglycerol-3P-arach(c) -> 9248 1-Acylglycerol-3P-VLDL-TG1-pool(c)	Pool_reaction	-2.52426e-05	2.52426e-05	-1	-1
2170 Arachidonate(c) + 694 Palmitate(c) + 1360 Oleate(c) + 3640 Stearate(c) + 694 Linoleate(c) <=> 8558 Fatty-acid-VLDL-PI-pool(c)	Pool_reaction	3.95934e-06	3.95934e-06	-1	-1
694 1-Acylglycerol-3P-palm(c) + 3640 1-Acylglycerol-3P-stea(c) + 1360 1-Acylglycerol-3P-ol(c) + 694 1-Acylglycerol-3P-lin(c) + 2170 1-Acylglycerol-3P-arach(c) -> 8558 1-Acylglycerol-3P-VLDL-PI-pool(c)	Pool_reaction	-1.97967e-06	1.97967e-06	-1	-1
694 Palmitoyl-CoA(c) + 3640 Stearoyl-CoA(c) + 1360 Oleoyl-CoA(c) + 694 Linoleoyl-CoA(c) + 2170 Arachidonyl-CoA(c) -> 8558 Acyl-CoA-VLDL-PI-pool(c)	Pool_reaction	-1.97967e-06	1.97967e-06	-1	-1
6260 Palmitoyl-CoA(c) + 1490 Stearoyl-CoA(c) + 656 Oleoyl-CoA(c) + 270 Linoleoyl-CoA(c) + 147 Arachidonyl-CoA(c) <=> 8823 Acyl-CoA-VLDL-SM-pool(c)	Pool_reaction	1.16165e-06	1.16165e-06	1	1
147 Arachidonate(c) + 6260 Palmitate(c) + 656 Oleate(c) + 1490 Stearate(c) + 270 Linoleate(c) <=> 8823 Fatty-acid-VLDL-SM-pool(c)	Pool_reaction	-1.16165e-06	1.16165e-06	1	1
H2O(m) + NAD+(m) + L-Glutamate_5-semialdehyde(m) <=> NADH(m) + Glutamate(m)	EC:1.5.1.12	3.19522e-13	3.19522e-13	-1	-1
Cysteine(s) + Histidine(c) + Na+(s) -> Cysteine(c) + Histidine(s) + Na+(c)	Utilized_transport	2.70617e-14	2.70617e-14	-1	-1
H2O(p) + O2(p) + Sarcosine(p) -> H2O2(p) + Glycine(p) + Formaldehyde(p)	0	1.56461e-14	1.56461e-14	-1	-1
Formaldehyde(p) <=> Formaldehyde(c)	0	1.56461e-14	1.56461e-14	-1	-1
Sarcosine(p) <=> Sarcosine(c)	0	-1.56461e-14	1.56461e-14	1	1
Glycolate(c) <=> Glycolate(m)	0	7.73794e-15	7.73794e-15	1	-1
NADPH(m) + H+(PG)(m) + Glyoxylate(m) -> NADP+(m) + Glycolate(m)	0	-7.73794e-15	7.73794e-15	-1	1
Methionine(s) <=> Methionine(c)	TCDB:2.A.1.19.3	5.32907e-15	5.32907e-15	1	1
Serine(c) + Homocysteine(c) <=> H2O(c) + L-Cystathionine(c)	EC:4.2.1.22	3.10862e-15	3.10862e-15	1	1
H2O(c) + Glucosamine-6P(c) <=> NH3(c) + Fructose-6P(c)	EC:3.5.99.6	2.95791e-15	2.95791e-15	1	1
H2O(c) + L-Cystathionine(c) <=> NH3(c) + Cysteine(c) + 2-Oxobutyrate(c)	EC:4.4.1.1	2.66453e-15	2.66453e-15	1	1
Pi(c) + Inosine(c) <=> Hypoxanthine(c) + Ribose-1P(c)	EC:2.4.2.1	2.66453e-15	2.66453e-15	1	1
H2O(l) <=> H2O(c)	Free_diffusion	1.77636e-15	1.77636e-15	-1	-1
UDP-glucose(c) + Ceramide-pool(c) -> UDP(c) + Glucosylceramide-pool(c)	EC:2.4.1.80	1.77636e-15	1.77636e-15	-1	-1
Cholesterol(l) -> Cholesterol(c)	Vesicular_transport	-1.77636e-15	1.77636e-15	1	1
H2O(c) + ATP(c) + Cholesterol(c) -> ADP(c) + Pi(c) + Cholesterol(b)	TCDB:3.A.1.201.3	-1.77636e-15	1.77636e-15	1	1
Palmitate(l) <=> Palmitate(c)	Transport_reaction	-1.55431e-15	1.55431e-15	1	1
GTP(c) + Mannose-1P(c) <=> PPi(c) + GDP-mannose(c)	EC:2.7.7.13	1.33227e-15	1.33227e-15	1	1
H2O(c) + GSH(c) <=> Glutamate(c) + Cys-Gly(c)	EC:3.4.11.4	1.15745e-15	1.15745e-15	1	0
Phenylalanine(s) + Tyrosine(c) + Na+(s) -> Phenylalanine(c) + Tyrosine(s) + Na+(c)	Utilized_transport	1.11022e-15	1.11022e-15	-1	-1
GSH(c) -> GSH(s)	Utilized_transport	-1.11022e-15	1.11022e-15	-1	-1
H2O(c) + Cys-Gly(c) <=> Glycine(c) + Cysteine(c)	EC:3.4.11.2	1.02884e-15	1.02884e-15	1	0
H2O(c) + Deamido-NAD(c) <=> AMP(c) + Nicotinate_ribonucleotide(c)	EC:3.6.1.9	8.88178e-16	8.88178e-16	-1	-1
H2O(c) + ATP(c) + Glutamine(c) + Deamido-NAD(c) -> NAD+(c) + PPi(c) + AMP(c) + Glutamate(c)	EC:6.3.5.1	-8.88178e-16	8.88178e-16	1	1
Glycerol(c) <=> Glycerol(s)	Facilitated_diffusion	-8.88178e-16	8.88178e-16	-1	-1
H2O(c) + PE-VLDL-pool(c) -> Ethanolamine(c) + Phosphatidate-VLDL-PE-pool(c)	EC:3.1.4.4	-8.88178e-16	8.88178e-16	-1	-1
Serine(c) + Palmitoyl-CoA(c) <=> CoA(c) + CO2(c) + 3-Dehydrosphinganine(c)	EC:2.3.1.50	4.44089e-16	4.44089e-16	1	1
Inosine(c) <=> Inosine(s)	TCDB:2.A.57.1.4	4.44089e-16	4.44089e-16	-1	-1
Pi(c) + Xanthosine(c) <=> Xanthine(c) + Ribose-1P(c)	EC:2.4.2.1	-4.44089e-16	4.44089e-16	1	1
NADP+(c) + Sphinganine(c) <=> NADPH(c) + 3-Dehydrosphinganine(c)	EC:1.1.1.102	-4.44089e-16	4.44089e-16	-1	-1
CDP-choline(c) + 1,2-Diacylglycerol-VLDL-PC-pool(c) -> CMP(c) + PC-VLDL-pool(c)	EC:2.7.8.2	-4.44089e-16	4.44089e-16	-1	-1
H2O(c) + Guanosine(c) <=> NH3(c) + Xanthosine(c)	EC:3.5.4.15	-4.44089e-16	4.44089e-16	1	1
AKG(m) + Ornithine(m) <=> Glutamate(m) + L-Glutamate_5-semialdehyde(m)	EC:2.6.1.13	2.22045e-16	2.22045e-16	-1	-1
H2O(s) + Cys-Gly(s) <=> Glycine(s) + Cysteine(s)	EC:3.4.11.2	2.22045e-16	2.22045e-16	1	1
ATP(c) + Deoxycytidine(c) -> ADP(c) + dCMP(c)	EC:2.7.1.74	-2.22045e-16	2.22045e-16	1	1
H2O(c) + Deoxyadenosine(c) <=> NH3(c) + Deoxyinosine(c)	EC:3.5.4.4	-2.22045e-16	2.22045e-16	1	1
H2O(l) + Cholesterol-ester-palm(l) -> Cholesterol(l) + Palmitate(l)	EC:3.1.1.13	-2.22045e-16	2.22045e-16	1	1
7alpha-Hydroxycholest-4-en-3-one(c) <=> 7alpha-Hydroxycholest-4-en-3-one(r)	Transport_reaction	-2.22045e-16	2.22045e-16	-1	-1
Oleate(l) <=> Oleate(c)	Vesicular_transport	-2.22045e-16	2.22045e-16	1	1
Chenodeoxycholoyl-CoA(p) + Glycine(p) -> CoA(p) + Glycochenodeoxycholate(p)	0	1.74131e-16	1.74131e-16	1	-1
Glycochenodeoxycholate(p) <=> Glycochenodeoxycholate(c)	0	1.74131e-16	1.74131e-16	1	-1
H2O(s) + GSH(s) <=> Glutamate(s) + Cys-Gly(s)	EC:3.4.11.4	1.66534e-16	1.66534e-16	-1	-1
Citrate(s) + 4 Na+(s) -> Citrate(c) + 4 Na+(c)	TCDB:2.A.47.1.9	1.66534e-16	1.66534e-16	-1	-1
Glycine(s) + Histidine(c) + Na+(s) -> Glycine(c) + Histidine(s) + Na+(c)	Utilized_transport	1.38778e-16	1.38778e-16	-1	-1
H+(PG)(s) + Citrate(s) <=> H+(PG)(c) + Citrate(c)	Active_transport	-1.38778e-16	1.38778e-16	1	1
K+(c) -> K+(s)	Utilized_transport	-1.38778e-16	1.38778e-16	1	1
O2(c) + Cysteine(c) <=> 3-Sulfinoalanine(c)	EC:1.13.11.20	-1.28605e-16	1.28605e-16	-1	0
3-Sulfinoalanine(c) <=> CO2(c) + Hypotaurine(c)	EC:4.1.1.29	-1.28605e-16	1.28605e-16	-1	0
ATP(c) + Glycine(c) + gamma-Glutamyl-cysteine(c) -> ADP(c) + Pi(c) + GSH(c)	EC:6.3.2.3	1.11022e-16	1.11022e-16	-1	-1
Glutamate(s) + H+(PG)(s) + K+(c) + 3 Na+(s) -> Glutamate(c) + H+(PG)(c) + K+(s) + 3 Na+(c)	Active_transport	1.11022e-16	1.11022e-16	-1	-1
Phenylalanine(c) + Tyrosine(s) + Na+(s) -> Phenylalanine(s) + Tyrosine(c) + Na+(c)	Utilized_transport	1.11022e-16	1.11022e-16	1	1
H2O(c) + ATP(c) + sulfotaurolithocholate(c) -> ADP(c) + Pi(c) + sulfotaurolithocholate(s)	TCDB:3.A.1.208.8	1.11022e-16	1.11022e-16	-1	-1
GSH(c) + HCO3-(c) + sulfotaurolithocholate(s) <=> GSH(s) + HCO3-(s) + sulfotaurolithocholate(c)	TCDB:2.A.60.1.14	8.32667e-17	8.32667e-17	-1	-1
ATP(c) + Glutamate(c) + Cysteine(c) -> ADP(c) + Pi(c) + gamma-Glutamyl-cysteine(c)	EC:6.3.2.2	5.55111e-17	5.55111e-17	-1	-1
ATP(c) + CoA(c) + Palmitolate(c) -> PPi(c) + AMP(c) + (2E)-Hexadecenoyl-CoA(c)	EC:6.2.1.3	2.77556e-17	2.77556e-17	1	1
O2(p) + Glyoxylate(p) -> H2O2(p) + Oxalate(p)	0	-9.93418e-33	9.93418e-33	0	1
Oxalate(p) -> Oxalate(c)	0	-9.93418e-33	9.93418e-33	0	1
S-Adenosylmethioninamine(c) -> 5-Methylthioadenosine(c) + Adenosylmethioninamine-potential(c)	Virtual_reaction/potential	0	0	0	0
L-Carnitine(c) <=> L-Carnitine(r)	Active_transport	0	0	0	0
HDL(r) <=> 2 ApoA1(r) + 20 Cholesterol(r) + 90 PC-VLDL-pool(r) + 25 PE-VLDL-pool(r) + 30 PS-VLDL-pool(r) + 75 SM-pool(r)	Particle_dis/assembly	0	0	0	0
HDL(l) -> 2 ApoA1(l) + 20 Cholesterol(l) + 90 PC-VLDL-pool(l) + 25 PE-VLDL-pool(l) + 30 PS-VLDL-pool(l) + 75 SM-pool(l)	Particle_dis/assembly	0	0	0	0
H2O(p) + PPi(p) -> 2 Pi(p)	EC:3.6.1.1	0	0	0	0
H2O(l) + Chitobiose(l) -> 2 N-Acetylglucosamine(l)	EC:3.2.1.52	0	0	1	1
H2O(s) + Maltose(s) <=> 2 Glucose(s)	EC:3.2.1.20	0	0	1	1
2 5-Aminolevulinate(c) -> 2 H2O(c) + Porphobilinogen(c)	EC:4.2.1.24	0	0	0	0
O2(s) + 4 Fe2+(s) <=> 2 H2O(s) + 4 Fe3+(s)	EC:1.16.3.1	0	0	0	0
H2O(c) + 4 Porphobilinogen(c) -> 4 NH3(c) + Hydroxymethylbilane(c)	EC:2.5.1.61	0	0	0	0
NAD+(c) + 2 GSH(c) <=> NADH(c) + GSSG(c)	EC:1.8.1.7	0	0	0	0
NAD+(m) + 2 GSH(m) <=> NADH(m) + GSSG(m)	EC:1.8.1.7	0	0	0	0
O2(c) + N-(omega)-Hydroxyarginine(c) <=> H2O(c) + Citrulline(c) + NO(c)	EC:1.14.13.39	0	0	0	0
NADP+(c) + 2 Cysteine(c) <=> NADPH(c) + Cystine(c)	EC:1.8.1.9	0	0	1	1
H2O(s) + ADP(s) -> Pi(s) + AMP(s)	EC:3.6.1.5	0	0	0	0
ATP(c) + Dephospho-CoA(c) <=> ADP(c) + CoA(c)	EC:2.7.1.24	0	0	0	0
ATP(m) + Dephospho-CoA(m) -> ADP(m) + CoA(m)	EC:2.7.1.24	0	0	0	0
H2O(r) + UDP(r) -> Pi(r) + UMP(r)	EC:3.6.1.6	0	0	1	1
H2O(s) + UDP(s) <=> Pi(s) + UMP(s)	EC:3.6.1.6	0	0	0	0
H2O(s) + UTP(s) -> Pi(s) + UDP(s)	Enzyme_catalyzed	0	0	0	0
H2O(c) + FAD(c) -> AMP(c) + FMN(c)	EC:3.6.1.9_EC:3.6.1.18	0	0	-1	-1
ATP(c) + Pyridoxal(c) -> ADP(c) + Pyridoxal-P(c)	EC:2.7.1.35	0	0	0	0
SAM(c) <=> CO2(c) + S-Adenosylmethioninamine(c)	EC:4.1.1.50	0	0	1	1
H2O(s) + AMP(s) -> Pi(s) + Adenosine(s)	EC:3.1.3.5	0	0	0	0
H2O(c) + PAP(c) -> Pi(c) + AMP(c)	EC:3.1.3.7	0	0	1	1
PPi(s) + AMP(s) <=> PRPP(s) + Adenine(s)	EC:2.4.2.7	0	0	0	0
H2O(c) + NADP+(c) + Methylglyoxal(c) <=> NADPH(c) + Pyruvate(c)	EC:1.2.1.49	0	0	1	1
NAD+(m) + Malate(m) <=> NADH(m) + CO2(m) + Pyruvate(m)	EC:1.1.1.38_EC:1.1.1.39	0	0	0	0
Malonyl-CoA(p) -> CO2(p) + Acetyl-CoA(p)	EC:4.1.1.9	0	0	0	0
CoA(c) + Acetyl_adenylate(c) -> AMP(c) + Acetyl-CoA(c)	EC:6.2.1.1	0	0	0	0
2 Acetyl-CoA(p) <=> CoA(p) + Acetoacetyl-CoA(p)	EC:2.3.1.9	0	0	0	0
ATP(m) + Glutamate(m) -> ADP(m) + Glutamyl-5P(m)	EC:2.7.2.11	0	0	0	0
2 H2O(c) + ATP(c) + 5-Oxoproline(c) -> ADP(c) + Pi(c) + Glutamate(c)	EC:3.5.2.9	0	0	0	0
Oxalosuccinate(p) <=> CO2(p) + AKG(p)	EC:1.1.1.42	0	0	0	0
H2O2(s) + 2 GSH(s) -> 2 H2O(s) + GSSG(s)	EC:1.11.1.9	0	0	0	0
H2O(c) + O2(c) + Pyridoxamine-P(c) -> NH3(c) + Pyridoxal-P(c) + H2O2(c)	EC:1.4.3.5	0	0	0	0
O2(c) + Pyridoxine-P(c) <=> Pyridoxal-P(c) + H2O2(c)	EC:1.4.3.5	0	0	0	0
H2O(c) + 2 NAD+(c) + UDP-glucose(c) -> 2 NADH(c) + UDP-glucuronate(c)	EC:1.1.1.22	0	0	1	1
H2O(s) + UDP-glucose(s) -> Glucose-1P(s) + UMP(s)	EC:3.6.1.45	0	0	0	0
UDP-glucose(c) <=> UDP-galactose(c)	EC:5.1.3.2	0	0	-1	-1
Protoporphyrin(m) + Fe2+(m) -> Heme(m)	EC:4.99.1.1	0	0	0	0
ATP(c) + Acetate(c) -> PPi(c) + Acetyl_adenylate(c)	EC:6.2.1.1	0	0	0	0
H2O(s) + GDP(s) <=> Pi(s) + GMP(s)	EC:3.6.1.6_EC:3.6.1.42	0	0	1	1
ATP(m) + GMP(m) <=> ADP(m) + GDP(m)	EC:2.7.4.8	0	0	0	0
H2O(s) + GTP(s) -> Pi(s) + GDP(s)	EC:3.6.5.5_EC:3.6.5.1_EC:3.6.5.6_EC:3.6.5.2_EC:3.6.5.3_EC:3.6.5.4	0	0	0	0
SAM(c) + Glycine(c) <=> SAH(c) + Sarcosine(c)	EC:2.1.1.20	0	0	0	0
ATP(m) + CoA(m) + Succinate(m) <=> ADP(m) + Pi(m) + Succinyl-CoA(m)	EC:6.2.1.5	0	0	0	0
H2O(r) + UDP-N-acetylglucosamine(r) -> UDP(r) + N-Acetyl-D-mannosamine(r)	EC:5.1.3.14	0	0	0	0
UDP-N-acetylglucosamine(c) <=> UDP-N-acetyl-D-galactosamine(c)	EC:5.1.3.7	0	0	0	0
H2O(c) + GTP(c) <=> Formate(c) + 6-[(1S,2R)-1,2-Dihydroxy-3-triphosphooxypropyl]-7,8-dihydropterin(c)	EC:3.5.4.16	0	0	1	1
H2O(n) + GTP(n) <=> Formate(n) + 6-[(1S,2R)-1,2-Dihydroxy-3-triphosphooxypropyl]-7,8-dihydropterin(n)	EC:3.5.4.16	0	0	0	0
H2O(c) + GTP(c) <=> Formamidopyrimidine_nucleoside_triphosphate(c)	EC:3.5.4.16	0	0	0	0
H2O(n) + GTP(n) <=> Formamidopyrimidine_nucleoside_triphosphate(n)	EC:3.5.4.16	0	0	0	0
Pyruvate(c) + GTP(c) <=> GDP(c) + PEP(c)	EC:2.7.1.40	0	0	0	0
GTP(c) -> PPi(c) + cGMP(c)	EC:4.6.1.2	0	0	0	0
H2O(c) + PAPS(c) -> Pi(c) + Adenylyl_sulfate(c)	EC:3.1.3.7	0	0	-1	-1
ATP(c) + Adenylyl_sulfate(c) -> ADP(c) + PAPS(c)	EC:2.7.1.25	0	0	0	0
H2O(s) + CMP(s) -> Pi(s) + Cytidine(s)	EC:3.1.3.5	0	0	1	1
ATP(m) + CMP(m) -> ADP(m) + CDP(m)	EC:2.7.4.14	0	0	0	0
H2O(s) + CDP(s) <=> Pi(s) + CMP(s)	EC:3.6.1.5	0	0	1	1
ATP(c) + Sulfate(c) -> PPi(c) + Adenylyl_sulfate(c)	EC:2.7.7.4	0	0	1	1
H2O(m) + O2(m) + Sulfite(m) -> H2O2(m) + Sulfate(m)	EC:1.8.3.1	0	0	0	0
ATP(c) + Riboflavin(c) <=> ADP(c) + FMN(c)	EC:2.7.1.26	0	0	1	1
NADPH(c) + 2 O2(c) + Arginine(c) <=> 2 H2O(c) + NADP+(c) + Citrulline(c) + NO(c)	EC:1.14.13.39	0	0	0	0
NADPH(c) + O2(c) + Arginine(c) <=> H2O(c) + NADP+(c) + N-(omega)-Hydroxyarginine(c)	EC:1.14.13.39	0	0	0	0
Glycine(c) + Arginine(c) <=> Ornithine(c) + Guanidinoacetate(c)	EC:2.1.4.1	0	0	1	1
Arginine(m) <=> CO2(m) + Agmatine(m)	EC:4.1.1.19	0	0	0	0
H2O(s) + CTP(s) <=> Pi(s) + CDP(s)	EC:3.6.1.5	0	0	0	0
ATP(m) + CDP(m) -> ADP(m) + CTP(m)	EC:2.7.4.6	0	0	0	0
Pyruvate(c) + CTP(c) <=> PEP(c) + CDP(c)	EC:2.7.1.40	0	0	0	0
H2O2(c) + Methanol(c) <=> 2 H2O(c) + Formaldehyde(c)	EC:1.11.1.7	0	0	1	1
AKG(m) + Thiamin-PP(m) <=> CO2(m) + 3-Carboxy-1-hydroxypropyl-ThPP(m)	EC:1.2.4.2	0	0	0	0
Pyruvate(c) + UTP(c) <=> UDP(c) + PEP(c)	EC:2.7.1.40	0	0	0	0
H2O(s) + UTP(s) -> PPi(s) + UMP(s)	EC:3.6.1.19	0	0	0	0
Ornithine(c) <=> CO2(c) + Putrescine(c)	EC:4.1.1.17	0	0	1	1
NAD+(p) + L-Lactate(p) <=> NADH(p) + Pyruvate(p)	EC:1.1.1.27	0	0	0	0
H2O(m) + 1-Pyrroline-5-carboxylate(m) <=> L-Glutamate_5-semialdehyde(m)	EC:1.5.1.12	0	0	-1	-1
H2O(m) + NAD+(m) + Succinate_semialdehyde(m) <=> NADH(m) + Succinate(m)	EC:1.2.1.24_EC:1.2.1.16	0	0	0	0
H2O(m) + NADP+(m) + Succinate_semialdehyde(m) <=> NADPH(m) + Succinate(m)	EC:1.2.1.16	0	0	0	0
H2O(s) + ITP(s) <=> Pi(s) + IDP(s)	EC:3.6.1.5	0	0	0	0
ATP(c) + IDP(c) <=> ADP(c) + ITP(c)	EC:2.7.4.6	0	0	0	0
NAD+(c) + Ethanol(c) <=> NADH(c) + Acetaldehyde(c)	EC:1.1.1.1_EC:1.1.1.71	0	0	1	1
ATP(c) + Fructose-6P(c) -> ADP(c) + Fructose-2,6PP(c)	EC:2.7.1.105	0	0	0	0
Glutamine(c) + Fructose-6P(c) -> Glutamate(c) + Glucosamine-6P(c)	EC:2.6.1.16	0	0	0	0
UTP(c) + Fructose-6P(c) -> UDP(c) + Fructose-1,6PP(c)	EC:2.7.1.11	0	0	0	0
H2O(s) + Sucrose(s) <=> Glucose(s) + Fructose(s)	EC:3.2.1.48_EC:3.2.1.26	0	0	1	1
Glycine(m) + Succinyl-CoA(m) <=> CoA(m) + CO2(m) + 5-Aminolevulinate(m)	EC:2.3.1.37	0	0	0	0
Glycine(m) + Succinyl-CoA(m) <=> CoA(m) + 2-Amino-3-oxoadipate(m)	EC:2.3.1.37	0	0	0	0
Inositol-1P(c) <=> Glucose-6P(c)	EC:5.5.1.4	0	0	1	1
NAD+(p) + sn-Glycerol-3P(p) <=> NADH(p) + DHAP(p)	EC:1.1.1.8	0	0	0	0
ATP(c) + Fructose(c) <=> ADP(c) + Fructose-1P(c)	EC:2.7.1.3	0	0	1	1
GDP(c) + Mannose-1P(c) <=> Pi(c) + GDP-mannose(c)	EC:2.7.7.22	0	0	1	1
GDP-mannose(c) -> H2O(c) + GDP-4-dehydro-6-deoxy-D-mannose(c)	EC:4.2.1.47	0	0	1	1
ATP(c) + CoA(c) + Propanoate(c) <=> PPi(c) + AMP(c) + Propanoyl-CoA(c)	EC:6.2.1.17_EC:6.2.1.1	0	0	1	1
ATP(m) + CoA(m) + Propanoate(m) <=> PPi(m) + AMP(m) + Propanoyl-CoA(m)	EC:6.2.1.17	0	0	0	0
CoA(c) + Propinol_adenylate(c) <=> AMP(c) + Propanoyl-CoA(c)	EC:6.2.1.17_EC:6.2.1.1	0	0	0	0
CoA(m) + Propinol_adenylate(m) <=> AMP(m) + Propanoyl-CoA(m)	EC:6.2.1.17	0	0	0	0
NADP+(c) + THF(c) <=> NADPH(c) + Dihydrofolate(c)	EC:1.5.1.3	0	0	0	0
NADP+(m) + THF(m) <=> NADPH(m) + Dihydrofolate(m)	EC:1.5.1.3	0	0	-1	-1
UDP-glucose(c) + Galactose-1P(c) -> UDP-galactose(c) + Glucose-1P(c)	EC:2.7.7.12	0	0	1	1
H2O(s) + IDP(s) <=> Pi(s) + IMP(s)	EC:3.6.1.6	0	0	0	0
H2O(c) + Kynurenine(c) <=> Alanine(c) + Anthranilate(c)	EC:3.7.1.3	0	0	0	0
H2O(c) + Formylanthranilate(c) <=> Formate(c) + Anthranilate(c)	EC:3.5.1.9	0	0	0	0
H2O(s) + DHAP(s) <=> Pi(s) + Glycerone(s)	EC:3.1.3.1	0	0	0	0
ATP(c) + Ribose(c) -> ADP(c) + Ribose-5P(c)	EC:2.7.1.15	0	0	1	1
Ribose-5P(r) <=> Ribulose-5P(r)	EC:5.3.1.6	0	0	0	0
ATP(c) + Galactose(c) -> ADP(c) + Galactose-1P(c)	EC:2.7.1.6	0	0	1	1
H2O(s) + Lactose(s) <=> Glucose(s) + Galactose(s)	EC:3.2.1.23_EC:3.2.1.108	0	0	1	1
ATP(c) + dADP(c) <=> ADP(c) + dATP(c)	EC:2.7.4.6	0	0	0	0
ATP(m) + dADP(m) <=> ADP(m) + dATP(m)	EC:2.7.4.6	0	0	0	0
Pyruvate(c) + dATP(c) <=> PEP(c) + dADP(c)	EC:2.7.1.40	0	0	0	0
H2O(s) + O2(s) + Putrescine(s) <=> NH3(s) + H2O2(s) + 4-Aminobutanal(s)	EC:1.4.3.6	0	0	0	0
H2O(m) + Agmatine(m) <=> Urea(m) + Putrescine(m)	EC:3.5.3.11	0	0	0	0
Histidine(c) <=> CO2(c) + Histamine(c)	EC:4.1.1.28	0	0	0	0
O2(c) + Inositol(c) -> H2O(c) + Glucuronate(c)	EC:1.13.99.1	0	0	1	1
H2O(s) + GMP(s) -> Pi(s) + Guanosine(s)	EC:3.1.3.5	0	0	1	1
ATP(m) + Guanosine(m) <=> ADP(m) + GMP(m)	EC:2.7.1.73	0	0	0	0
H2O(c) + cGMP(c) -> GMP(c)	EC:3.1.4.17_EC:3.1.4.35	0	0	0	0
NAD+(c) + Proline(c) <=> NADH(c) + 1-Pyrroline-5-carboxylate(c)	EC:1.5.1.2	0	0	0	0
NADP+(c) + Proline(c) <=> NADPH(c) + 1-Pyrroline-5-carboxylate(c)	EC:1.5.1.2	0	0	0	0
H2O(p) + Palmitoyl-CoA(p) <=> CoA(p) + Palmitate(p)	EC:3.1.2.22_EC:3.1.2.2	0	0	0	0
H2O(p) + Arachidonyl-CoA(p) <=> CoA(p) + Arachidonate(p)	EC:3.1.2.22_EC:3.1.2.2	0	0	0	0
ATP(r) + CoA(r) + Palmitate(r) -> PPi(r) + AMP(r) + Palmitoyl-CoA(r)	EC:6.2.1.3	0	0	0	0
Citrate(m) <=> H2O(m) + cis-Aconitate(m)	EC:4.2.1.4	0	0	0	0
ATP(c) + Propanoate(c) <=> PPi(c) + Propinol_adenylate(c)	Enzyme_catalyzed	0	0	0	0
ATP(m) + Propanoate(m) <=> PPi(m) + Propinol_adenylate(m)	Enzyme_catalyzed	0	0	0	0
NAD+(m) + (R)-3-Hydroxybutanoate(m) <=> NADH(m) + Acetoacetate(m)	EC:1.1.1.30	0	0	-1	-1
Acetoacetate(m) <=> CO2(m) + Acetone(m)	EC:4.1.1.4	0	0	1	1
UDP-glucuronate(r) -> CO2(r) + UDP-xylose(r)	EC:4.1.1.35	0	0	1	1
NADP+(r) + Cholesterol(r) <=> NADPH(r) + Provitamin_D3(r)	EC:1.3.1.21	0	0	0	0
NADPH(r) + O2(r) + Cholesterol(r) <=> H2O(r) + NADP+(r) + 7alpha-Hydroxycholesterol(r)	EC:1.14.13.17	0	0	0	0
H2O(c) + Adenosine(c) <=> NH3(c) + Inosine(c)	EC:3.5.4.4	0	0	0	0
ATP(c) + Thymidine(c) -> ADP(c) + dTMP(c)	EC:2.7.1.21	0	0	0	0
H2O(c) + dTMP(c) -> Pi(c) + Thymidine(c)	EC:3.1.3.5_EC:3.1.3.35	0	0	0	0
Pi(c) + Thymidine(c) <=> Thymine(c) + 2-Deoxy-D-ribose-1P(c)	EC:2.4.2.4	0	0	0	0
Glucose(c) + ITP(c) -> Glucose-6P(c) + IDP(c)	EC:2.7.1.1	0	0	0	0
Glucose(c) + dATP(c) -> Glucose-6P(c) + dADP(c)	EC:2.7.1.1	0	0	0	0
ATP(c) + Fructose(c) -> ADP(c) + Fructose-6P(c)	EC:2.7.1.1	0	0	0	0
ITP(c) + Fructose(c) -> Fructose-6P(c) + IDP(c)	EC:2.7.1.1	0	0	0	0
Fructose(c) + dATP(c) -> Fructose-6P(c) + dADP(c)	EC:2.7.1.1	0	0	0	0
ATP(c) + Mannose(c) -> ADP(c) + Mannose-6P(c)	EC:2.7.1.1	0	0	1	1
ITP(c) + Mannose(c) -> IDP(c) + Mannose-6P(c)	EC:2.7.1.1	0	0	0	0
dATP(c) + Mannose(c) -> dADP(c) + Mannose-6P(c)	EC:2.7.1.1	0	0	0	0
ATP(c) + Glucosamine(c) -> ADP(c) + Glucosamine-6P(c)	EC:2.7.1.1	0	0	1	1
ITP(c) + Glucosamine(c) -> IDP(c) + Glucosamine-6P(c)	EC:2.7.1.1	0	0	0	0
dATP(c) + Glucosamine(c) -> dADP(c) + Glucosamine-6P(c)	EC:2.7.1.1	0	0	0	0
H2O(c) + ACP(c) -> Phosphopantetheine(c) + Apo-ACP(c)	EC:3.1.4.14	0	0	0	0
CoA(c) + Apo-ACP(c) -> PAP(c) + ACP(c)	EC:2.7.8.7	0	0	0	0
H2O(c) + dCMP(c) -> Pi(c) + Deoxycytidine(c)	EC:3.1.3.5	0	0	0	0
H2O(s) + Lactose-6P(s) <=> Pi(s) + Lactose(s)	EC:3.2.1.23	0	0	1	1
H2O(c) + NAD+(c) + Hypotaurine(c) <=> NADH(c) + Taurine(c)	EC:1.8.1.3	0	0	-1	-1
AKG(m) + Lipoamide(m) -> CO2(m) + S-Succinyldihydrolipoamide(m)	EC:1.2.4.2	0	0	0	0
3-Methyl-2-oxobutyrate(m) + Lipoamide(m) -> CO2(m) + S-(2-Methylpropanoyl)-dihydrolipoamide(m)	EC:1.2.4.4	0	0	0	0
4-Methyl-2-oxopentanoate(m) + Lipoamide(m) -> CO2(m) + S-(3-Methylbutanoyl)-dihydrolipoamide(m)	EC:1.2.4.4	0	0	0	0
H2O(c) + O2(c) + Pyridoxamine(c) <=> NH3(c) + H2O2(c) + Pyridoxal(c)	EC:1.4.3.5	0	0	0	0
O2(c) + Pyridoxine(c) <=> H2O2(c) + Pyridoxal(c)	EC:1.1.3.12	0	0	1	1
H2O(s) + Isomaltose(s) <=> 2 Glucose(s)	EC:3.2.1.10	0	0	1	1
PPi(c) + Nicotinate_ribonucleotide(c) <=> PRPP(c) + Nicotinate(c)	EC:2.4.2.11	0	0	0	0
H2O(r) + Glucose-6P(r) -> Pi(r) + Glucose(r)	EC:3.1.3.9	0	0	0	0
H2O(c) + N-Acetylneuraminate-9P(c) -> Pi(c) + N-Acetylneuraminate(c)	EC:3.1.3.29	0	0	1	1
NADP+(c) + Tetrahydrobiopterin(c) <=> NADPH(c) + 6-Lactoyl-5,6,7,8-tetrahydropterin(c)	EC:1.1.1.153	0	0	-1	-1
O2(c) + Tryptophan(c) + Tetrahydrobiopterin(c) <=> H2O(c) + Dihydrobiopterin(c) + 5-Hydroxy-L-tryptophan(c)	EC:1.14.16.4	0	0	0	0
Mannose-6P(c) -> Mannose-1P(c)	EC:5.4.2.8	0	0	1	1
Mannose-6P(c) <=> Fructose-6P(c)	EC:5.3.1.8	0	0	-1	-1
H2O(s) + dGTP(s) <=> PPi(s) + dGMP(s)	EC:3.6.1.19	0	0	0	0
ATP(m) + dGDP(m) <=> ADP(m) + dGTP(m)	EC:2.7.4.6	0	0	0	0
Pyruvate(c) + dGTP(c) <=> PEP(c) + dGDP(c)	EC:2.7.1.40	0	0	0	0
SAM(c) + Guanidinoacetate(c) <=> SAH(c) + Creatine(c)	EC:2.1.1.2	0	0	1	1
CTP(c) + Phosphocholine(c) -> PPi(c) + CDP-choline(c)	EC:2.7.7.15	0	0	0	0
NADP+(p) + Isocitrate(p) <=> NADPH(p) + Oxalosuccinate(p)	EC:1.1.1.42	0	0	0	0
Isocitrate(m) <=> H2O(m) + cis-Aconitate(m)	EC:4.2.1.3	0	0	0	0
NADP+(c) + Xylitol(c) <=> NADPH(c) + L-Xylulose(c)	EC:1.1.1.10	0	0	0	0
ATP(c) + Pyridoxine(c) <=> ADP(c) + Pyridoxine-P(c)	EC:2.7.1.35	0	0	0	0
Putrescine(c) + S-Adenosylmethioninamine(c) <=> 5-Methylthioadenosine(c) + Spermidine(c)	EC:2.5.1.16	0	0	1	1
Malonyl-CoA(p) + L-Carnitine(p) <=> CoA(p) + Malonyl-Carnitin(p)	EC:2.3.1.21	0	0	0	0
Palmitoyl-CoA(r) + L-Carnitine(r) <=> CoA(r) + L-Palmitoylcarnitine(r)	EC:2.3.1.21	0	0	0	0
Palmitoyl-CoA(p) + L-Carnitine(p) <=> CoA(p) + L-Palmitoylcarnitine(p)	EC:2.3.1.21	0	0	0	0
L-Carnitine(r) + Linoleoyl-CoA(r) <=> CoA(r) + linoleic-Carnitine(r)	EC:2.3.1.21	0	0	0	0
L-Carnitine(c) + Linoleoyl-CoA(c) <=> CoA(c) + linoleic-Carnitine(c)	EC:2.3.1.21	0	0	0	0
L-Carnitine(p) + Linoleoyl-CoA(p) -> CoA(p) + linoleic-Carnitine(p)	EC:2.3.1.21	0	0	0	0
L-Carnitine(r) + Arachidonyl-CoA(r) <=> CoA(r) + Arachidonyl-Carnitine(r)	EC:2.3.1.21	0	0	0	0
L-Carnitine(c) + Arachidonyl-CoA(c) <=> CoA(c) + Arachidonyl-Carnitine(c)	EC:2.3.1.21	0	0	0	0
L-Carnitine(p) + Arachidonyl-CoA(p) -> CoA(p) + Arachidonyl-Carnitine(p)	EC:2.3.1.21	0	0	0	0
L-Carnitine(r) + palmitoleoyl-CoA(r) <=> CoA(r) + palmitoleoyl-Carnitine(r)	EC:2.3.1.21	0	0	0	0
L-Carnitine(c) + palmitoleoyl-CoA(c) <=> CoA(c) + palmitoleoyl-Carnitine(c)	EC:2.3.1.21	0	0	0	0
L-Carnitine(m) + palmitoleoyl-CoA(m) <=> CoA(m) + palmitoleoyl-Carnitine(m)	EC:2.3.1.21	0	0	0	0
Lipoamide(m) + 2-Oxoadipate(m) -> CO2(m) + S-Glutaryldihydrolipoamide(m)	EC:1.2.4.2	0	0	0	0
GTP(c) + L-Fucose-1P(c) <=> PPi(c) + GDP-L-fucose(c)	EC:2.7.7.30	0	0	0	0
ATP(c) + Deoxyguanosine(c) -> ADP(c) + dGMP(c)	EC:2.7.1.113	0	0	0	0
ATP(m) + Deoxyguanosine(m) -> ADP(m) + dGMP(m)	EC:2.7.1.113	0	0	0	0
CoA(p) + HMG-CoA(p) <=> H2O(p) + Acetyl-CoA(p) + Acetoacetyl-CoA(p)	EC:2.3.3.10	0	0	0	0
H2O(m) + NADP+(m) + 4-Aminobutanal(m) <=> NADPH(m) + 4-Aminobutyrate(m)	EC:1.2.1.3	0	0	0	0
H2O(c) + dATP(c) + Oxidized_thioredoxin(c) <=> ATP(c) + Thioredoxin(c)	EC:1.17.4.1	0	0	0	0
CTP(c) + Ethanolamine-P(c) -> PPi(c) + CDP-ethanolamine(c)	EC:2.7.7.14	0	0	0	0
AKG(m) + D-3-Amino-isobutanoate(m) <=> Glutamate(m) + 2-Methyl-3-oxopropanoate(m)	EC:2.6.1.22	0	0	0	0
Pyruvate(m) + D-3-Amino-isobutanoate(m) <=> Alanine(m) + 2-Methyl-3-oxopropanoate(m)	EC:2.6.1.40	0	0	0	0
2 NADP+(p) + CoA(p) + (R)-Mevalonate(p) <=> 2 NADPH(p) + HMG-CoA(p)	EC:1.1.1.34	0	0	0	0
ATP(c) + Deoxyadenosine(c) -> ADP(c) + dAMP(c)	EC:2.7.1.76	0	0	0	0
H2O(s) + dTDP(s) <=> Pi(s) + dTMP(s)	EC:3.6.1.5	0	0	0	0
ATP(c) + dTDP(c) -> ADP(c) + dTTP(c)	EC:2.7.4.6	0	0	0	0
ATP(c) + dTMP(c) -> ADP(c) + dTDP(c)	EC:2.7.4.12_EC:2.7.4.9	0	0	0	0
H2O(s) + dTTP(s) <=> Pi(s) + dTDP(s)	EC:3.6.1.39	0	0	0	0
H2O(m) + dUTP(m) -> PPi(m) + dUMP(m)	EC:3.6.1.23_EC:3.6.1.19	0	0	0	0
5,10-Methylene-THF(c) + dUMP(c) <=> dTMP(c) + Dihydrofolate(c)	EC:2.1.1.45	0	0	0	0
H2O(p) + NAD+(p) + Xanthine(p) -> NADH(p) + Urate(p)	EC:1.17.1.4	0	0	0	0
H2O(p) + O2(p) + Xanthine(p) <=> H2O2(p) + Urate(p)	EC:1.17.3.2	0	0	0	0
NADP+(m) + Dihydrofolate(m) <=> NADPH(m) + Folate(m)	EC:1.5.1.3	0	0	-1	-1
2-Amino-3-oxoadipate(m) <=> CO2(m) + 5-Aminolevulinate(m)	EC:2.3.1.37	0	0	0	0
Pi(c) + Nicotinate_D-ribonucleoside(c) -> Nicotinate(c) + Ribose-1P(c)	EC:2.4.2.1	0	0	0	0
5-Formyl-THF(m) <=> H2O(m) + 5,10-Methenyl-THF(m)	EC:2.1.2.10	0	0	0	0
ATP(m) + 5-Formyl-THF(m) -> ADP(m) + Pi(m) + 5,10-Methenyl-THF(m)	EC:6.3.3.2	0	0	0	0
ATP(c) + dUDP(c) <=> ADP(c) + dUTP(c)	EC:2.7.4.6	0	0	0	0
dUTP(c) + Cytidine(c) <=> CMP(c) + dUDP(c)	EC:2.7.1.48	0	0	0	0
2 UDP-glucuronate(r) + Bilirubin(r) -> 2 UDP(r) + Bilirubin-bisglucuronoside(r)	EC:2.4.1.17	0	0	1	1
Acetyl-CoA(r) + L-Carnitine(r) <=> CoA(r) + O-Acetylcarnitine(r)	EC:2.3.1.7	0	0	0	0
Acetyl-CoA(p) + L-Carnitine(p) <=> CoA(p) + O-Acetylcarnitine(p)	EC:2.3.1.7	0	0	0	0
O2(c) + Cysteamine(c) <=> Hypotaurine(c)	EC:1.13.11.19	0	0	0	0
ATP(c) + Pyridoxamine(c) -> ADP(c) + Pyridoxamine-P(c)	EC:2.7.1.35	0	0	0	0
H2O(c) + NAD+(c) + Phenylacetaldehyde(c) <=> NADH(c) + Phenylacetate(c)	EC:1.2.1.5_EC:1.2.1.39	0	0	0	0
H2O(m) + NAD+(m) + Phenylacetaldehyde(m) <=> NADH(m) + Phenylacetate(m)	EC:1.2.1.5_EC:1.2.1.39	0	0	0	0
H2O(c) + NADP+(c) + Phenylacetaldehyde(c) <=> NADPH(c) + Phenylacetate(c)	EC:1.2.1.5	0	0	0	0
H2O(m) + NADP+(m) + Phenylacetaldehyde(m) <=> NADPH(m) + Phenylacetate(m)	EC:1.2.1.5	0	0	0	0
H2O(m) + NAD+(m) + 4-Aminobutanal(m) <=> NADH(m) + 4-Aminobutyrate(m)	EC:1.2.1.3_EC:1.2.1.19	0	0	0	0
H2O(c) + NAD+(c) + Betaine_aldehyde(c) <=> NADH(c) + Betaine(c)	EC:1.2.1.8	0	0	0	0
H2O(c) + NADP+(c) + Betaine_aldehyde(c) <=> NADPH(c) + Betaine(c)	EC:1.2.1.8	0	0	0	0
Fructose-1P(c) <=> DHAP(c) + Glyceraldehyde(c)	EC:4.1.2.13	0	0	1	1
Succinyl-CoA(m) + Dihydrolipoamide(m) <=> CoA(m) + S-Succinyldihydrolipoamide(m)	EC:2.3.1.61	0	0	0	0
Glutaryl-CoA(m) + Dihydrolipoamide(m) <=> CoA(m) + S-Glutaryldihydrolipoamide(m)	EC:2.3.1.61	0	0	0	0
Dihydrolipoamide(m) + Isobutyryl-CoA(m) <=> CoA(m) + S-(2-Methylpropanoyl)-dihydrolipoamide(m)	EC:2.3.1.168	0	0	0	0
5-Hydroxy-L-tryptophan(c) <=> CO2(c) + Serotonin(c)	EC:4.1.1.28	0	0	0	0
ATP(c) + N-Acetyl-D-mannosamine(c) -> ADP(c) + N-Acetylmannosamine-6P(c)	EC:2.7.1.60	0	0	1	1
H2O(c) + Xanthosine-5P(c) -> Pi(c) + Xanthosine(c)	EC:3.1.3.5	0	0	0	0
H2O(c) + Fructose-2,6PP(c) -> Pi(c) + Fructose-6P(c)	EC:3.1.3.46	0	0	0	0
gamma-Glutamyl-cysteine(c) -> Cysteine(c) + 5-Oxoproline(c)	EC:2.3.2.4	0	0	0	0
Pi(c) + Deoxyinosine(c) <=> Hypoxanthine(c) + 2-Deoxy-D-ribose-1P(c)	Enzyme_catalyzed	0	0	1	1
H2O(m) + Methylmalonyl-CoA(m) <=> CoA(m) + Methylmalonate(m)	EC:3.1.2.17	0	0	0	0
ATP(r) + CoA(r) + Cholate(r) <=> PPi(r) + AMP(r) + Choloyl-CoA(r)	EC:6.2.1.7	0	0	0	0
Spermidine(c) + S-Adenosylmethioninamine(c) <=> 5-Methylthioadenosine(c) + Spermine(c)	EC:2.5.1.22	0	0	1	1
ATP(c) + Pantetheine(c) <=> ADP(c) + Phosphopantetheine(c)	EC:2.7.1.33	0	0	0	0
ATP(m) + Pantetheine(m) <=> ADP(m) + Phosphopantetheine(m)	EC:2.7.1.33	0	0	0	0
N-Pantothenoylcysteine(c) <=> CO2(c) + Pantetheine(c)	EC:4.1.1.30	0	0	0	0
H2O(c) + Pantetheine(c) <=> Pantothenate(c) + Cysteamine(c)	EC:3.5.1.-	0	0	0	0
ATP(c) + Sphinganine(c) -> ADP(c) + Sphinganine-1P(c)	EC:2.7.1.91	0	0	0	0
ATP(c) + Nicotinate_ribonucleotide(c) -> PPi(c) + Deamido-NAD(c)	EC:2.7.7.18	0	0	0	0
ATP(c) + Pantothenate(c) -> ADP(c) + D-4-Phosphopantothenate(c)	EC:2.7.1.33	0	0	1	1
H2O(s) + 4-Nitrophenyl-P(s) <=> Pi(s) + PNP(s)	EC:3.1.3.2_EC:3.1.3.41_EC:3.1.3.1	0	0	0	0
ATP(c) + Phosphopantetheine(c) -> PPi(c) + Dephospho-CoA(c)	EC:2.7.7.3	0	0	0	0
ATP(m) + Phosphopantetheine(m) -> PPi(m) + Dephospho-CoA(m)	EC:2.7.7.3	0	0	0	0
H2O(c) + Dephospho-CoA(c) <=> AMP(c) + Phosphopantetheine(c)	EC:3.6.1.9	0	0	0	0
H2O(c) + Dihydrothymine(c) -> 3-Ureidoisobutyrate(c)	EC:3.5.2.2	0	0	0	0
ATP(c) + 6-Deoxy-L-galactose(c) <=> ADP(c) + L-Fucose-1P(c)	EC:2.7.1.52	0	0	0	0
6-Deoxy-L-galactose(c) -> L-Fuculose(c)	EC:5.3.1.25	0	0	0	0
Hydroxymethylbilane(c) -> H2O(c) + UroporphyrinogenIII(c)	EC:4.2.1.75	0	0	0	0
Dihydrolipoamide(m) + 2-Methylbutyryl-CoA(m) <=> CoA(m) + S-(2-Methylbutanoyl)-dihydrolipoamide(m)	EC:2.3.1.168	0	0	0	0
UroporphyrinogenIII(c) -> 4 CO2(c) + CoproporphyrinogenIII(c)	EC:4.1.1.37	0	0	0	0
O2(c) + CoproporphyrinogenIII(c) -> 2 H2O(c) + 2 CO2(c) + Protoporphyrinogen_IX(c)	EC:1.3.3.3	0	0	0	0
3 O2(m) + 2 Protoporphyrinogen_IX(m) -> 6 H2O(m) + 2 Protoporphyrin(m)	EC:1.3.3.4	0	0	0	0
CTP(c) + D-Tagatose-6P(c) <=> CDP(c) + Tagatose-1,6PP(c)	EC:2.7.1.11	0	0	0	0
ITP(c) + D-Tagatose-6P(c) <=> IDP(c) + Tagatose-1,6PP(c)	EC:2.7.1.11	0	0	0	0
(R)-4-Phosphopantothenoyl-cysteine(c) <=> CO2(c) + Phosphopantetheine(c)	EC:4.1.1.36	0	0	0	0
(R)-4-Phosphopantothenoyl-cysteine(m) <=> CO2(m) + Phosphopantetheine(m)	EC:4.1.1.36	0	0	0	0
NAD+(c) + trans-4-Hydroxy-L-proline(c) <=> NADH(c) + L-1-Pyrroline-3-hydroxy-5-carboxylate(c)	EC:1.5.1.2	0	0	0	0
NAD+(m) + trans-4-Hydroxy-L-proline(m) <=> NADH(m) + L-1-Pyrroline-3-hydroxy-5-carboxylate(m)	EC:1.5.1.2	0	0	0	0
NADP+(c) + trans-4-Hydroxy-L-proline(c) <=> NADPH(c) + L-1-Pyrroline-3-hydroxy-5-carboxylate(c)	EC:1.5.1.2	0	0	0	0
NADP+(m) + trans-4-Hydroxy-L-proline(m) <=> NADPH(m) + L-1-Pyrroline-3-hydroxy-5-carboxylate(m)	EC:1.5.1.2	0	0	0	0
NADP+(m) + Pi(m) + L-Glutamate_5-semialdehyde(m) <=> NADPH(m) + Glutamyl-5P(m)	EC:1.2.1.41	0	0	0	0
Lipoamide(m) + 3-Carboxy-1-hydroxypropyl-ThPP(m) <=> Thiamin-PP(m) + S-Succinyldihydrolipoamide(m)	EC:1.2.4.2	0	0	0	0
H2O(c) + Nicotinate_ribonucleotide(c) -> Pi(c) + Nicotinate_D-ribonucleoside(c)	EC:3.1.3.5	0	0	0	0
H2O(c) + NAD+(c) + 3alpha,7alpha,12alpha-Trihydroxy-5beta-cholestan-26-al(c) -> NADH(c) + 3alpha,7alpha,12alpha-Trihydroxy-5beta-cholestanate(c)	EC:1.2.1.40	0	0	0	0
NAD+(c) + 5beta-Cholestane-3alpha,7alpha,12alpha,26-tetrol(c) -> NADH(c) + 3alpha,7alpha,12alpha-Trihydroxy-5beta-cholestan-26-al(c)	EC:1.1.1.161	0	0	0	0
H2O(s) + Galactosylglycerol(s) <=> Glycerol(s) + Galactose(s)	EC:3.2.1.22_EC:3.2.1.23	0	0	1	1
Propanoyl-CoA(p) + Choloyl-CoA(p) <=> CoA(p) + 3alpha,7alpha,12alpha-Trihydroxy-5beta-24-oxocholestanoyl-CoA(p)	EC:2.3.1.16	0	0	0	0
Glycine(c) + Choloyl-CoA(c) <=> CoA(c) + Glycocholate(c)	EC:2.3.1.65	0	0	0	0
Taurine(c) + Choloyl-CoA(c) <=> CoA(c) + Taurocholate(c)	EC:2.3.1.65	0	0	0	0
Taurine(p) + Choloyl-CoA(p) -> CoA(p) + Taurocholate(p)	EC:2.3.1.65	0	0	0	0
Acetyl-CoA(p) + Octanoyl-CoA(p) <=> CoA(p) + 3-Oxodecanoyl-CoA(p)	EC:2.3.1.16	0	0	0	0
L-Carnitine(m) + Octanoyl-CoA(m) <=> CoA(m) + L-Octanoylcarnitine(m)	EC:2.3.1.137	0	0	0	0
L-Carnitine(p) + Octanoyl-CoA(p) -> CoA(p) + L-Octanoylcarnitine(p)	EC:2.3.1.137	0	0	0	0
Acetyl-CoA(p) + Lauroyl-CoA(p) <=> CoA(p) + 3-Oxotetradecanoyl-CoA(p)	EC:2.3.1.16	0	0	0	0
H2O(c) + Leukotriene_C4(c) <=> Glutamate(c) + LTD4(c)	EC:2.3.2.2	0	0	0	0
H2O(c) + NAD+(c) + 2-Methyl-3-oxopropanoate(c) <=> NADH(c) + Methylmalonate(c)	EC:1.2.1.3	0	0	0	0
H2O(m) + NAD+(m) + 2-Methyl-3-oxopropanoate(m) <=> NADH(m) + Methylmalonate(m)	EC:1.2.1.3	0	0	0	0
H2O2(c) + Methylmalonate(c) <=> H2O(c) + O2(c) + 2-Methyl-3-oxopropanoate(c)	EC:1.2.3.1	0	0	0	0
H2O(c) + L-Formylkynurenine(c) <=> Alanine(c) + Formylanthranilate(c)	EC:3.7.1.3	0	0	0	0
H2O(c) + Xanthurenate(c) <=> 4-(2-Amino-3-hydroxyphenyl)-2,4-dioxobutanoate(c)	Spontaneous_reaction	0	0	0	0
Glutamate(s) + L-3-Cyanoalanine(s) <=> H2O(s) + gamma-Glutamyl-beta-cyanoalanine(s)	EC:2.3.2.2	0	0	0	0
Glutamate(s) + L-3-Cyanoalanine(s) <=> H2O(s) + CO2(s) + gamma-Glutamyl-3-aminopropiononitrile(s)	EC:2.3.2.2	0	0	0	0
ATP(r) + CoA(r) + Chenodiol(r) <=> PPi(r) + AMP(r) + Chenodeoxycholoyl-CoA(r)	EC:6.2.1.7	0	0	0	0
ATP(c) + CoA(c) + Chenodiol(c) <=> PPi(c) + AMP(c) + Chenodeoxycholoyl-CoA(c)	EC:6.2.1.7	0	0	0	0
Acetyl-CoA(p) + Myristoyl-CoA(p) <=> CoA(p) + 3-Oxopalmitoyl-CoA(p)	EC:2.3.1.16	0	0	0	0
Dihydrolipoamide(m) + Isovaleryl-CoA(m) <=> CoA(m) + S-(3-Methylbutanoyl)-dihydrolipoamide(m)	EC:2.3.1.168	0	0	0	0
(S)-3-Hydroxydodecanoyl-CoA(p) <=> H2O(p) + (2E)-Dodecenoyl-CoA(p)	EC:4.2.1.17	0	0	0	0
AKG(c) + 3-Hydroxy-L-kynurenine(c) <=> Glutamate(c) + 4-(2-Amino-3-hydroxyphenyl)-2,4-dioxobutanoate(c)	EC:2.6.1.7	0	0	0	0
Lipoamide(m) + 2-Oxo-3-methylvalerate(m) -> CO2(m) + S-(2-Methylbutanoyl)-dihydrolipoamide(m)	EC:1.2.4.4	0	0	0	0
CTP(c) + Cysteine(c) + D-4-Phosphopantothenate(c) -> PPi(c) + CMP(c) + (R)-4-Phosphopantothenoyl-cysteine(c)	EC:6.3.2.5	0	0	0	0
NADP+(r) + 7alpha-Hydroxycholesterol(r) <=> NADPH(r) + 7alpha-Hydroxycholest-4-en-3-one(r)	EC:1.1.1.181	0	0	0	0
NADP+(c) + 6-Lactoyl-5,6,7,8-tetrahydropterin(c) <=> NADPH(c) + 6-Pyruvoyltetrahydropterin(c)	EC:1.1.1.220	0	0	-1	-1
6-[(1S,2R)-1,2-Dihydroxy-3-triphosphooxypropyl]-7,8-dihydropterin(c) -> Triphosphate(c) + 6-Pyruvoyltetrahydropterin(c)	EC:4.2.3.12	0	0	1	1
ATP(c) + N-Pantothenoylcysteine(c) <=> ADP(c) + (R)-4-Phosphopantothenoyl-cysteine(c)	EC:2.7.1.33	0	0	0	0
ATP(m) + N-Pantothenoylcysteine(m) <=> ADP(m) + (R)-4-Phosphopantothenoyl-cysteine(m)	EC:2.7.1.33	0	0	0	0
Pi(c) + N-Acetylneuraminate-9P(c) <=> H2O(c) + PEP(c) + N-Acetylmannosamine-6P(c)	EC:2.5.1.57	0	0	-1	-1
2 H2O(m) + NAD+(m) + L-1-Pyrroline-3-hydroxy-5-carboxylate(m) <=> NADH(m) + L-erythro-4-Hydroxyglutamate(m)	EC:1.5.1.12	0	0	0	0
2 H2O(m) + NADP+(m) + L-1-Pyrroline-3-hydroxy-5-carboxylate(m) <=> NADPH(m) + L-erythro-4-Hydroxyglutamate(m)	EC:1.5.1.12	0	0	0	0
H2O(c) + NAD+(c) + 3alpha,7alpha-Dihydroxy-5beta-cholestan-26-al(c) <=> NADH(c) + 3alpha,7alpha-Dihydroxy-5beta-cholestanate(c)	EC:1.2.1.3	0	0	0	0
ATP(r) + CoA(r) + 3alpha,7alpha-Dihydroxy-5beta-cholestanate(r) -> PPi(r) + AMP(r) + 3alpha,7alpha-Dihydroxy-5beta-cholestanoyl-CoA(r)	EC:6.2.1.7	0	0	0	0
ATP(p) + CoA(p) + 3alpha,7alpha-Dihydroxy-5beta-cholestanate(p) <=> PPi(p) + AMP(p) + 3alpha,7alpha-Dihydroxy-5beta-cholestanoyl-CoA(p)	EC:6.2.1.7	0	0	0	0
Propanoyl-CoA(p) + Chenodeoxycholoyl-CoA(p) <=> H2O(p) + CoA(p) + 3alpha,7alpha-Dihydroxy-5beta-cholestanoyl-CoA(p)	EC:2.3.1.16	0	0	0	0
ATP(r) + CoA(r) + 3alpha,7alpha,12alpha-Trihydroxy-5beta-cholestanate(r) -> PPi(r) + AMP(r) + 3alpha,7alpha,12alpha-Trihydroxy-5beta-cholestanoyl-CoA(r)	EC:6.2.1.7	0	0	0	0
ATP(p) + CoA(p) + 3alpha,7alpha,12alpha-Trihydroxy-5beta-cholestanate(p) <=> PPi(p) + AMP(p) + 3alpha,7alpha,12alpha-Trihydroxy-5beta-cholestanoyl-CoA(p)	EC:6.2.1.7	0	0	0	0
O2(p) + 3alpha,7alpha,12alpha-Trihydroxy-5beta-cholestanoyl-CoA(p) -> H2O2(p) + 3alpha,7alpha,12alpha-Trihydroxy-5beta-cholest-24-enoyl-CoA(p)	EC:1.3.3.6	0	0	0	0
3 H2O(s) + 6-[(1S,2R)-1,2-Dihydroxy-3-triphosphooxypropyl]-7,8-dihydropterin(s) <=> 3 Pi(s) + Dihydroneopterin(s)	EC:3.1.3.1	0	0	0	0
H2O(c) + 6-[(1S,2R)-1,2-Dihydroxy-3-triphosphooxypropyl]-7,8-dihydropterin(c) <=> 2,5-Diamino-6-(5-triphosphoryl-3,4-trihydroxy-2-oxopentyl)-_amino-4-oxopyrimidine(c)	EC:3.5.4.16	0	0	0	0
H2O(n) + 6-[(1S,2R)-1,2-Dihydroxy-3-triphosphooxypropyl]-7,8-dihydropterin(n) <=> 2,5-Diamino-6-(5-triphosphoryl-3,4-trihydroxy-2-oxopentyl)-_amino-4-oxopyrimidine(n)	EC:3.5.4.16	0	0	0	0
H2O(c) + 3-Ureidoisobutyrate(c) -> CO2(c) + NH3(c) + D-3-Amino-isobutanoate(c)	EC:3.5.1.6	0	0	0	0
NAD+(p) + (S)-3-Hydroxyhexadecanoyl-CoA(p) -> NADH(p) + 3-Oxopalmitoyl-CoA(p)	EC:1.1.1.35_EC:1.1.1.211	0	0	0	0
(S)-3-Hydroxyhexadecanoyl-CoA(p) <=> H2O(p) + (2E)-Hexadecenoyl-CoA(p)	EC:4.2.1.17	0	0	0	0
NAD+(p) + (S)-3-Hydroxytetradecanoyl-CoA(p) -> NADH(p) + 3-Oxotetradecanoyl-CoA(p)	EC:1.1.1.35_EC:1.1.1.211	0	0	0	0
(S)-3-Hydroxytetradecanoyl-CoA(p) <=> H2O(p) + (2E)-Tetradecenoyl-CoA(p)	EC:4.2.1.17	0	0	0	0
NAD+(p) + (S)-3-Hydroxydodecanoyl-CoA(p) -> NADH(p) + 3-Oxododecanoyl-CoA(p)	EC:1.1.1.211_EC:1.1.1.35	0	0	0	0
Acetyl-CoA(p) + Decanoyl-CoA(p) <=> CoA(p) + 3-Oxododecanoyl-CoA(p)	EC:2.3.1.16	0	0	0	0
NAD+(p) + (S)-Hydroxydecanoyl-CoA(p) -> NADH(p) + 3-Oxodecanoyl-CoA(p)	EC:1.1.1.211_EC:1.1.1.35	0	0	0	0
(S)-Hydroxydecanoyl-CoA(p) <=> H2O(p) + (2E)-Decenoyl-CoA(p)	EC:4.2.1.17	0	0	0	0
H2O(s) + 3-Ketolactose(s) <=> Glucose(s) + 3-Keto-beta-D-galactose(s)	EC:3.2.1.23	0	0	0	0
NAD+(c) + 5beta-Cholestane-3alpha,7alpha,26-triol(c) <=> NADH(c) + 3alpha,7alpha-Dihydroxy-5beta-cholestan-26-al(c)	EC:1.1.1.1	0	0	0	0
NADPH(m) + O2(m) + 5beta-Cholestane-3alpha,7alpha-diol(m) <=> H2O(m) + NADP+(m) + 5beta-Cholestane-3alpha,7alpha,26-triol(m)	EC:1.14.13.15	0	0	0	0
NADPH(c) + O2(c) + 3alpha,7alpha,12alpha-Trihydroxycoprostane(c) <=> H2O(c) + NADP+(c) + 5beta-Cholestane-3alpha,7alpha,12alpha,26-tetrol(c)	EC:1.14.13.15	0	0	0	0
NADPH(m) + O2(m) + 3alpha,7alpha,12alpha-Trihydroxycoprostane(m) <=> H2O(m) + NADP+(m) + 5beta-Cholestane-3alpha,7alpha,12alpha,26-tetrol(m)	EC:1.14.13.15	0	0	0	0
NAD+(p) + 3alpha,7alpha,12alpha,24-Tetrahydroxy-5beta-cholestanoyl-CoA(p) -> NADH(p) + 3alpha,7alpha,12alpha-Trihydroxy-5beta-24-oxocholestanoyl-CoA(p)	EC:1.1.1.35	0	0	0	0
3alpha,7alpha,12alpha,24-Tetrahydroxy-5beta-cholestanoyl-CoA(p) <=> H2O(p) + 3alpha,7alpha,12alpha-Trihydroxy-5beta-cholest-24-enoyl-CoA(p)	EC:4.2.1.107	0	0	0	0
NADP+(c) + 7alpha-Hydroxy-5beta-cholestan-3-one(c) <=> NADPH(c) + 7alpha-Hydroxycholest-4-en-3-one(c)	EC:1.3.99.6	0	0	0	0
NAD+(c) + 5beta-Cholestane-3alpha,7alpha-diol(c) <=> NADH(c) + 7alpha-Hydroxy-5beta-cholestan-3-one(c)	EC:1.1.1.50	0	0	0	0
NADP+(c) + 5beta-Cholestane-3alpha,7alpha-diol(c) <=> NADPH(c) + 7alpha-Hydroxy-5beta-cholestan-3-one(c)	EC:1.1.1.50	0	0	0	0
NADP+(c) + 7alpha,12alpha-Dihydroxy-5beta-cholestan-3-one(c) <=> NADPH(c) + 7alpha,12alpha-Dihydroxycholest-4-en-3-one(c)	EC:1.3.1.3	0	0	0	0
NAD+(c) + 3alpha,7alpha,12alpha-Trihydroxycoprostane(c) <=> NADH(c) + 7alpha,12alpha-Dihydroxy-5beta-cholestan-3-one(c)	EC:1.1.1.50	0	0	0	0
NADP+(c) + 3alpha,7alpha,12alpha-Trihydroxycoprostane(c) <=> NADPH(c) + 7alpha,12alpha-Dihydroxy-5beta-cholestan-3-one(c)	EC:1.1.1.50	0	0	0	0
NADPH(r) + O2(r) + 7alpha-Hydroxycholest-4-en-3-one(r) -> H2O(r) + NADP+(r) + 7alpha,12alpha-Dihydroxycholest-4-en-3-one(r)	EC:1.14.-.-	0	0	0	0
H2O(m) + NAD+(m) + 3,4-Dihydroxymandelaldehyde(m) <=> NADH(m) + 3,4-Dihydroxymandelate(m)	EC:1.2.1.5	0	0	0	0
H2O(m) + NADP+(m) + 3,4-Dihydroxymandelaldehyde(m) <=> NADPH(m) + 3,4-Dihydroxymandelate(m)	EC:1.2.1.5	0	0	0	0
H2O(m) + NAD+(m) + 3-Methoxy-4-hydroxyphenylacetaldehyde(m) <=> NADH(m) + Homovanillate(m)	EC:1.2.1.5	0	0	0	0
H2O(m) + NADP+(m) + 3-Methoxy-4-hydroxyphenylacetaldehyde(m) <=> NADPH(m) + Homovanillate(m)	EC:1.2.1.5	0	0	0	0
H2O(m) + NAD+(m) + 3-Methoxy-4-hydroxyphenylglycolaldehyde(m) <=> NADH(m) + Vanillylmandelate(m)	EC:1.2.1.5	0	0	0	0
H2O(m) + NADP+(m) + 3-Methoxy-4-hydroxyphenylglycolaldehyde(m) <=> NADPH(m) + Vanillylmandelate(m)	EC:1.2.1.5	0	0	0	0
H2O(c) + NAD+(c) + 5-Hydroxyindoleacetaldehyde(c) <=> NADH(c) + 5-Hydroxyindoleacetate(c)	EC:1.2.1.3	0	0	0	0
H2O(c) + O2(c) + 5-Hydroxyindoleacetaldehyde(c) <=> H2O2(c) + 5-Hydroxyindoleacetate(c)	EC:1.2.3.1	0	0	0	0
UroporphyrinogenI(s) <=> 4 CO2(s) + CoproporphyrinogenI(s)	EC:4.1.1.37	0	0	0	0
H2O(c) + Formamidopyrimidine_nucleoside_triphosphate(c) <=> Formate(c) + 2,5-Diaminopyrimidine_nucleoside_triphosphate(c)	EC:3.5.4.16	0	0	0	0
H2O(n) + Formamidopyrimidine_nucleoside_triphosphate(n) <=> Formate(n) + 2,5-Diaminopyrimidine_nucleoside_triphosphate(n)	EC:3.5.4.16	0	0	0	0
2,5-Diaminopyrimidine_nucleoside_triphosphate(c) <=> 2,5-Diamino-6-(5-triphosphoryl-3,4-trihydroxy-2-oxopentyl)-_amino-4-oxopyrimidine(c)	EC:3.5.4.16	0	0	0	0
2,5-Diaminopyrimidine_nucleoside_triphosphate(n) <=> 2,5-Diamino-6-(5-triphosphoryl-3,4-trihydroxy-2-oxopentyl)-_amino-4-oxopyrimidine(n)	EC:3.5.4.16	0	0	0	0
NAD+(c) + GDP-L-fucose(c) <=> NADH(c) + GDP-4-dehydro-6-deoxy-D-mannose(c)	EC:1.1.1.271	0	0	-1	-1
NADP+(r) + Lathosterol(r) <=> NADPH(r) + 5alpha-Cholesta-7,24-dien-3beta-ol(r)	EC:1.3.1.72	0	0	0	0
NAD+(c) + Xylitol(c) <=> NADH(c) + L-Xylulose(c)	EC:1.1.1.15	0	0	0	0
H2O(s) + Trehalose(s) <=> 2 Glucose(s)	EC:3.2.1.28	0	0	1	1
NADPH(r) + O2(r) + Lathosterol(r) <=> 2 H2O(r) + NADP+(r) + Provitamin_D3(r)	EC:1.14.21.6	0	0	0	0
H2O(c) + Choloyl-CoA(c) -> CoA(c) + Cholate(c)	EC:3.1.2.27	0	0	0	0
NADH(c) + Ribose(c) <=> NAD+(c) + Ribitol(c)	Enzyme_catalyzed	0	0	0	0
Glycine(c) + Chenodeoxycholoyl-CoA(c) <=> CoA(c) + Glycochenodeoxycholate(c)	Uncategorized_reaction	0	0	0	0
Taurine(c) + Chenodeoxycholoyl-CoA(c) <=> CoA(c) + Taurochenodeoxycholate(c)	Uncategorized_reaction	0	0	0	0
Taurine(p) + Chenodeoxycholoyl-CoA(p) -> CoA(p) + Taurochenodeoxycholate(p)	Uncategorized_reaction	0	0	0	0
SAM(c) -> SAH(c) + Activated_methyl_group(c)	Postulated_reaction	0	0	1	1
Albumin(c) <=> Albumin(s)	Vesicular_transport	0	0	0	0
Albumin(s) -> Albumin(l)	Vesicular_transport	0	0	0	0
Antichymotrypsin(c) <=> Antichymotrypsin(s)	Vesicular_transport	0	0	0	0
Antichymotrypsin(s) -> Antichymotrypsin(l)	Vesicular_transport	0	0	0	0
Antitrypsin(c) <=> Antitrypsin(s)	Vesicular_transport	0	0	0	0
Antitrypsin(s) -> Antitrypsin(l)	Vesicular_transport	0	0	0	0
ApoA1(c) <=> ApoA1(s)	Vesicular_transport	0	0	0	0
Adenosine(s) + Na+(s) -> Adenosine(c) + Na+(c)	TCDB:2.A.57_TCDB:2.A.41.2.3_TCDB:2.A.41.2.4	0	0	0	0
ATP(r) + AMP(c) <=> ATP(c) + AMP(r)	Facilitated_diffusion	0	0	0	0
ATP(c) + AMP(p) <=> ATP(p) + AMP(c)	TCDB:2.A.29.20.1	0	0	0	0
H2O(r) + ATP(r) + Bilirubin-bisglucuronoside(r) -> ADP(r) + Pi(r) + Bilirubin-bisglucuronoside(b)	Active_transport	0	0	1	1
H2O(c) + ATP(c) + Bilirubin-bisglucuronoside(c) -> ADP(c) + Pi(c) + Bilirubin-bisglucuronoside(b)	TCDB:3.A.1.208.2_TCDB:3.A.1.208.9_TCDB:3.A.1.208.7	0	0	0	0
Adenine(c) <=> Adenine(s)	TCDB:2.A.57.1.4	0	0	-1	-1
Hypoxanthine(c) <=> Hypoxanthine(s)	TCDB:2.A.57.1.4	0	0	-1	-1
Citrulline(c) <=> Citrulline(s)	TCDB:2.A.3.3.2	0	0	0	0
Galactose(s) -> Galactose(c)	Transport_reaction	0	0	1	1
Isoleucine(l) -> Isoleucine(c)	Vesicular_transport	0	0	0	0
Inositol(c) -> Inositol(r)	Transport_reaction	0	0	1	1
Inositol(c) <=> Inositol(s)	Postulated_Transport_reaction	0	0	-1	-1
Succinate(c) + Sulfate(m) <=> Succinate(m) + Sulfate(c)	TCDB:2.A.29.2.2	0	0	0	0
Succinate(c) + Sulfite(m) <=> Succinate(m) + Sulfite(c)	TCDB:2.A.29.2.2	0	0	0	0
Sulfate(m) + Malate(c) <=> Sulfate(c) + Malate(m)	TCDB:2.A.29.2.2	0	0	0	0
Sulfite(m) + Malate(c) <=> Sulfite(c) + Malate(m)	TCDB:2.A.29.2.2	0	0	0	0
Pi(m) + Malonate(c) <=> Pi(c) + Malonate(m)	TCDB:2.A.29.2.2	0	0	0	0
Sulfate(m) + Malonate(c) <=> Sulfate(c) + Malonate(m)	TCDB:2.A.29.2.2	0	0	0	0
Sulfite(m) + Malonate(c) <=> Sulfite(c) + Malonate(m)	TCDB:2.A.29.2.2	0	0	0	0
Orotate(s) <=> Orotate(c)	Transport_reaction	0	0	1	1
Ribose-5P(c) <=> Ribose-5P(r)	Free_diffusion	0	0	0	0
UDP-glucose(c) <=> UDP-glucose(r)	Postulated_Transport_reaction	0	0	0	0
UDP-glucose(c) + UMP(r) <=> UDP-glucose(r) + UMP(c)	Facilitated_diffusion	0	0	0	0
UMP(r) + UDP-glucuronate(c) <=> UMP(c) + UDP-glucuronate(r)	Transport_reaction	0	0	1	1
UDP-N-acetylglucosamine(c) + UMP(r) -> UDP-N-acetylglucosamine(r) + UMP(c)	TCDB:2.A.7.12.7	0	0	0	0
UMP(r) + UDP-xylose(c) <=> UMP(c) + UDP-xylose(r)	Facilitated_diffusion	0	0	-1	-1
Uracil(s) <=> Uracil(c)	TCDB:2.A.57.1.4	0	0	1	1
ATP(l) + ADP(c) <=> ATP(c) + ADP(l)	Postulated_Transport_reaction	0	0	0	0
CoA(c) <=> CoA(r)	Transport_reaction	0	0	0	0
CoA(c) <=> CoA(p)	Postulated_Transport_reaction	0	0	0	0
CO2(b) <=> CO2(c)	Free_diffusion	0	0	0	0
FAD(s) <=> FAD(c)	Facilitated_diffusion	0	0	0	0
Pyridoxal-P(s) <=> Pyridoxal-P(c)	Diffusion	0	0	0	0
Pyruvate(s) + H+(PG)(s) <=> Pyruvate(c) + H+(PG)(c)	TCDB:2.A.1.13.1_2.A.1.13.	0	0	1	1
Glutamate(c) + Cystine(s) <=> Glutamate(s) + Cystine(c)	TCDB:2.A.3.8.5	0	0	1	1
Heme(m) -> Heme(c)	Postulated_Transport_reaction	0	0	0	0
Acetate(c) + H+(PG)(c) <=> Acetate(s) + H+(PG)(s)	TCDB:2.A.1.13.1_TCDB:2.A.1.13.5	0	0	0	0
Alanine(l) -> Alanine(c)	TCDB:2.A.18.6.7	0	0	1	1
Succinate(s) + 3 Na+(s) -> Succinate(c) + 3 Na+(c)	TCDB:2.A.47.1.9_TCDB:2.A.47.1.4	0	0	1	1
Pi(m) + GSH(c) <=> Pi(c) + GSH(m)	TCDB:2.A.29.2.7	0	0	0	0
CMP(c) <=> CMP(r)	Postulated_Transport_reaction	0	0	-1	-1
Sulfate(s) + 2 HCO3-(c) <=> Sulfate(c) + 2 HCO3-(s)	Diffusion	0	0	1	1
UTP(c) <=> UTP(s)	Facilitated_diffusion	0	0	0	0
Acetaldehyde(s) <=> Acetaldehyde(c)	Transport_reaction	0	0	1	1
Urea(c) <=> Urea(m)	Facilitated_diffusion	0	0	0	0
Fructose(s) <=> Fructose(c)	Transport_reaction	0	0	1	1
beta-Alanine(c) <=> beta-Alanine(s)	Facilitated_diffusion	0	0	-1	-1
Choline(s) <=> Choline(c)	TCDB:2.A.1.1.13	0	0	0	0
2 Chloride(s) + K+(s) + Na+(s) -> 2 Chloride(c) + K+(c) + Na+(c)	TCDB:2.A.30.3.1	0	0	-1	-1
Ribose(c) <=> Ribose(s)	Transport_reaction	0	0	-1	-1
Putrescine(m) <=> Putrescine(c)	Active_transport	0	0	0	0
N-Acetylglucosamine(c) <=> N-Acetylglucosamine(r)	Postulated_Transport_reaction	0	0	0	0
N-Acetylglucosamine(l) <=> N-Acetylglucosamine(r)	Transport_reaction	0	0	0	0
N-Acetylglucosamine(l) -> N-Acetylglucosamine(c)	Postulated_Transport_reaction	0	0	1	1
Citrate(c) + Isocitrate(m) <=> Citrate(m) + Isocitrate(c)	TCDB:2.A.29.7.2	0	0	0	0
Mannose(s) -> Mannose(c)	Facilitated_diffusion	0	0	1	1
Thymine(s) <=> Thymine(c)	TCDB:2.A.57.1.4	0	0	0	0
Threonine(l) -> Threonine(c)	Vesicular_transport	0	0	0	0
Acetone(m) <=> Acetone(s)	Transport_reaction	0	0	1	1
Sarcosine(c) <=> Sarcosine(s)	Transport_reaction	0	0	0	0
Thymidine(s) + Na+(s) -> Thymidine(c) + Na+(c)	TCDB:2.A.41.2.3	0	0	0	0
Arachidonate(l) -> Arachidonate(r)	Transport_reaction	0	0	0	0
Arachidonate(l) <=> Arachidonate(c)	Transport_reaction	0	0	1	1
Guanine(c) <=> Guanine(s)	TCDB:2.A.57.1.4	0	0	-1	-1
Taurine(c) -> Taurine(p)	TCDB:2.A.22.3.3	0	0	0	0
Palmitate(l) -> Palmitate(r)	Transport_reaction	0	0	0	0
Pyridoxal(c) <=> Pyridoxal(s)	Transport_reaction	0	0	0	0
Nicotinate(s) <=> Nicotinate(c)	Postulated_Transport_reaction	0	0	0	0
H2S(c) <=> H2S(s)	Free_diffusion	0	0	1	1
Creatine(c) <=> Creatine(s)	TCDB:2.A.22.3.4	0	0	0	0
Pyridoxine(s) <=> Pyridoxine(c)	Diffusion	0	0	1	1
Spermidine(c) <=> Spermidine(s)	Active_transport	0	0	1	1
Ornithine(s) + Citrulline(c) <=> Ornithine(c) + Citrulline(s)	TCDB:2.A.3.8.15	0	0	0	0
Ornithine(m) + Citrulline(c) <=> Ornithine(c) + Citrulline(m)	TCDB:2.A.29.19.1	0	0	0	0
Glucosamine(s) -> Glucosamine(c)	TCDB:2.A.1.1.29	0	0	1	1
Deoxyguanosine(c) -> Deoxyguanosine(m)	TCDB:2.A.57.1.4	0	0	0	0
dGMP(m) -> dGMP(c)	Facilitated_diffusion	0	0	0	0
Thiamin(s) <=> Thiamin(c)	TCDB:2.A.48.2.1	0	0	0	0
Histamine(s) <=> Histamine(c)	TCDB:2.A.1.19.1_TCDB:2.A.1.19.6_TCDB:2.A.1.19.3	0	0	0	0
5-Aminolevulinate(m) -> 5-Aminolevulinate(c)	Facilitated_diffusion	0	0	0	0
Ethanol(s) <=> Ethanol(c)	Diffusion	0	0	1	1
Ribitol(s) <=> Ribitol(c)	Transport_reaction	0	0	0	0
Bilirubin(s) + Na+(s) -> Bilirubin(c) + Na+(c)	TCDB:2.A.65	0	0	0	0
Folate(c) -> Folate(m)	Facilitated_diffusion	0	0	1	1
NO(c) <=> NO(s)	Transport_reaction	0	0	0	0
Pyridoxamine(s) <=> Pyridoxamine(c)	Diffusion	0	0	0	0
Methylglyoxal(s) <=> Methylglyoxal(c)	Transport_reaction	0	0	1	1
N-Acetyl-D-mannosamine(r) -> N-Acetyl-D-mannosamine(s)	Active_transport	0	0	0	0
2 H2O(c) + 2 ATP(c) + Cholate(c) -> 2 ADP(c) + 2 Pi(c) + Cholate(b)	Active_transport	0	0	0	0
Cholate(c) <=> Cholate(r)	Active_transport	0	0	0	0
O2.-(s) <=> O2.-(c)	Free_diffusion	0	0	0	0
Spermine(c) <=> Spermine(s)	Active_transport	0	0	1	1
Pantetheine(m) <=> Pantetheine(c)	Facilitated_diffusion	0	0	0	0
Pantothenate(s) + Na+(s) <=> Pantothenate(c) + Na+(c)	Active_transport	0	0	1	1
Protoporphyrinogen_IX(m) <=> Protoporphyrinogen_IX(c)	Postulated_Transport_reaction	0	0	0	0
H+(PG)(s) + (R)-3-Hydroxybutanoate(s) <=> H+(PG)(c) + (R)-3-Hydroxybutanoate(c)	TCDB:2.A.1.13.1	0	0	0	0
D-3-Amino-isobutanoate(s) <=> D-3-Amino-isobutanoate(c)	Transport_reaction	0	0	0	0
Ascorbate(s) + Na+(s) <=> Ascorbate(c) + Na+(c)	TCDB:2.A.40.6.2	0	0	0	0
NH4+(c) <=> NH4+(s)	Transport_reaction	0	0	0	0
Stearate(l) -> Stearate(r)	TCDB:4.C.1.1.5_TCDB:4.C.1.1.8	0	0	0	0
Stearate(l) <=> Stearate(c)	TCDB:4.C.1.1.5_TCDB:4.C.1.1.8	0	0	1	1
Linoleate(l) -> Linoleate(r)	Vesicular_transport	0	0	0	0
Linoleate(l) <=> Linoleate(c)	Vesicular_transport	0	0	1	1
Lanosterol(r) -> Lanosterol(p)	Transport_reaction	0	0	0	0
Choloyl-CoA(r) <=> Choloyl-CoA(c)	Postulated_Transport_reaction	0	0	0	0
Choloyl-CoA(p) <=> Choloyl-CoA(c)	Postulated_Transport_reaction	0	0	0	0
2 H2O(c) + 2 ATP(c) + Glycocholate(c) -> 2 ADP(c) + 2 Pi(c) + Glycocholate(b)	Active_transport	0	0	0	0
Glycocholate(s) + Lepidimoide(s) <=> Glycocholate(c) + Lepidimoide(c)	Active_transport	0	0	0	0
2 H2O(c) + 2 ATP(c) + Chenodiol(c) -> 2 ADP(c) + 2 Pi(c) + Chenodiol(b)	TCDB:3.A.1.208.2	0	0	0	0
Chenodiol(c) <=> Chenodiol(r)	Facilitated_diffusion	0	0	0	0
L-Carnitine(c) + O-Acetylcarnitine(r) <=> L-Carnitine(r) + O-Acetylcarnitine(c)	TCDB:2.A.29.8.3	0	0	0	0
L-Carnitine(c) + O-Acetylcarnitine(p) <=> L-Carnitine(p) + O-Acetylcarnitine(c)	Transport_reaction	0	0	0	0
L-Carnitine(c) + L-Octanoylcarnitine(p) -> L-Carnitine(p) + L-Octanoylcarnitine(c)	Facilitated_diffusion	0	0	0	0
L-Carnitine(c) + L-Palmitoylcarnitine(r) <=> L-Carnitine(r) + L-Palmitoylcarnitine(c)	Facilitated_diffusion	0	0	0	0
L-Carnitine(c) + L-Palmitoylcarnitine(p) <=> L-Carnitine(p) + L-Palmitoylcarnitine(c)	Facilitated_diffusion	0	0	0	0
L-Carnitine(c) + palmitoleoyl-Carnitine(r) <=> L-Carnitine(r) + palmitoleoyl-Carnitine(c)	Facilitated_diffusion	0	0	0	0
L-Carnitine(c) + palmitoleoyl-Carnitine(m) <=> L-Carnitine(m) + palmitoleoyl-Carnitine(c)	Facilitated_diffusion	0	0	0	0
L-Carnitine(c) + linoleic-Carnitine(r) <=> L-Carnitine(r) + linoleic-Carnitine(c)	Facilitated_diffusion	0	0	0	0
L-Carnitine(c) + linoleic-Carnitine(p) -> L-Carnitine(p) + linoleic-Carnitine(c)	Facilitated_diffusion	0	0	0	0
L-Carnitine(c) + Malonyl-Carnitin(p) <=> L-Carnitine(p) + Malonyl-Carnitin(c)	Facilitated_diffusion	0	0	0	0
L-Carnitine(c) + Arachidonyl-Carnitine(r) <=> L-Carnitine(r) + Arachidonyl-Carnitine(c)	Facilitated_diffusion	0	0	0	0
L-Carnitine(c) + Arachidonyl-Carnitine(p) -> L-Carnitine(p) + Arachidonyl-Carnitine(c)	Facilitated_diffusion	0	0	0	0
Dopamine(s) <=> Dopamine(c)	TCDB:2.A.1.19.1_TCDB:2.A.1.19.6_TCDB:2.A.1.19.3	0	0	0	0
N-Pantothenoylcysteine(c) <=> N-Pantothenoylcysteine(m)	Facilitated_diffusion	0	0	0	0
3alpha,7alpha-Dihydroxy-5beta-cholestanate(c) -> 3alpha,7alpha-Dihydroxy-5beta-cholestanate(r)	Transport_reaction	0	0	0	0
2 H2O(r) + 2 ATP(r) + 3alpha,7alpha-Dihydroxy-5beta-cholestanoyl-CoA(r) -> 2 ADP(r) + 2 Pi(r) + 3alpha,7alpha-Dihydroxy-5beta-cholestanoyl-CoA(p)	Active_transport	0	0	0	0
3alpha,7alpha,12alpha-Trihydroxy-5beta-cholestanate(c) -> 3alpha,7alpha,12alpha-Trihydroxy-5beta-cholestanate(r)	Transport_reaction	0	0	0	0
2 H2O(r) + 2 ATP(r) + 3alpha,7alpha,12alpha-Trihydroxy-5beta-cholestanoyl-CoA(r) -> 2 ADP(r) + 2 Pi(r) + 3alpha,7alpha,12alpha-Trihydroxy-5beta-cholestanoyl-CoA(p)	Active_transport	0	0	0	0
Na+(s) + Taurocholate(s) -> Na+(c) + Taurocholate(c)	Active_transport	0	0	0	0
2 H2O(c) + 2 ATP(c) + Taurocholate(c) -> 2 ADP(c) + 2 Pi(c) + Taurocholate(b)	Active_transport	0	0	0	0
2 H2O(p) + 2 ATP(p) + Taurocholate(p) -> 2 ADP(p) + 2 Pi(p) + Taurocholate(b)	Active_transport	0	0	0	0
Chenodeoxycholoyl-CoA(r) <=> Chenodeoxycholoyl-CoA(c)	Transport_reaction	0	0	0	0
Chenodeoxycholoyl-CoA(p) <=> Chenodeoxycholoyl-CoA(c)	Transport_reaction	0	0	0	0
5beta-Cholestane-3alpha,7alpha,26-triol(m) <=> 5beta-Cholestane-3alpha,7alpha,26-triol(c)	Transport_reaction	0	0	0	0
5beta-Cholestane-3alpha,7alpha,12alpha,26-tetrol(m) <=> 5beta-Cholestane-3alpha,7alpha,12alpha,26-tetrol(c)	Transport_reaction	0	0	0	0
5beta-Cholestane-3alpha,7alpha-diol(c) <=> 5beta-Cholestane-3alpha,7alpha-diol(m)	Transport_reaction	0	0	0	0
3alpha,7alpha,12alpha-Trihydroxycoprostane(c) <=> 3alpha,7alpha,12alpha-Trihydroxycoprostane(m)	Transport_reaction	0	0	0	0
2 H2O(r) + 2 ATP(r) + 7alpha-Hydroxycholest-4-en-3-one(r) -> 2 ADP(r) + 2 Pi(r) + 7alpha-Hydroxycholest-4-en-3-one(c)	Active_transport	0	0	-1	-1
2 H2O(c) + 2 ATP(c) + Glycochenodeoxycholate(c) -> 2 ADP(c) + 2 Pi(c) + Glycochenodeoxycholate(b)	Active_transport	0	0	0	0
Glycochenodeoxycholate(s) + Lepidimoide(s) <=> Glycochenodeoxycholate(c) + Lepidimoide(c)	Active_transport	0	0	0	0
2 H2O(c) + 2 ATP(c) + Taurochenodeoxycholate(c) -> 2 ADP(c) + 2 Pi(c) + Taurochenodeoxycholate(b)	Active_transport	0	0	0	0
2 H2O(p) + 2 ATP(p) + Taurochenodeoxycholate(p) -> 2 ADP(p) + 2 Pi(p) + Taurochenodeoxycholate(b)	Active_transport	0	0	0	0
Xanthurenate(c) <=> Xanthurenate(s)	Transport_reaction	0	0	0	0
Glucose(c) <=> Glucose(r)	TCDB:2.A.1.1.29	0	0	0	0
Fibrinogen(c) <=> Fibrinogen(s)	Vesicular_transport	0	0	0	0
Fibrinogen(s) -> Fibrinogen(l)	Vesicular_transport	0	0	0	0
Adenosine(s) <=> Adenosine(c)	TCDB:2.A.57.1.1_TCDB:2.A.57.1.4	0	0	0	0
Thymidine(c) <=> Thymidine(m)	TCDB:2.A.57.1.1	0	0	0	0
Thymidine(s) <=> Thymidine(c)	TCDB:2.A.57.1.1	0	0	0	0
Uridine(s) <=> Uridine(c)	TCDB:2.A.57.1.4	0	0	1	1
Guanosine(c) <=> Guanosine(m)	TCDB:2.A.57.1.1	0	0	0	0
Deoxyadenosine(s) + Na+(s) -> Deoxyadenosine(c) + Na+(c)	TCDB:2.A.41.2.3	0	0	0	0
Deoxycytidine(s) + Na+(s) -> Deoxycytidine(c) + Na+(c)	TCDB:2.A.41.2.3	0	0	0	0
Deoxyguanosine(s) + Na+(s) -> Deoxyguanosine(c) + Na+(c)	TCDB:2.A.41.2.4	0	0	0	0
Haptoglobin(c) <=> Haptoglobin(s)	Vesicular_transport	0	0	0	0
Haptoglobin(s) -> Haptoglobin(l)	Vesicular_transport	0	0	0	0
Cholesterol(s) <=> Cholesterol(c)	Vesicular_transport	0	0	0	0
Cholesterol(l) <=> Cholesterol(r)	Vesicular_transport	0	0	0	0
LDL(s) -> LDL(l)	Vesicular_transport	0	0	0	0
Plasminogen(c) <=> Plasminogen(s)	Vesicular_transport	0	0	0	0
Plasminogen(s) -> Plasminogen(l)	Vesicular_transport	0	0	0	0
Prothrombin(c) <=> Prothrombin(s)	Vesicular_transport	0	0	0	0
Prothrombin(s) -> Prothrombin(l)	Vesicular_transport	0	0	0	0
Arginine(l) -> Arginine(c)	TCDB:2.A.18.6.7	0	0	0	0
Asparagine(c) -> Asparagine(m)	Vesicular_transport	0	0	0	0
Asparagine(l) -> Asparagine(c)	Vesicular_transport	0	0	0	0
Aspartate(l) -> Aspartate(c)	Vesicular_transport	0	0	0	0
Cysteine(l) -> Cysteine(c)	Vesicular_transport	0	0	0	0
Glutamine(c) <=> Glutamine(l)	Postulated_Transport_reaction	0	0	0	0
Glycine(l) -> Glycine(c)	Postulated_Transport_reaction	0	0	0	0
Histidine(l) -> Histidine(c)	Vesicular_transport	0	0	0	0
Leucine(l) -> Leucine(c)	Vesicular_transport	0	0	0	0
Lysine(l) -> Lysine(c)	Transport_reaction	0	0	0	0
Methionine(l) -> Methionine(c)	Transport_reaction	0	0	0	0
Phenylalanine(l) -> Phenylalanine(c)	Vesicular_transport	0	0	0	0
Proline(l) -> Proline(c)	Transport_reaction	0	0	0	0
Serine(l) -> Serine(c)	Postulated_Transport_reaction	0	0	0	0
Tryptophan(l) -> Tryptophan(c)	Vesicular_transport	0	0	0	0
Tyrosine(c) -> Tyrosine(m)	Vesicular_transport	0	0	0	0
Tyrosine(s) <=> Tyrosine(c)	TCDB:2.A.3.8.1_TCDB:2.A.1.13.2	0	0	0	0
Tyrosine(l) -> Tyrosine(c)	Vesicular_transport	0	0	0	0
ApoTransferin(c) <=> ApoTransferin(s)	Vesicular_transport	0	0	0	0
ApoTransferin(s) -> ApoTransferin(l)	Vesicular_transport	0	0	0	0
VLDL(r) -> VLDL(s)	Vesicular_transport	0	0	0	0
VLDL(s) -> VLDL(l)	Vesicular_transport	0	0	0	0
NH4+(c) <=> NH3(c)	Spontaneous_reaction	0	0	0	0
NH4+(s) <=> NH3(s)	Spontaneous_reaction	0	0	1	1
Citrate(s) + Na+(s) -> Citrate(c) + Na+(c)	TCDB:2.A.47.1.9_TCDB:2.A.29.7.2	0	0	1	1
ATP(c) + NAD+(c) -> NADP+(c) + ADP(c)	EC:2.7.1.23	0	0	0	0
2436 H2O(c) + 2436 ATP(c) + 62 Glutamate(c) + 13 Glycine(c) + 63 Alanine(c) + 60 Lysine(c) + 36 Aspartate(c) + 27 Arginine(c) + 20 Glutamine(c) + 28 Serine(c) + 7 Methionine(c) + 2 Tryptophan(c) + 35 Phenylalanine(c) + 19 Tyrosine(c) + 35 Cysteine(c) + 64 Leucine(c) + 16 Histidine(c) + 24 Proline(c) + 17 Asparagine(c) + 43 Valine(c) + 29 Threonine(c) + 9 Isoleucine(c) -> Albumin(c) + 1827 ADP(c) …	Protein_assembly	0	0	0	0
1692 H2O(c) + 1692 ATP(c) + 29 Glutamate(c) + 16 Glycine(c) + 34 Alanine(c) + 26 Lysine(c) + 25 Aspartate(c) + 16 Arginine(c) + 17 Glutamine(c) + 30 Serine(c) + 14 Methionine(c) + 3 Tryptophan(c) + 25 Phenylalanine(c) + 9 Tyrosine(c) + 3 Cysteine(c) + 59 Leucine(c) + 9 Histidine(c) + 16 Proline(c) + 19 Asparagine(c) + 24 Valine(c) + 29 Threonine(c) + 20 Isoleucine(c) -> Antichymotrypsin(c) + 1269…	Protein_assembly	0	0	0	0
1672 H2O(c) + 1672 ATP(c) + 32 Glutamate(c) + 24 Glycine(c) + 26 Alanine(c) + 34 Lysine(c) + 24 Aspartate(c) + 7 Arginine(c) + 18 Glutamine(c) + 25 Serine(c) + 10 Methionine(c) + 3 Tryptophan(c) + 27 Phenylalanine(c) + 6 Tyrosine(c) + 3 Cysteine(c) + 51 Leucine(c) + 13 Histidine(c) + 19 Proline(c) + 19 Asparagine(c) + 27 Valine(c) + 30 Threonine(c) + 20 Isoleucine(c) -> Antitrypsin(c) + 1254 ADP(…	Protein_assembly	0	0	0	0
18244 H2O(c) + 18244 ATP(c) + 298 Glutamate(c) + 207 Glycine(c) + 275 Alanine(c) + 357 Lysine(c) + 233 Aspartate(c) + 150 Arginine(c) + 230 Glutamine(c) + 392 Serine(c) + 79 Methionine(c) + 37 Tryptophan(c) + 224 Phenylalanine(c) + 151 Tyrosine(c) + 25 Cysteine(c) + 533 Leucine(c) + 115 Histidine(c) + 171 Proline(c) + 247 Asparagine(c) + 252 Valine(c) + 300 Threonine(c) + 285 Isoleucine(c) -> Apo…	Protein_assembly	0	0	0	0
496 H2O(c) + 496 ATP(c) + 5 Glutamate(c) + 6 Glycine(c) + 11 Alanine(c) + 4 Lysine(c) + 8 Aspartate(c) + 9 Arginine(c) + 7 Glutamine(c) + 8 Serine(c) + 5 Methionine(c) + 3 Phenylalanine(c) + 4 Tyrosine(c) + 2 Cysteine(c) + 20 Leucine(c) + Histidine(c) + 9 Proline(c) + Asparagine(c) + 11 Valine(c) + 6 Threonine(c) + 4 Isoleucine(c) -> 372 ADP(c) + 372 Pi(c) + 124 PPi(c) + 124 AMP(c) + Apo-ACP(c)	Protein_assembly	0	0	0	0
348 H2O(m) + 348 ATP(m) + 9 Glutamate(m) + 3 Glycine(m) + 3 Alanine(m) + 7 Lysine(m) + 13 Aspartate(m) + Arginine(m) + 3 Glutamine(m) + 3 Serine(m) + 5 Methionine(m) + 3 Phenylalanine(m) + 4 Tyrosine(m) + Cysteine(m) + 10 Leucine(m) + Histidine(m) + 5 Proline(m) + Asparagine(m) + 6 Valine(m) + Threonine(m) + 8 Isoleucine(m) -> 261 ADP(m) + 261 Pi(m) + 87 PPi(m) + 87 AMP(m) + mitoApo-ACP(m)	Protein_assembly	0	0	0	0
332 H2O(c) + 332 ATP(c) + 8 Glutamate(c) + 3 Glycine(c) + 5 Alanine(c) + 9 Lysine(c) + 4 Aspartate(c) + 4 Arginine(c) + 3 Glutamine(c) + 9 Serine(c) + 2 Methionine(c) + Tryptophan(c) + 4 Phenylalanine(c) + 12 Leucine(c) + 4 Proline(c) + Asparagine(c) + 7 Valine(c) + 3 Threonine(c) + 4 Isoleucine(c) -> ApoC1(c) + 249 ADP(c) + 249 Pi(c) + 83 PPi(c) + 83 AMP(c)	Protein_assembly	0	0	0	0
404 H2O(c) + 404 ATP(c) + 8 Glutamate(c) + 5 Glycine(c) + 7 Alanine(c) + 6 Lysine(c) + 4 Aspartate(c) + 2 Arginine(c) + 8 Glutamine(c) + 9 Serine(c) + 3 Methionine(c) + Tryptophan(c) + 4 Phenylalanine(c) + 5 Tyrosine(c) + 15 Leucine(c) + 5 Proline(c) + Asparagine(c) + 7 Valine(c) + 10 Threonine(c) + Isoleucine(c) -> ApoC2(c) + 303 ADP(c) + 303 Pi(c) + 101 PPi(c) + 101 AMP(c)	Protein_assembly	0	0	0	0
396 H2O(c) + 396 ATP(c) + 5 Glutamate(c) + 3 Glycine(c) + 15 Alanine(c) + 6 Lysine(c) + 7 Aspartate(c) + 4 Arginine(c) + 6 Glutamine(c) + 12 Serine(c) + 3 Methionine(c) + 3 Tryptophan(c) + 4 Phenylalanine(c) + 2 Tyrosine(c) + 11 Leucine(c) + Histidine(c) + 3 Proline(c) + 9 Valine(c) + 5 Threonine(c) -> ApoC3(c) + 297 ADP(c) + 297 Pi(c) + 99 PPi(c) + 99 AMP(c)	Protein_assembly	0	0	0	0
10696 H2O(c) + 10696 ATP(c) + 186 Glutamate(c) + 262 Glycine(c) + 134 Alanine(c) + 154 Lysine(c) + 176 Aspartate(c) + 134 Arginine(c) + 110 Glutamine(c) + 278 Serine(c) + 48 Methionine(c) + 60 Tryptophan(c) + 98 Phenylalanine(c) + 98 Tyrosine(c) + 48 Cysteine(c) + 166 Leucine(c) + 62 Histidine(c) + 114 Proline(c) + 138 Asparagine(c) + 122 Valine(c) + 182 Threonine(c) + 104 Isoleucine(c) -> 8022 A…	Protein_assembly	0	0	0	0
1624 H2O(c) + 1624 ATP(c) + 25 Glutamate(c) + 31 Glycine(c) + 30 Alanine(c) + 35 Lysine(c) + 25 Aspartate(c) + 9 Arginine(c) + 17 Glutamine(c) + 18 Serine(c) + 5 Methionine(c) + 8 Tryptophan(c) + 8 Phenylalanine(c) + 21 Tyrosine(c) + 12 Cysteine(c) + 31 Leucine(c) + 13 Histidine(c) + 21 Proline(c) + 21 Asparagine(c) + 36 Valine(c) + 22 Threonine(c) + 18 Isoleucine(c) -> 1218 ADP(c) + 1218 Pi(c) +…	Protein_assembly	0	0	0	0
3240 H2O(c) + 3240 ATP(c) + 56 Glutamate(c) + 62 Glycine(c) + 37 Alanine(c) + 49 Lysine(c) + 36 Aspartate(c) + 42 Arginine(c) + 31 Glutamine(c) + 56 Serine(c) + 11 Methionine(c) + 19 Tryptophan(c) + 21 Phenylalanine(c) + 30 Tyrosine(c) + 48 Cysteine(c) + 48 Leucine(c) + 24 Histidine(c) + 69 Proline(c) + 40 Asparagine(c) + 48 Valine(c) + 61 Threonine(c) + 22 Isoleucine(c) -> 2430 ADP(c) + 2430 Pi(…	Protein_assembly	0	0	0	0
2488 H2O(c) + 2488 ATP(c) + 51 Glutamate(c) + 49 Glycine(c) + 42 Alanine(c) + 29 Lysine(c) + 35 Aspartate(c) + 44 Arginine(c) + 26 Glutamine(c) + 38 Serine(c) + 9 Methionine(c) + 14 Tryptophan(c) + 21 Phenylalanine(c) + 21 Tyrosine(c) + 26 Cysteine(c) + 51 Leucine(c) + 13 Histidine(c) + 33 Proline(c) + 25 Asparagine(c) + 37 Valine(c) + 36 Threonine(c) + 22 Isoleucine(c) -> 1866 ADP(c) + 1866 Pi(c…	Protein_assembly	0	0	0	0
2792 H2O(c) + 2792 ATP(c) + 42 Glutamate(c) + 52 Glycine(c) + 61 Alanine(c) + 58 Lysine(c) + 45 Aspartate(c) + 27 Arginine(c) + 17 Glutamine(c) + 41 Serine(c) + 10 Methionine(c) + 8 Tryptophan(c) + 28 Phenylalanine(c) + 26 Tyrosine(c) + 40 Cysteine(c) + 65 Leucine(c) + 19 Histidine(c) + 32 Proline(c) + 34 Asparagine(c) + 48 Valine(c) + 30 Threonine(c) + 15 Isoleucine(c) -> 2094 ADP(c) + 2094 Pi(c…	Protein_assembly	0	0	0	0
Riboflavin(s) <=> Riboflavin(c)	Postulated_Transport_reaction	0	0	1	1
ATP(c) + FMN(c) -> PPi(c) + FAD(c)	EC:2.7.7.2	0	0	0	0
H2O(c) + Pyridoxal-P(c) -> Pi(c) + Pyridoxal(c)	EC:3.1.3.74	0	0	-1	-1
H2O(c) + ATP(c) + K+(s) + Na+(c) -> ADP(c) + Pi(c) + K+(c) + Na+(s)	EC:3.6.3.9	0	0	0	0
Methanol(s) <=> Methanol(c)	Facilitated_diffusion	0	0	1	1
1268 H2O(c) + 1268 ATP(c) + 40 Glutamate(c) + 18 Glycine(c) + 39 Alanine(c) + 13 Lysine(c) + 11 Aspartate(c) + 34 Arginine(c) + 32 Glutamine(c) + 14 Serine(c) + 8 Methionine(c) + 8 Tryptophan(c) + 4 Phenylalanine(c) + 4 Tyrosine(c) + 2 Cysteine(c) + 41 Leucine(c) + 2 Histidine(c) + 8 Proline(c) + Asparagine(c) + 24 Valine(c) + 12 Threonine(c) + 2 Isoleucine(c) -> ApoE(c) + 951 ADP(c) + 951 Pi(c) …	Protein_assembly	0	0	0	0
1068 H2O(c) + 1068 ATP(c) + 30 Glutamate(c) + 11 Glycine(c) + 23 Alanine(c) + 22 Lysine(c) + 16 Aspartate(c) + 17 Arginine(c) + 19 Glutamine(c) + 16 Serine(c) + 4 Methionine(c) + 5 Tryptophan(c) + 8 Phenylalanine(c) + 7 Tyrosine(c) + 41 Leucine(c) + 6 Histidine(c) + 10 Proline(c) + 5 Asparagine(c) + 15 Valine(c) + 12 Threonine(c) -> ApoA1(c) + 801 ADP(c) + 801 Pi(c) + 267 PPi(c) + 267 AMP(c)	Protein_assembly	0	0	0	0
ATP(c) <=> ATP(s)	Facilitated_diffusion	0	0	0	0
dTMP(c) <=> dTMP(m)	Facilitated_diffusion	0	0	0	0
Alanine(c) + Na+(c) <=> Alanine(s) + Na+(s)	TCDB:2.A.18.6.7	0	0	0	0
Asparagine(c) + Na+(c) <=> Asparagine(s) + Na+(s)	TCDB:2.A.18.6.7	0	0	0	0
Valine(c) + Na+(c) <=> Valine(s) + Na+(s)	Facilitated_diffusion	0	0	0	0
Tyrosine(s) + Na+(s) -> Tyrosine(c) + Na+(c)	Transport_reaction	0	0	0	0
ApoB100(c) -> ApoB100(r)	Transport_reaction	0	0	0	0
ApoE(c) -> ApoE(r)	Transport_reaction	0	0	0	0
ApoA1(c) -> ApoA1(r)	Transport_reaction	0	0	0	0
ApoA1(s) -> ApoA1(l)	Transport_reaction	0	0	0	0
ApoC1(c) -> ApoC1(r)	Transport_reaction	0	0	0	0
ApoC2(c) -> ApoC2(r)	Transport_reaction	0	0	0	0
ApoC3(c) -> ApoC3(r)	Transport_reaction	0	0	0	0
NAD+(r) + 4alpha-Methylzymosterol-4-carboxylate(r) <=> NADH(r) + CO2(r) + 3-Keto-4-methylzymosterol(r)	EC:1.1.1.170	0	0	0	0
Proline(c) + Na+(c) <=> Proline(s) + Na+(s)	TCDB:2.A.18.6.5	0	0	0	0
Valine(l) -> Valine(c)	Vesicular_transport	0	0	0	0
Aspartate(c) + Na+(c) <=> Aspartate(s) + Na+(s)	TCDB:2.A.18.6.3	0	0	-1	-1
AKG(c) + Isocitrate(p) <=> AKG(p) + Isocitrate(c)	Active_transport	0	0	0	0
Pi(c) <=> Pi(l)	Facilitated_diffusion	0	0	0	0
Uridine(c) + dUTP(c) <=> UMP(c) + dUDP(c)	EC:2.7.1.48	0	0	0	0
LDL(l) -> ApoB100(l) + 680 Cholesterol(l) + 1515 Cholesterol-ester-pool(l) + 425 PC-VLDL-pool(l) + 30 PE-VLDL-pool(l) + 160 SM-pool(l) + 25 2-Lysolecithin-pool(l) + 110 CDP-diacylglycerol-VLDL-PI-pool(l)	Particle_dis-/assembly	0	0	0	0
CDP-choline(c) <=> CDP-choline(r)	Vesicular_transport	0	0	0	0
HDL(r) -> HDL(s)	Vesicular_transport	0	0	0	0
HDL(s) -> HDL(l)	Vesicular_transport	0	0	0	0
2 H2O(c) + 2 ATP(c) + Sulfate(c) -> 2 ADP(c) + 2 Pi(c) + Sulfate(b)	Postulated_Transport_reaction	0	0	0	0
Na+(s) + Glycocholate(s) -> Na+(c) + Glycocholate(c)	TCDB:2.A.28.1.1	0	0	0	0
Palmitoyl-CoA(r) + Cholesterol(r) -> CoA(r) + Cholesterol-ester-palm(r)	EC:2.3.1.26	0	0	0	0
Cholesterol(r) + (2E)-Hexadecenoyl-CoA(r) -> CoA(r) + Cholesterol-ester-palmn(r)	EC:2.3.1.26	0	0	0	0
Cholesterol(r) + Stearoyl-CoA(r) -> CoA(r) + Cholesterol-ester-stea(r)	EC:2.3.1.26	0	0	0	0
Cholesterol(r) + Oleoyl-CoA(r) -> CoA(r) + Cholesterol-ester-ol(r)	EC:2.3.1.26	0	0	0	0
Cholesterol(r) + Linoleoyl-CoA(r) -> CoA(r) + Cholesterol-ester-lin(r)	EC:2.3.1.26	0	0	0	0
Cholesterol(r) + Linolenoyl-CoA(r) -> CoA(r) + Cholesterol-ester-ala(r)	EC:2.3.1.26	0	0	0	0
Cholesterol(r) + gamma-Linolenoyl-CoA(r) -> CoA(r) + Cholesterol-ester-gla(r)	EC:2.3.1.26	0	0	0	0
Cholesterol(r) + Arachidonyl-CoA(r) -> CoA(r) + Cholesterol-ester-arach(r)	EC:2.3.1.26	0	0	0	0
H2O(r) + Cholesterol-ester-palm(r) -> Cholesterol(r) + Palmitate(r)	EC:3.1.1.13	0	0	0	0
H2O(r) + Cholesterol-ester-palmn(r) -> Cholesterol(r) + Palmitolate(r)	EC:3.1.1.13	0	0	0	0
H2O(r) + Cholesterol-ester-stea(r) -> Cholesterol(r) + Stearate(r)	EC:3.1.1.13	0	0	0	0
H2O(l) + Cholesterol-ester-stea(l) -> Cholesterol(l) + Stearate(l)	EC:3.1.1.13	0	0	1	1
H2O(r) + Cholesterol-ester-ol(r) -> Cholesterol(r) + Oleate(r)	EC:3.1.1.13	0	0	0	0
H2O(l) + Cholesterol-ester-ol(l) -> Cholesterol(l) + Oleate(l)	EC:3.1.1.13	0	0	1	1
H2O(r) + Cholesterol-ester-lin(r) -> Cholesterol(r) + Linoleate(r)	EC:3.1.1.13	0	0	0	0
H2O(l) + Cholesterol-ester-lin(l) -> Cholesterol(l) + Linoleate(l)	EC:3.1.1.13	0	0	1	1
H2O(r) + Cholesterol-ester-ala(r) -> Cholesterol(r) + Linolenate(r)	EC:3.1.1.13	0	0	0	0
H2O(r) + Cholesterol-ester-gla(r) -> Cholesterol(r) + gamma-Linolenate(r)	EC:3.1.1.13	0	0	0	0
H2O(r) + Cholesterol-ester-arach(r) -> Cholesterol(r) + Arachidonate(r)	EC:3.1.1.13	0	0	0	0
H2O(l) + Cholesterol-ester-arach(l) -> Cholesterol(l) + Arachidonate(l)	EC:3.1.1.13	0	0	1	1
sn-Glycerol-3P(c) + (2E)-Hexadecenoyl-CoA(c) -> CoA(c) + 1-Acylglycerol-3P-palmn(c)	EC:2.3.1.15	0	0	1	1
1420 Cholesterol-ester-palm(r) + 280 Cholesterol-ester-stea(r) + 2050 Cholesterol-ester-ol(r) + 4880 Cholesterol-ester-lin(r) + 542 Cholesterol-ester-arach(r) <=> 9172 Cholesterol-ester-pool(r)	Pool_reaction	0	0	0	0
1420 Cholesterol-ester-palm(l) + 280 Cholesterol-ester-stea(l) + 2050 Cholesterol-ester-ol(l) + 4880 Cholesterol-ester-lin(l) + 542 Cholesterol-ester-arach(l) <=> 9172 Cholesterol-ester-pool(l)	Pool_reaction	0	0	-1	-1
Inositol(r) + CDP-diacylglycerol-VLDL-PI-pool(r) -> CMP(r) + PI-pool(r)	EC:2.7.8.11	0	0	1	1
6260 1-Acylglycerol-3P-palm(c) + 1490 1-Acylglycerol-3P-stea(c) + 656 1-Acylglycerol-3P-ol(c) + 270 1-Acylglycerol-3P-lin(c) + 147 1-Acylglycerol-3P-arach(c) -> 8823 1-Acylglycerol-3P-VLDL-SM-pool(c)	Pool_reaction	0	0	0	0
CoA(c) + Phosphatidate-VLDL-SM-pool(c) <=> 1-Acylglycerol-3P-VLDL-SM-pool(c) + Acyl-CoA-VLDL-SM-pool(c)	EC:2.3.1.51	0	0	0	0
H2O(c) + Phosphatidate-VLDL-PI-pool(c) -> Pi(c) + 1,2-Diacylglycerol-VLDL-PI-pool(c)	EC:3.1.3.4	0	0	0	0
H2O(c) + Phosphatidate-VLDL-SM-pool(c) -> Pi(c) + 1,2-Diacylglycerol-VLDL-SM-pool(c)	EC:3.1.3.4	0	0	0	0
H2O(c) + 1,2-Diacylglycerol-VLDL-SM-pool(c) -> Fatty-acid-VLDL-SM-pool(c) + 1-Acylglycerol-VLDL-SM-pool(c)	EC:3.1.1.3	0	0	0	0
H2O(c) + 1-Acylglycerol-VLDL-SM-pool(c) -> Glycerol(c) + Fatty-acid-VLDL-SM-pool(c)	EC:3.1.1.23	0	0	0	0
Ceramide-pool(c) <=> Ceramide-pool(r)	Facilitated_diffusion	0	0	0	0
726 Arachidonate(r) + 3010 Palmitate(r) + 1170 Oleate(r) + 1300 Stearate(r) + 2350 Linoleate(r) <=> 8556 Fatty-acid-VLDL-PC-pool(r)	Pool_reaction	0	0	0	0
726 Arachidonate(l) + 3010 Palmitate(l) + 1170 Oleate(l) + 1300 Stearate(l) + 2350 Linoleate(l) <=> 8556 Fatty-acid-VLDL-PC-pool(l)	Pool_reaction	0	0	0	0
ATP(r) + CoA(r) + Palmitolate(r) -> PPi(r) + AMP(r) + (2E)-Hexadecenoyl-CoA(r)	EC:6.2.1.3	0	0	0	0
ATP(r) + CoA(r) + Stearate(r) -> PPi(r) + AMP(r) + Stearoyl-CoA(r)	EC:6.2.1.3	0	0	0	0
ATP(r) + CoA(r) + Oleate(r) -> PPi(r) + AMP(r) + Oleoyl-CoA(r)	EC:6.2.1.3	0	0	0	0
ATP(r) + CoA(r) + Linoleate(r) -> PPi(r) + AMP(r) + Linoleoyl-CoA(r)	EC:6.2.1.3	0	0	0	0
ATP(r) + CoA(r) + Linolenate(r) -> PPi(r) + AMP(r) + Linolenoyl-CoA(r)	EC:6.2.1.3	0	0	0	0
ATP(r) + CoA(r) + gamma-Linolenate(r) -> PPi(r) + AMP(r) + gamma-Linolenoyl-CoA(r)	EC:6.2.1.3	0	0	0	0
ATP(c) + CoA(c) + gamma-Linolenate(c) -> PPi(c) + AMP(c) + gamma-Linolenoyl-CoA(c)	EC:6.2.1.3	0	0	0	0
ATP(r) + CoA(r) + Arachidonate(r) -> PPi(r) + AMP(r) + Arachidonyl-CoA(r)	EC:6.2.1.3	0	0	0	0
Triacylglycerol-VLDL-pool(c) <=> Triacylglycerol-VLDL-pool(r)	Transport_reaction	0	0	1	1
Triacylglycerol-VLDL-pool(l) -> Triacylglycerol-VLDL-pool(r)	Transport_reaction	0	0	0	0
PC-VLDL-pool(c) <=> PC-VLDL-pool(r)	Transport_reaction	0	0	-1	-1
PC-VLDL-pool(l) -> PC-VLDL-pool(r)	Transport_reaction	0	0	1	1
PE-VLDL-pool(c) <=> PE-VLDL-pool(r)	Transport_reaction	0	0	-1	-1
PE-VLDL-pool(l) -> PE-VLDL-pool(r)	Transport_reaction	0	0	1	1
PS-VLDL-pool(b) <=> PS-VLDL-pool(c)	Transport_reaction	0	0	-1	-1
PS-VLDL-pool(c) <=> PS-VLDL-pool(r)	Transport_reaction	0	0	-1	-1
PS-VLDL-pool(l) -> PS-VLDL-pool(r)	Transport_reaction	0	0	1	1
PI-pool(c) <=> PI-pool(r)	Transport_reaction	0	0	-1	-1
PI-pool(l) -> PI-pool(r)	Transport_reaction	0	0	1	1
SM-pool(c) <=> SM-pool(r)	Transport_reaction	0	0	-1	-1
SM-pool(l) -> SM-pool(r)	Transport_reaction	0	0	1	1
H2O(r) + PC-VLDL-pool(r) <=> 2-Lysolecithin-pool(r) + Fatty-acid-VLDL-PC-pool(r)	EC:3.1.1.4	0	0	0	0
H2O(c) + PC-VLDL-pool(c) <=> 2-Lysolecithin-pool(c) + Fatty-acid-VLDL-PC-pool(c)	EC:3.1.1.4	0	0	-1	-1
H2O(l) + PC-VLDL-pool(l) <=> 2-Lysolecithin-pool(l) + Fatty-acid-VLDL-PC-pool(l)	EC:3.1.1.4	0	0	0	0
VLDL(r) <=> ApoB100(r) + 7 ApoE(r) + 500 Cholesterol(r) + 1645 Cholesterol-ester-pool(r) + 2165 PC-VLDL-pool(r) + 185 PE-VLDL-pool(r) + 755 SM-pool(r) + PI-pool(r) + 165 2-Lysolecithin-pool(r) + 10385 Triacylglycerol-VLDL-pool(r)	Particle_dis-/assembly	0	0	0	0
VLDL(l) -> ApoB100(l) + 7 ApoE(l) + 500 Cholesterol(l) + 1645 Cholesterol-ester-pool(l) + 2165 PC-VLDL-pool(l) + 185 PE-VLDL-pool(l) + 755 SM-pool(l) + PI-pool(l) + 165 2-Lysolecithin-pool(l) + 10385 Triacylglycerol-VLDL-pool(l)	Particle_dis-/assembly	0	0	0	0
2-Lysolecithin-pool(c) <=> 2-Lysolecithin-pool(r)	Transport_reaction	0	0	-1	-1
2-Lysolecithin-pool(l) -> 2-Lysolecithin-pool(r)	Transport_reaction	0	0	1	1
4140 1-Acylglycerol-3P-palm(c) + 268 1-Acylglycerol-3P-palmn(c) + 550 1-Acylglycerol-3P-stea(c) + 1209 1-Acylglycerol-3P-ol(c) + 3283 1-Acylglycerol-3P-lin(c) + 564 1-Acylglycerol-3P-arach(c) -> 10014 1-Acylglycerol-3P-Bile-PC-pool(c)	Pool_reaction	0	0	1	1
4140 Palmitoyl-CoA(c) + 550 Stearoyl-CoA(c) + 1209 Oleoyl-CoA(c) + 268 (2E)-Hexadecenoyl-CoA(c) + 3283 Linoleoyl-CoA(c) + 564 Arachidonyl-CoA(c) -> 10014 Acyl-CoA-Bile-PC-pool(c)	Pool_reaction	0	0	1	1
CoA(c) + Phosphatidate-Bile-PC-pool(c) <=> Acyl-CoA-Bile-PC-pool(c) + 1-Acylglycerol-3P-Bile-PC-pool(c)	EC:2.3.1.51	0	0	-1	-1
H2O(c) + Phosphatidate-Bile-PC-pool(c) -> Pi(c) + 1,2-Diacylglycerol-Bile-PC-pool(c)	EC:3.1.3.4	0	0	1	1
CDP-choline(c) + 1,2-Diacylglycerol-Bile-PC-pool(c) -> CMP(c) + Bile-PC-pool(c)	EC:2.7.8.2	0	0	1	1
FAD(c) + FADH2(m) <=> FAD(m) + FADH2(c)	Transport_reaction	0	0	0	0
Propanoyl-CoA(c) <=> Propanoyl-CoA(m)	Postulated_Transport_reaction	0	0	1	1
Propanoyl-CoA(c) <=> Propanoyl-CoA(p)	Postulated_Transport_reaction	0	0	0	0
420 H2O(c) + 420 ATP(c) + 10 Glutamate(c) + 5 Glycine(c) + 8 Alanine(c) + 12 Lysine(c) + 7 Aspartate(c) + 5 Glutamine(c) + 7 Serine(c) + 3 Methionine(c) + Tryptophan(c) + 9 Phenylalanine(c) + Tyrosine(c) + 5 Cysteine(c) + 6 Leucine(c) + Histidine(c) + 3 Proline(c) + 3 Asparagine(c) + 11 Valine(c) + 4 Threonine(c) + 4 Isoleucine(c) -> 315 ADP(c) + 315 Pi(c) + 105 PPi(c) + 105 AMP(c) + Thioredoxin(…	Protein_assembly	0	0	0	0
664 H2O(c) + 664 ATP(c) + 6 Glutamate(c) + 10 Glycine(c) + 11 Alanine(c) + 11 Lysine(c) + 12 Aspartate(c) + 9 Arginine(c) + 10 Glutamine(c) + 8 Serine(c) + 4 Methionine(c) + 2 Tryptophan(c) + 6 Phenylalanine(c) + 2 Tyrosine(c) + 3 Cysteine(c) + 15 Leucine(c) + 3 Histidine(c) + 12 Proline(c) + 4 Asparagine(c) + 17 Valine(c) + 12 Threonine(c) + 9 Isoleucine(c) -> 498 ADP(c) + 498 Pi(c) + 166 PPi(c)…	Protein_assembly	0	0	0	0
H2O(c) + Triphosphate(c) <=> Pi(c) + PPi(c)	EC:3.6.1.25	0	0	1	1
gamma-Linolenate(s) -> gamma-Linolenate(c)	TCDB:4.C.1.1.5_TCDB:4.C.1.1.8	0	0	0	0
gamma-Linolenate(l) -> gamma-Linolenate(r)	Vesicular_transport	0	0	0	0
gamma-Linolenate(l) <=> gamma-Linolenate(c)	Vesicular_transport	0	0	0	0
Oleate(l) -> Oleate(r)	Vesicular_transport	0	0	0	0
Palmitolate(l) -> Palmitolate(r)	Vesicular_transport	0	0	0	0
Palmitolate(l) <=> Palmitolate(c)	Vesicular_transport	0	0	0	0
43 Palmitoyl-CoA(c) + 19 Stearoyl-CoA(c) + 138 Oleoyl-CoA(c) + 47 (2E)-Hexadecenoyl-CoA(c) + 738 Linoleoyl-CoA(c) -> 985 Acyl-CoA-CL-pool(c)	Pool_reaction	0	0	0	0
Acyl-CoA-CL-pool(c) -> Acyl-CoA-CL-pool(m)	Pool_reaction	0	0	0	0
sn-Glycerol-3P(m) + Acyl-CoA-CL-pool(m) -> CoA(m) + 1-Acylglycerol-3P-CL-pool(m)	EC:2.3.1.15	0	0	0	0
CoA(m) + Phosphatidate-CL-pool(m) <=> Acyl-CoA-CL-pool(m) + 1-Acylglycerol-3P-CL-pool(m)	EC:2.3.1.51	0	0	0	0
CTP(m) + Phosphatidate-CL-pool(m) -> PPi(m) + CDP-diacylglycerol-CL-pool(m)	EC:2.7.7.41	0	0	0	0
sn-Glycerol-3P(m) + CDP-diacylglycerol-CL-pool(m) -> CMP(m) + PGP-CL-pool(m)	EC:2.7.8.5	0	0	0	0
H2O(m) + PGP-CL-pool(m) -> Pi(m) + PG-CL-pool(m)	EC:3.1.3.27	0	0	0	0
2 PG-CL-pool(m) -> Pi(m) + CL-pool(m)	EC:2.7.8.-	0	0	0	0
Linoleoyl-CoA(c) <=> Linoleoyl-CoA(r)	Transport_reaction	0	0	0	0
NADH(r) <=> NAD+(r) + NADH-redox-potential(r)	Virtual_reaction/potential_definition	0	0	0	0
NADH(m) <=> NAD+(m) + NADH-redox-potential(m)	Virtual_reaction/potential_definition	0	0	0	0
NADH(p) <=> NAD+(p) + NADH-redox-potential(p)	Virtual_reaction/potential_definition	0	0	0	0
NADPH(r) <=> NADP+(r) + NADPH-redox-potential(r)	Virtual_reaction/potential_definition	0	0	0	0
NADPH(c) <=> NADP+(c) + NADPH-redox-potential(c)	Virtual_reaction/potential_definition	0	0	1	1
NADPH(m) <=> NADP+(m) + NADPH-redox-potential(m)	Virtual_reaction/potential_definition	0	0	0	0
NADPH(p) <=> NADP+(p) + NADPH-redox-potential(p)	Virtual_reaction/potential_definition	0	0	0	0
FADH2(c) <=> FAD(c) + FADH-redox-potential(c)	Virtual_reaction/potential_definition	0	0	0	0
H+(PG)(m) <=> H+(PG)(c) + Proton-gradient(m)	Postulated_Transport_reaction	0	0	-1	-1
H+(PG)(c) <=> H+(PG)(s) + Proton-gradient(c)	Postulated_Transport_reaction	0	0	1	1
PAPS(c) <=> PAP(c) + activated-sulphur(c)	Postulated_reaction	0	0	1	1
Albumin(c) + 304 H2O(c) + 304 ATP(c) -> 304 ADP(c) + 304 Pi(c) + 62 Glutamate(c) + 13 Glycine(c) + 63 Alanine(c) + 60 Lysine(c) + 36 Aspartate(c) + 27 Arginine(c) + 20 Glutamine(c) + 28 Serine(c) + 7 Methionine(c) + 2 Tryptophan(c) + 35 Phenylalanine(c) + 19 Tyrosine(c) + 35 Cysteine(c) + 64 Leucine(c) + 16 Histidine(c) + 24 Proline(c) + 17 Asparagine(c) + 43 Valine(c) + 29 Threonine(c) + 9 Isole…	Protein_degradation	0	0	0	0
Albumin(l) + 304 H2O(l) + 304 ATP(l) -> 304 ADP(l) + 304 Pi(l) + 62 Glutamate(l) + 13 Glycine(l) + 63 Alanine(l) + 60 Lysine(l) + 36 Aspartate(l) + 27 Arginine(l) + 20 Glutamine(l) + 28 Serine(l) + 7 Methionine(l) + 2 Tryptophan(l) + 35 Phenylalanine(l) + 19 Tyrosine(l) + 35 Cysteine(l) + 64 Leucine(l) + 16 Histidine(l) + 24 Proline(l) + 17 Asparagine(l) + 43 Valine(l) + 29 Threonine(l) + 9 Isole…	Protein_degradation	0	0	0	0
Antichymotrypsin(c) + 211 H2O(c) + 211 ATP(c) -> 211 ADP(c) + 211 Pi(c) + 29 Glutamate(c) + 16 Glycine(c) + 34 Alanine(c) + 26 Lysine(c) + 25 Aspartate(c) + 16 Arginine(c) + 17 Glutamine(c) + 30 Serine(c) + 14 Methionine(c) + 3 Tryptophan(c) + 25 Phenylalanine(c) + 9 Tyrosine(c) + 3 Cysteine(c) + 59 Leucine(c) + 9 Histidine(c) + 16 Proline(c) + 19 Asparagine(c) + 24 Valine(c) + 29 Threonine(c) + …	Protein_degradation	0	0	0	0
Antichymotrypsin(l) + 211 H2O(l) + 211 ATP(l) -> 211 ADP(l) + 211 Pi(l) + 29 Glutamate(l) + 16 Glycine(l) + 34 Alanine(l) + 26 Lysine(l) + 25 Aspartate(l) + 16 Arginine(l) + 17 Glutamine(l) + 30 Serine(l) + 14 Methionine(l) + 3 Tryptophan(l) + 25 Phenylalanine(l) + 9 Tyrosine(l) + 3 Cysteine(l) + 59 Leucine(l) + 9 Histidine(l) + 16 Proline(l) + 19 Asparagine(l) + 24 Valine(l) + 29 Threonine(l) + …	Protein_degradation	0	0	0	0
Antitrypsin(c) + 209 H2O(c) + 209 ATP(c) -> 209 ADP(c) + 209 Pi(c) + 32 Glutamate(c) + 24 Glycine(c) + 26 Alanine(c) + 34 Lysine(c) + 24 Aspartate(c) + 7 Arginine(c) + 18 Glutamine(c) + 25 Serine(c) + 10 Methionine(c) + 3 Tryptophan(c) + 27 Phenylalanine(c) + 6 Tyrosine(c) + 3 Cysteine(c) + 51 Leucine(c) + 13 Histidine(c) + 19 Proline(c) + 19 Asparagine(c) + 27 Valine(c) + 30 Threonine(c) + 20 Is…	Protein_degradation	0	0	0	0
Antitrypsin(l) + 209 H2O(l) + 209 ATP(l) -> 209 ADP(l) + 209 Pi(l) + 32 Glutamate(l) + 24 Glycine(l) + 26 Alanine(l) + 34 Lysine(l) + 24 Aspartate(l) + 7 Arginine(l) + 18 Glutamine(l) + 25 Serine(l) + 10 Methionine(l) + 3 Tryptophan(l) + 27 Phenylalanine(l) + 6 Tyrosine(l) + 3 Cysteine(l) + 51 Leucine(l) + 13 Histidine(l) + 19 Proline(l) + 19 Asparagine(l) + 27 Valine(l) + 30 Threonine(l) + 20 Is…	Protein_degradation	0	0	0	0
ApoA1(c) + 133 H2O(c) + 133 ATP(c) -> 133 ADP(c) + 133 Pi(c) + 30 Glutamate(c) + 11 Glycine(c) + 23 Alanine(c) + 22 Lysine(c) + 16 Aspartate(c) + 17 Arginine(c) + 19 Glutamine(c) + 16 Serine(c) + 4 Methionine(c) + 5 Tryptophan(c) + 8 Phenylalanine(c) + 7 Tyrosine(c) + 41 Leucine(c) + 6 Histidine(c) + 10 Proline(c) + 5 Asparagine(c) + 15 Valine(c) + 12 Threonine(c)	Protein_degradation	0	0	0	0
ApoA1(l) + 133 H2O(l) + 133 ATP(l) -> 133 ADP(l) + 133 Pi(l) + 30 Glutamate(l) + 11 Glycine(l) + 23 Alanine(l) + 22 Lysine(l) + 16 Aspartate(l) + 17 Arginine(l) + 19 Glutamine(l) + 16 Serine(l) + 4 Methionine(l) + 5 Tryptophan(l) + 8 Phenylalanine(l) + 7 Tyrosine(l) + 41 Leucine(l) + 6 Histidine(l) + 10 Proline(l) + 5 Asparagine(l) + 15 Valine(l) + 12 Threonine(l)	Protein_degradation	0	0	0	0
ApoB100(c) + 2280 H2O(c) + 2280 ATP(c) -> 2280 ADP(c) + 2280 Pi(c) + 298 Glutamate(c) + 207 Glycine(c) + 275 Alanine(c) + 357 Lysine(c) + 233 Aspartate(c) + 150 Arginine(c) + 230 Glutamine(c) + 392 Serine(c) + 79 Methionine(c) + 37 Tryptophan(c) + 224 Phenylalanine(c) + 151 Tyrosine(c) + 25 Cysteine(c) + 533 Leucine(c) + 115 Histidine(c) + 171 Proline(c) + 247 Asparagine(c) + 252 Valine(c) + 300 …	Protein_degradation	0	0	0	0
ApoB100(l) + 2280 H2O(l) + 2280 ATP(l) -> 2280 ADP(l) + 2280 Pi(l) + 298 Glutamate(l) + 207 Glycine(l) + 275 Alanine(l) + 357 Lysine(l) + 233 Aspartate(l) + 150 Arginine(l) + 230 Glutamine(l) + 392 Serine(l) + 79 Methionine(l) + 37 Tryptophan(l) + 224 Phenylalanine(l) + 151 Tyrosine(l) + 25 Cysteine(l) + 533 Leucine(l) + 115 Histidine(l) + 171 Proline(l) + 247 Asparagine(l) + 252 Valine(l) + 300 …	Protein_degradation	0	0	0	0
ApoC1(c) + 41 H2O(c) + 41 ATP(c) -> 41 ADP(c) + 41 Pi(c) + 8 Glutamate(c) + 3 Glycine(c) + 5 Alanine(c) + 9 Lysine(c) + 4 Aspartate(c) + 4 Arginine(c) + 3 Glutamine(c) + 9 Serine(c) + 2 Methionine(c) + Tryptophan(c) + 4 Phenylalanine(c) + 12 Leucine(c) + 4 Proline(c) + Asparagine(c) + 7 Valine(c) + 3 Threonine(c) + 4 Isoleucine(c)	Protein_degradation	0	0	0	0
ApoC2(c) + 50 H2O(c) + 50 ATP(c) -> 50 ADP(c) + 50 Pi(c) + 8 Glutamate(c) + 5 Glycine(c) + 7 Alanine(c) + 6 Lysine(c) + 4 Aspartate(c) + 2 Arginine(c) + 8 Glutamine(c) + 9 Serine(c) + 3 Methionine(c) + Tryptophan(c) + 4 Phenylalanine(c) + 5 Tyrosine(c) + 15 Leucine(c) + 5 Proline(c) + Asparagine(c) + 7 Valine(c) + 10 Threonine(c) + Isoleucine(c)	Protein_degradation	0	0	0	0
ApoC3(c) + 49 H2O(c) + 49 ATP(c) -> 49 ADP(c) + 49 Pi(c) + 5 Glutamate(c) + 3 Glycine(c) + 15 Alanine(c) + 6 Lysine(c) + 7 Aspartate(c) + 4 Arginine(c) + 6 Glutamine(c) + 12 Serine(c) + 3 Methionine(c) + 3 Tryptophan(c) + 4 Phenylalanine(c) + 2 Tyrosine(c) + 11 Leucine(c) + Histidine(c) + 3 Proline(c) + 9 Valine(c) + 5 Threonine(c)	Protein_degradation	0	0	0	0
ApoE(c) + 158 H2O(c) + 158 ATP(c) -> 158 ADP(c) + 158 Pi(c) + 40 Glutamate(c) + 18 Glycine(c) + 39 Alanine(c) + 13 Lysine(c) + 11 Aspartate(c) + 34 Arginine(c) + 32 Glutamine(c) + 14 Serine(c) + 8 Methionine(c) + 8 Tryptophan(c) + 4 Phenylalanine(c) + 4 Tyrosine(c) + 2 Cysteine(c) + 41 Leucine(c) + 2 Histidine(c) + 8 Proline(c) + Asparagine(c) + 24 Valine(c) + 12 Threonine(c) + 2 Isoleucine(c)	Particle_dis-/assembly	0	0	0	0
ApoE(l) + 158 H2O(l) + 158 ATP(l) -> 158 ADP(l) + 158 Pi(l) + 40 Glutamate(l) + 18 Glycine(l) + 39 Alanine(l) + 13 Lysine(l) + 11 Aspartate(l) + 34 Arginine(l) + 32 Glutamine(l) + 14 Serine(l) + 8 Methionine(l) + 8 Tryptophan(l) + 4 Phenylalanine(l) + 4 Tyrosine(l) + 2 Cysteine(l) + 41 Leucine(l) + 2 Histidine(l) + 8 Proline(l) + Asparagine(l) + 24 Valine(l) + 12 Threonine(l) + 2 Isoleucine(l)	Particle_dis-/assembly	0	0	0	0
1337 H2O(c) + 1337 ATP(c) + Fibrinogen(c) -> 1337 ADP(c) + 1337 Pi(c) + 186 Glutamate(c) + 262 Glycine(c) + 134 Alanine(c) + 154 Lysine(c) + 176 Aspartate(c) + 134 Arginine(c) + 110 Glutamine(c) + 278 Serine(c) + 48 Methionine(c) + 60 Tryptophan(c) + 98 Phenylalanine(c) + 98 Tyrosine(c) + 48 Cysteine(c) + 166 Leucine(c) + 62 Histidine(c) + 114 Proline(c) + 138 Asparagine(c) + 122 Valine(c) + 182 …	Protein_degradation	0	0	0	0
1337 H2O(l) + 1337 ATP(l) + Fibrinogen(l) -> 1337 ADP(l) + 1337 Pi(l) + 186 Glutamate(l) + 262 Glycine(l) + 134 Alanine(l) + 154 Lysine(l) + 176 Aspartate(l) + 134 Arginine(l) + 110 Glutamine(l) + 278 Serine(l) + 48 Methionine(l) + 60 Tryptophan(l) + 98 Phenylalanine(l) + 98 Tyrosine(l) + 48 Cysteine(l) + 166 Leucine(l) + 62 Histidine(l) + 114 Proline(l) + 138 Asparagine(l) + 122 Valine(l) + 182 …	Protein_degradation	0	0	0	0
203 H2O(c) + 203 ATP(c) + Haptoglobin(c) -> 203 ADP(c) + 203 Pi(c) + 25 Glutamate(c) + 31 Glycine(c) + 30 Alanine(c) + 35 Lysine(c) + 25 Aspartate(c) + 9 Arginine(c) + 17 Glutamine(c) + 18 Serine(c) + 5 Methionine(c) + 8 Tryptophan(c) + 8 Phenylalanine(c) + 21 Tyrosine(c) + 12 Cysteine(c) + 31 Leucine(c) + 13 Histidine(c) + 21 Proline(c) + 21 Asparagine(c) + 36 Valine(c) + 22 Threonine(c) + 18 Is…	Protein_degradation	0	0	0	0
203 H2O(l) + 203 ATP(l) + Haptoglobin(l) -> 203 ADP(l) + 203 Pi(l) + 25 Glutamate(l) + 31 Glycine(l) + 30 Alanine(l) + 35 Lysine(l) + 25 Aspartate(l) + 9 Arginine(l) + 17 Glutamine(l) + 18 Serine(l) + 5 Methionine(l) + 8 Tryptophan(l) + 8 Phenylalanine(l) + 21 Tyrosine(l) + 12 Cysteine(l) + 31 Leucine(l) + 13 Histidine(l) + 21 Proline(l) + 21 Asparagine(l) + 36 Valine(l) + 22 Threonine(l) + 18 Is…	Protein_degradation	0	0	0	0
405 H2O(c) + 405 ATP(c) + Plasminogen(c) -> 405 ADP(c) + 405 Pi(c) + 56 Glutamate(c) + 62 Glycine(c) + 37 Alanine(c) + 49 Lysine(c) + 36 Aspartate(c) + 42 Arginine(c) + 31 Glutamine(c) + 56 Serine(c) + 11 Methionine(c) + 19 Tryptophan(c) + 21 Phenylalanine(c) + 30 Tyrosine(c) + 48 Cysteine(c) + 48 Leucine(c) + 24 Histidine(c) + 69 Proline(c) + 40 Asparagine(c) + 48 Valine(c) + 61 Threonine(c) + 2…	Protein_degradation	0	0	0	0
405 H2O(l) + 405 ATP(l) + Plasminogen(l) -> 405 ADP(l) + 405 Pi(l) + 56 Glutamate(l) + 62 Glycine(l) + 37 Alanine(l) + 49 Lysine(l) + 36 Aspartate(l) + 42 Arginine(l) + 31 Glutamine(l) + 56 Serine(l) + 11 Methionine(l) + 19 Tryptophan(l) + 21 Phenylalanine(l) + 30 Tyrosine(l) + 48 Cysteine(l) + 48 Leucine(l) + 24 Histidine(l) + 69 Proline(l) + 40 Asparagine(l) + 48 Valine(l) + 61 Threonine(l) + 2…	Protein_degradation	0	0	0	0
311 H2O(c) + 311 ATP(c) + Prothrombin(c) -> 311 ADP(c) + 311 Pi(c) + 51 Glutamate(c) + 49 Glycine(c) + 42 Alanine(c) + 29 Lysine(c) + 35 Aspartate(c) + 44 Arginine(c) + 26 Glutamine(c) + 38 Serine(c) + 9 Methionine(c) + 14 Tryptophan(c) + 21 Phenylalanine(c) + 21 Tyrosine(c) + 26 Cysteine(c) + 51 Leucine(c) + 13 Histidine(c) + 33 Proline(c) + 25 Asparagine(c) + 37 Valine(c) + 36 Threonine(c) + 22…	Protein_degradation	0	0	0	0
311 H2O(l) + 311 ATP(l) + Prothrombin(l) -> 311 ADP(l) + 311 Pi(l) + 51 Glutamate(l) + 49 Glycine(l) + 42 Alanine(l) + 29 Lysine(l) + 35 Aspartate(l) + 44 Arginine(l) + 26 Glutamine(l) + 38 Serine(l) + 9 Methionine(l) + 14 Tryptophan(l) + 21 Phenylalanine(l) + 21 Tyrosine(l) + 26 Cysteine(l) + 51 Leucine(l) + 13 Histidine(l) + 33 Proline(l) + 25 Asparagine(l) + 37 Valine(l) + 36 Threonine(l) + 22…	Protein_degradation	0	0	0	0
349 H2O(c) + 349 ATP(c) + ApoTransferin(c) -> 349 ADP(c) + 349 Pi(c) + 42 Glutamate(c) + 52 Glycine(c) + 61 Alanine(c) + 58 Lysine(c) + 45 Aspartate(c) + 27 Arginine(c) + 17 Glutamine(c) + 41 Serine(c) + 10 Methionine(c) + 8 Tryptophan(c) + 28 Phenylalanine(c) + 26 Tyrosine(c) + 40 Cysteine(c) + 65 Leucine(c) + 19 Histidine(c) + 32 Proline(c) + 34 Asparagine(c) + 48 Valine(c) + 30 Threonine(c) + …	Protein_degradation	0	0	0	0
349 H2O(l) + 349 ATP(l) + ApoTransferin(l) -> 349 ADP(l) + 349 Pi(l) + 42 Glutamate(l) + 52 Glycine(l) + 61 Alanine(l) + 58 Lysine(l) + 45 Aspartate(l) + 27 Arginine(l) + 17 Glutamine(l) + 41 Serine(l) + 10 Methionine(l) + 8 Tryptophan(l) + 28 Phenylalanine(l) + 26 Tyrosine(l) + 40 Cysteine(l) + 65 Leucine(l) + 19 Histidine(l) + 32 Proline(l) + 34 Asparagine(l) + 48 Valine(l) + 30 Threonine(l) + …	Protein_degradation	0	0	0	0
62 H2O(c) + 62 ATP(c) + Apo-ACP(c) -> 62 ADP(c) + 62 Pi(c) + 5 Glutamate(c) + 6 Glycine(c) + 11 Alanine(c) + 4 Lysine(c) + 8 Aspartate(c) + 9 Arginine(c) + 7 Glutamine(c) + 8 Serine(c) + 5 Methionine(c) + 3 Phenylalanine(c) + 4 Tyrosine(c) + 2 Cysteine(c) + 20 Leucine(c) + Histidine(c) + 9 Proline(c) + Asparagine(c) + 11 Valine(c) + 6 Threonine(c) + 4 Isoleucine(c)	Protein_degradation	0	0	0	0
43 H2O(m) + 43 ATP(m) + mitoApo-ACP(m) -> 43 ADP(m) + 43 Pi(m) + 9 Glutamate(m) + 3 Glycine(m) + 3 Alanine(m) + 7 Lysine(m) + 13 Aspartate(m) + Arginine(m) + 3 Glutamine(m) + 3 Serine(m) + 5 Methionine(m) + 3 Phenylalanine(m) + 4 Tyrosine(m) + Cysteine(m) + 10 Leucine(m) + Histidine(m) + 5 Proline(m) + Asparagine(m) + 6 Valine(m) + Threonine(m) + 8 Isoleucine(m)	Protein_degradation	0	0	0	0
CDP-diacylglycerol-VLDL-PI-pool(l) -> CDP-diacylglycerol-VLDL-PI-pool(r)	Vesicular_transport	0	0	1	1
Cholesterol-ester-pool(l) -> Cholesterol-ester-pool(r)	Vesicular_transport	0	0	0	0
Glutamate(l) -> Glutamate(c)	Vesicular_transport	0	0	0	0
Linolenate(s) -> Linolenate(c)	TCDB:4.C.1.1.5_TCDB:4.C.1.1.8	0	0	0	0
Linolenate(l) -> Linolenate(r)	Vesicular_transport	0	0	0	0
Linolenate(l) <=> Linolenate(c)	Vesicular_transport	0	0	0	0
Dihomo-gamma-linolenate(s) -> Dihomo-gamma-linolenate(c)	TCDB:4.C.1.1.5_TCDB:4.C.1.1.8	0	0	0	0
Dihomo-gamma-linolenate(l) -> Dihomo-gamma-linolenate(r)	Vesicular_transport	0	0	0	0
Dihomo-gamma-linolenate(l) <=> Dihomo-gamma-linolenate(c)	Vesicular_transport	0	0	0	0
H2O(c) + PC-VLDL-pool(c) -> Choline(c) + Phosphatidate-VLDL-PC-pool(c)	EC:3.1.4.4	0	0	-1	-1
Pi(c) + 5-Methylthioadenosine(c) -> Adenine(c) + Methylthioribose-1P(c)	EC:2.4.2.28	0	0	1	1
H2O(s) + 2 Chitin-component(s) -> Chitobiose(s)	Uncategorized_reaction	0	0	1	1
Chitobiose(s) -> Chitobiose(l)	Transport_reaction	0	0	1	1
GSH(c) + Formaldehyde(c) <=> Hydroxymethylglutathione(c)	EC:4.4.1.22	0	0	1	1
NAD+(c) + Hydroxymethylglutathione(c) <=> NADH(c) + Formylglutathione(c)	EC:1.1.1.284	0	0	1	1
H2O(c) + Formylglutathione(c) <=> GSH(c) + Formate(c)	EC:3.1.2.12	0	0	1	1
NADPH(r) + Zymosterol(r) <=> NADP+(r) + Cholestenol(r)	EC:1.3.1.72	0	0	0	0
Lathosterol(r) <=> Cholestenol(r)	EC:5.3.3.5	0	0	0	0
Protein_lysine(c) <=> Lysine(c)	Enzyme_catalyzed	0	0	0	0
L-Carnitine(c) + Oleoyl-CoA(c) -> CoA(c) + L-Oleoylcarnitine(c)	EC:2.3.1.21	0	0	0	0
L-Carnitine(m) + Oleoyl-CoA(m) <=> CoA(m) + L-Oleoylcarnitine(m)	EC:2.3.1.7	0	0	0	0
Propanoyl-CoA(c) + L-Carnitine(c) -> CoA(c) + O-Propanoylcarnitine(c)	EC:2.3.1.21	0	0	0	0
Propanoyl-CoA(m) + L-Carnitine(m) <=> CoA(m) + O-Propanoylcarnitine(m)	EC:2.3.1.7	0	0	0	0
Butyryl-CoA(c) + L-Carnitine(c) -> CoA(c) + O-Butanoylcarnitine(c)	EC:2.3.1.21	0	0	0	0
Butyryl-CoA(m) + L-Carnitine(m) <=> CoA(m) + O-Butanoylcarnitine(m)	EC:2.3.1.7	0	0	0	0
Propanoyl-CoA(c) + L-Carnitine(m) -> Propanoyl-CoA(m) + L-Carnitine(c)	Postulated_Transport_reaction	0	0	0	0
Butyryl-CoA(m) + L-Carnitine(c) -> Butyryl-CoA(c) + L-Carnitine(m)	Facilitated_diffusion	0	0	0	0
1400 H2O(c) + 1400 ATP(c) + 15 Glutamate(c) + 18 Glycine(c) + 22 Alanine(c) + 18 Lysine(c) + 26 Aspartate(c) + 12 Arginine(c) + 14 Glutamine(c) + 31 Serine(c) + 8 Methionine(c) + 7 Tryptophan(c) + 20 Phenylalanine(c) + 13 Tyrosine(c) + 6 Cysteine(c) + 39 Leucine(c) + 9 Histidine(c) + 15 Proline(c) + 12 Asparagine(c) + 28 Valine(c) + 25 Threonine(c) + 12 Isoleucine(c) -> 1050 ADP(c) + 1050 Pi(c) +…	Enzyme_catalyzed	0	0	0	0
175 H2O(c) + 175 ATP(c) + Glycogenin(c) -> 175 ADP(c) + 175 Pi(c) + 15 Glutamate(c) + 18 Glycine(c) + 22 Alanine(c) + 18 Lysine(c) + 26 Aspartate(c) + 12 Arginine(c) + 14 Glutamine(c) + 31 Serine(c) + 8 Methionine(c) + 7 Tryptophan(c) + 20 Phenylalanine(c) + 13 Tyrosine(c) + 6 Cysteine(c) + 39 Leucine(c) + 9 Histidine(c) + 15 Proline(c) + 12 Asparagine(c) + 28 Valine(c) + 25 Threonine(c) + 12 Iso…	Enzyme_catalyzed	0	0	0	0
ATP(c) + Ceramide-pool(c) -> ADP(c) + Ceramide-1P-pool(c)	EC:2.7.1.138	0	0	0	0
H2O(c) + Glucosylceramide-pool(c) -> Glucose(c) + Ceramide-pool(c)	EC:3.2.1.45	0	0	-1	-1
CDP-choline(r) + Ceramide-pool(r) <=> CMP(r) + SM-pool(r)	EC:2.7.8.3	0	0	0	0
H2O(c) + SM-pool(c) <=> Phosphocholine(c) + Ceramide-pool(c)	EC:3.1.4.12	0	0	-1	-1
UDP-galactose(r) + Glucosylceramide-pool(r) -> UDP(r) + LacCer-pool(r)	EC:2.4.1.-	0	0	1	1
H2O(s) + LacCer-pool(s) <=> Galactose(s) + Glucosylceramide-pool(s)	EC:3.2.1.23	0	0	0	0
H2O(s) + GM1-pool(s) <=> Galactose(s) + GM2-pool(s)	EC:3.2.1.23	0	0	0	0
H2O(c) + Ceramide-1P-pool(c) -> Pi(c) + Ceramide-pool(c)	EC:3.1.3.4	0	0	0	0
Glucosylceramide-pool(c) -> Glucosylceramide-pool(r)	Postulated_Transport_reaction	0	0	1	1
Formaldehyde(s) <=> Formaldehyde(c)	Facilitated_diffusion	0	0	1	1
H+(PG)(c) + Proline(m) -> H+(PG)(m) + Proline(c)	Transport_reaction	0	0	0	0
DHAP(c) <=> DHAP(p)	Free_diffusion	0	0	0	0
sn-Glycerol-3P(c) <=> sn-Glycerol-3P(p)	Free_diffusion	0	0	0	0
H2O(m) + mitoACP(m) <=> Phosphopantetheine(m) + mitoApo-ACP(m)	EC:3.1.4.14	0	0	0	0
H2O(m) + dGDP(m) + mitoOxidizedThioredoxin(m) -> GDP(m) + mitoThioredoxin(m)	EC:1.17.4.1	0	0	0	0
Methionine(c) -> Methionine(m)	Transport_reaction	0	0	0	0
Cysteine(c) -> Cysteine(m)	Transport_reaction	0	0	0	0
Threonine(c) -> Threonine(m)	Transport_reaction	0	0	0	0
mitoThioredoxin(c) -> mitoThioredoxin(m)	Transport_reaction	0	0	0	0
O2(p) + Palmitoyl-CoA(p) -> H2O2(p) + (2E)-Hexadecenoyl-CoA(p)	Uncategorized_reaction	0	0	0	0
O2(p) + Lauroyl-CoA(p) -> H2O2(p) + (2E)-Dodecenoyl-CoA(p)	Uncategorized_reaction	0	0	0	0
O2(p) + Myristoyl-CoA(p) -> H2O2(p) + (2E)-Tetradecenoyl-CoA(p)	Uncategorized_reaction	0	0	0	0
O2(p) + Decanoyl-CoA(p) -> H2O2(p) + (2E)-Decenoyl-CoA(p)	Uncategorized_reaction	0	0	0	0
2 O2.-(c) <=> O2(c) + H2O2(c)	EC:1.15.1.1	0	0	1	1
Proline(m) + Ubiquinol(m) <=> Ubiquinone(m) + 1-Pyrroline-5-carboxylate(m)	Uncategorized_reaction	0	0	-1	-1
Phenylalanine(c) + H+(PG)(c) -> Phenylalanine(m) + H+(PG)(m)	Transport_reaction	0	0	0	0
Phenylalanine(m) + H+(PG)(c) -> Phenylalanine(c) + H+(PG)(m)	Transport_reaction	0	0	0	0
Fe2+(c) -> Fe2+(m)	Transport_reaction	0	0	0	0
ATP(r) + CoA(r) + Palmitolate(r) <=> PPi(r) + AMP(r) + palmitoleoyl-CoA(r)	EC:6.2.1.3	0	0	0	0
H2O(c) + ATP(c) + 2 K+(s) + 3 Na+(c) -> ADP(c) + Pi(c) + 2 K+(c) + 3 Na+(s)	TCDB:3.A.3.1.1	0	0	1	1
H+(PG)(c) + Na+(s) -> H+(PG)(s) + Na+(c)	TCDB:2.A.36.1.1	0	0	0	0
2 Na+(s) + Glycocholate(s) -> 2 Na+(c) + Glycocholate(c)	TCDB:2.A.28.1.1	0	0	0	0
2 Na+(s) + Chenodiol(s) -> 2 Na+(c) + Chenodiol(c)	TCDB:2.A.28.1.1	0	0	0	0
2 Na+(s) + Taurocholate(s) -> 2 Na+(c) + Taurocholate(c)	TCDB:2.A.28.1.1	0	0	0	0
2 Na+(s) + Taurochenodeoxycholate(s) -> 2 Na+(c) + Taurochenodeoxycholate(c)	TCDB:2.A.28.1.1	0	0	0	0
2 Na+(s) + Glycochenodeoxycholate(s) -> 2 Na+(c) + Glycochenodeoxycholate(c)	TCDB:2.A.28.1.1	0	0	0	0
2 Na+(s) + taurolithocholate(s) -> 2 Na+(c) + taurolithocholate(c)	TCDB:2.A.28.1.1	0	0	0	0
2 Na+(s) + glycolithocholate(s) -> 2 Na+(c) + glycolithocholate(c)	TCDB:2.A.28.1.1	0	0	0	0
2 Na+(s) + tauroursodeoxycholate(s) -> 2 Na+(c) + tauroursodeoxycholate(c)	TCDB:2.A.28.1.1	0	0	0	0
2 Na+(s) + glycoursodeoxycholate(s) -> 2 Na+(c) + glycoursodeoxycholate(c)	TCDB:2.A.28.1.1	0	0	0	0
2 Na+(s) + sulfochenodeoxycholate(s) -> 2 Na+(c) + sulfochenodeoxycholate(c)	TCDB:2.A.28.1.1	0	0	0	0
H2O(c) + ATP(c) + Glycocholate(c) -> ADP(c) + Pi(c) + Glycocholate(b)	TCDB:3.A.1.201.2	0	0	0	0
H2O(c) + ATP(c) + Taurocholate(c) -> ADP(c) + Pi(c) + Taurocholate(b)	TCDB:3.A.1.201.2	0	0	0	0
H2O(c) + ATP(c) + Taurochenodeoxycholate(c) -> ADP(c) + Pi(c) + Taurochenodeoxycholate(b)	TCDB:3.A.1.201.2	0	0	0	0
H2O(c) + ATP(c) + Glycochenodeoxycholate(c) -> ADP(c) + Pi(c) + Glycochenodeoxycholate(b)	TCDB:3.A.1.201.2	0	0	0	0
H2O(c) + ATP(c) + PE-VLDL-pool(c) -> ADP(c) + Pi(c) + PE-VLDL-pool(b)	TCDB:3.A.1.201.3	0	0	1	1
H2O(c) + ATP(c) + SM-pool(c) -> ADP(c) + Pi(c) + SM-pool(b)	TCDB:3.A.1.201.3	0	0	1	1
H2O(c) + ATP(c) + Bile-PC-pool(c) -> ADP(c) + Pi(c) + Bile-PC-pool(b)	TCDB:3.A.1.201.3	0	0	1	1
Bilirubin(s) -> Bilirubin(c)	Utilized_transport	0	0	1	1
H2O(c) + ATP(c) + Cholesterol(c) -> ADP(c) + Pi(c) + Cholesterol(s)	TCDB:3.A.1.211.1	0	0	0	0
H2O(c) + ATP(c) + Elaidate(c) -> ADP(c) + Pi(c) + Elaidate(s)	TCDB:3.A.1.211.1	0	0	0	0
H2O(c) + ATP(c) + gamma-Linolenate(c) -> ADP(c) + Pi(c) + gamma-Linolenate(s)	TCDB:3.A.1.211.1	0	0	0	0
H2O(c) + ATP(c) + Linolenate(c) -> ADP(c) + Pi(c) + Linolenate(s)	TCDB:3.A.1.211.1	0	0	0	0
H2O(c) + ATP(c) + Lignocerate(c) -> ADP(c) + Pi(c) + Lignocerate(s)	TCDB:3.A.1.211.1	0	0	0	0
H2O(c) + ATP(c) + PC-VLDL-pool(c) -> ADP(c) + Pi(c) + PC-VLDL-pool(s)	TCDB:3.A.1.211.1	0	0	0	0
H2O(c) + ATP(c) + Dihomo-gamma-linolenate(c) -> ADP(c) + Pi(c) + Dihomo-gamma-linolenate(s)	TCDB:3.A.1.211.1	0	0	0	0
H2O(c) + ATP(c) + GM4-pool(c) -> ADP(c) + Pi(c) + GM4-pool(s)	TCDB:3.A.1.211.1	0	0	0	0
H2O(c) + ATP(c) + decanoic-acid(c) -> ADP(c) + Pi(c) + decanoic-acid(s)	TCDB:3.A.1.211.1	0	0	0	0
H2O(c) + ATP(c) + lauric-acid(c) -> ADP(c) + Pi(c) + lauric-acid(s)	TCDB:3.A.1.211.1	0	0	0	0
H2O(c) + ATP(c) + myristic-acid(c) -> ADP(c) + Pi(c) + myristic-acid(s)	TCDB:3.A.1.211.1	0	0	0	0
H2O(c) + ATP(c) + GSH(c) -> ADP(c) + Pi(c) + GSH(s)	TCDB:3.A.1.208.15	0	0	0	0
H2O(c) + ATP(c) + glutathionyl-leuc4(c) -> ADP(c) + Pi(c) + glutathionyl-leuc4(s)	TCDB:3.A.1.208.15	0	0	0	0
H2O(c) + ATP(c) + S-glutathionyl-2-4-dinitrobenzene(c) -> ADP(c) + Pi(c) + S-glutathionyl-2-4-dinitrobenzene(s)	TCDB:3.A.1.208.15	0	0	0	0
H2O(c) + ATP(c) + S-glutathionyl-ethacrynic-acid(c) -> ADP(c) + Pi(c) + S-glutathionyl-ethacrynic-acid(s)	TCDB:3.A.1.208.15	0	0	0	0
H2O(c) + ATP(c) + Glycocholate(c) -> ADP(c) + Pi(c) + Glycocholate(s)	TCDB:3.A.1.208.7	0	0	0	0
H2O(c) + ATP(c) + Taurocholate(c) -> ADP(c) + Pi(c) + Taurocholate(s)	TCDB:3.A.1.208.7	0	0	0	0
Aspartate(s) + H+(PG)(s) + K+(c) + 3 Na+(s) -> Aspartate(c) + H+(PG)(c) + K+(s) + 3 Na+(c)	TCDB:2.A.23.2.3	0	0	0	0
Chloride(s) + Taurine(s) + Na+(s) -> Chloride(c) + Taurine(c) + Na+(c)	TCDB:2.A.22.3.3	0	0	1	1
Glycine(s) + Chloride(s) + 2 Na+(s) -> Glycine(c) + Chloride(c) + 2 Na+(c)	TCDB:2.A.22.2.2	0	0	0	0
Glycine(s) + Alanine(c) <=> Glycine(c) + Alanine(s)	TCDB:2.A.3.8.1	0	0	0	0
Glycine(s) + Glutamine(c) <=> Glycine(c) + Glutamine(s)	TCDB:2.A.3.8.1	0	0	0	0
Glycine(s) + Tryptophan(c) <=> Glycine(c) + Tryptophan(s)	TCDB:2.A.3.8.1	0	0	0	0
Glycine(s) + Phenylalanine(c) <=> Glycine(c) + Phenylalanine(s)	TCDB:2.A.3.8.1	0	0	0	0
Glycine(s) + Tyrosine(c) <=> Glycine(c) + Tyrosine(s)	TCDB:2.A.3.8.1	0	0	0	0
Glycine(s) + Cysteine(c) <=> Glycine(c) + Cysteine(s)	TCDB:2.A.3.8.1	0	0	0	0
Glycine(s) + Leucine(c) <=> Glycine(c) + Leucine(s)	TCDB:2.A.3.8.1	0	0	0	0
Glycine(s) + Proline(c) <=> Glycine(c) + Proline(s)	TCDB:2.A.3.8.1	0	0	0	0
Glycine(s) + Asparagine(c) <=> Glycine(c) + Asparagine(s)	TCDB:2.A.3.8.1	0	0	0	0
Glycine(s) + Valine(c) <=> Glycine(c) + Valine(s)	TCDB:2.A.3.8.1	0	0	0	0
Glycine(s) + Threonine(c) <=> Glycine(c) + Threonine(s)	TCDB:2.A.3.8.1	0	0	0	0
Glycine(s) + Homoserine(c) <=> Glycine(c) + Homoserine(s)	TCDB:2.A.3.8.1	0	0	0	0
Glycine(s) + Isoleucine(c) <=> Glycine(c) + Isoleucine(s)	TCDB:2.A.3.8.1	0	0	0	0
Alanine(s) + Glutamine(c) <=> Alanine(c) + Glutamine(s)	TCDB:2.A.3.8.1	0	0	0	0
Alanine(s) + Serine(c) <=> Alanine(c) + Serine(s)	TCDB:2.A.3.8.1	0	0	0	0
Alanine(s) + Methionine(c) <=> Alanine(c) + Methionine(s)	TCDB:2.A.3.8.1	0	0	0	0
Alanine(s) + Phenylalanine(c) <=> Alanine(c) + Phenylalanine(s)	TCDB:2.A.3.8.1	0	0	0	0
Alanine(s) + Tyrosine(c) <=> Alanine(c) + Tyrosine(s)	TCDB:2.A.3.8.1	0	0	0	0
Alanine(s) + Cysteine(c) <=> Alanine(c) + Cysteine(s)	TCDB:2.A.3.8.1	0	0	0	0
Alanine(s) + Leucine(c) <=> Alanine(c) + Leucine(s)	TCDB:2.A.3.8.1	0	0	0	0
Alanine(s) + Proline(c) <=> Alanine(c) + Proline(s)	TCDB:2.A.3.8.1	0	0	0	0
Alanine(s) + Asparagine(c) <=> Alanine(c) + Asparagine(s)	TCDB:2.A.3.8.1	0	0	0	0
Alanine(s) + Valine(c) <=> Alanine(c) + Valine(s)	TCDB:2.A.3.8.1	0	0	0	0
Alanine(s) + Threonine(c) <=> Alanine(c) + Threonine(s)	TCDB:2.A.3.8.1	0	0	0	0
Alanine(s) + Homoserine(c) <=> Alanine(c) + Homoserine(s)	TCDB:2.A.3.8.1	0	0	0	0
Alanine(s) + Isoleucine(c) <=> Alanine(c) + Isoleucine(s)	TCDB:2.A.3.8.1	0	0	0	0
Glutamine(s) + Serine(c) <=> Glutamine(c) + Serine(s)	TCDB:2.A.3.8.1	0	0	0	0
Glutamine(s) + Methionine(c) <=> Glutamine(c) + Methionine(s)	TCDB:2.A.3.8.1	0	0	0	0
Glutamine(s) + Tryptophan(c) <=> Glutamine(c) + Tryptophan(s)	TCDB:2.A.3.8.1	0	0	0	0
Glutamine(s) + Phenylalanine(c) <=> Glutamine(c) + Phenylalanine(s)	TCDB:2.A.3.8.1	0	0	0	0
Glutamine(s) + Tyrosine(c) <=> Glutamine(c) + Tyrosine(s)	TCDB:2.A.3.8.1	0	0	0	0
Glutamine(s) + Cysteine(c) <=> Glutamine(c) + Cysteine(s)	TCDB:2.A.3.8.1	0	0	0	0
Glutamine(s) + Leucine(c) <=> Glutamine(c) + Leucine(s)	TCDB:2.A.3.8.1	0	0	0	0
Glutamine(s) + Proline(c) <=> Glutamine(c) + Proline(s)	TCDB:2.A.3.8.1	0	0	0	0
Glutamine(s) + Asparagine(c) <=> Glutamine(c) + Asparagine(s)	TCDB:2.A.3.8.1	0	0	0	0
Glutamine(s) + Valine(c) <=> Glutamine(c) + Valine(s)	TCDB:2.A.3.8.1	0	0	0	0
Glutamine(s) + Threonine(c) <=> Glutamine(c) + Threonine(s)	TCDB:2.A.3.8.1	0	0	0	0
Glutamine(s) + Homoserine(c) <=> Glutamine(c) + Homoserine(s)	TCDB:2.A.3.8.1	0	0	0	0
Glutamine(s) + Isoleucine(c) <=> Glutamine(c) + Isoleucine(s)	TCDB:2.A.3.8.1	0	0	0	0
Serine(s) + Methionine(c) <=> Serine(c) + Methionine(s)	TCDB:2.A.3.8.1	0	0	0	0
Serine(s) + Phenylalanine(c) <=> Serine(c) + Phenylalanine(s)	TCDB:2.A.3.8.1	0	0	0	0
Serine(s) + Tyrosine(c) <=> Serine(c) + Tyrosine(s)	TCDB:2.A.3.8.1	0	0	0	0
Serine(s) + Cysteine(c) <=> Serine(c) + Cysteine(s)	TCDB:2.A.3.8.1	0	0	0	0
Serine(s) + Leucine(c) <=> Serine(c) + Leucine(s)	TCDB:2.A.3.8.1	0	0	0	0
Serine(s) + Proline(c) <=> Serine(c) + Proline(s)	TCDB:2.A.3.8.1	0	0	0	0
Serine(s) + Asparagine(c) <=> Serine(c) + Asparagine(s)	TCDB:2.A.3.8.1	0	0	0	0
Serine(s) + Valine(c) <=> Serine(c) + Valine(s)	TCDB:2.A.3.8.1	0	0	0	0
Serine(s) + Threonine(c) <=> Serine(c) + Threonine(s)	TCDB:2.A.3.8.1	0	0	0	0
Serine(s) + Homoserine(c) <=> Serine(c) + Homoserine(s)	TCDB:2.A.3.8.1	0	0	0	0
Serine(s) + Isoleucine(c) <=> Serine(c) + Isoleucine(s)	TCDB:2.A.3.8.1	0	0	0	0
Methionine(s) + Tryptophan(c) <=> Methionine(c) + Tryptophan(s)	TCDB:2.A.3.8.1	0	0	0	0
Methionine(s) + Phenylalanine(c) <=> Methionine(c) + Phenylalanine(s)	TCDB:2.A.3.8.1	0	0	0	0
Methionine(s) + Tyrosine(c) <=> Methionine(c) + Tyrosine(s)	TCDB:2.A.3.8.1	0	0	0	0
Methionine(s) + Cysteine(c) <=> Methionine(c) + Cysteine(s)	TCDB:2.A.3.8.1	0	0	0	0
Methionine(s) + Leucine(c) <=> Methionine(c) + Leucine(s)	TCDB:2.A.3.8.1	0	0	0	0
Methionine(s) + Proline(c) <=> Methionine(c) + Proline(s)	TCDB:2.A.3.8.1	0	0	0	0
Methionine(s) + Asparagine(c) <=> Methionine(c) + Asparagine(s)	TCDB:2.A.3.8.1	0	0	0	0
Methionine(s) + Valine(c) <=> Methionine(c) + Valine(s)	TCDB:2.A.3.8.1	0	0	0	0
Methionine(s) + Threonine(c) <=> Methionine(c) + Threonine(s)	TCDB:2.A.3.8.1	0	0	0	0
Methionine(s) + Homoserine(c) <=> Methionine(c) + Homoserine(s)	TCDB:2.A.3.8.1	0	0	0	0
Methionine(s) + Isoleucine(c) <=> Methionine(c) + Isoleucine(s)	TCDB:2.A.3.8.1	0	0	0	0
Tryptophan(s) + Phenylalanine(c) <=> Tryptophan(c) + Phenylalanine(s)	TCDB:2.A.3.8.1	0	0	0	0
Tryptophan(s) + Tyrosine(c) <=> Tryptophan(c) + Tyrosine(s)	TCDB:2.A.3.8.1	0	0	0	0
Tryptophan(s) + Cysteine(c) <=> Tryptophan(c) + Cysteine(s)	TCDB:2.A.3.8.1	0	0	0	0
Tryptophan(s) + Proline(c) <=> Tryptophan(c) + Proline(s)	TCDB:2.A.3.8.1	0	0	0	0
Tryptophan(s) + Asparagine(c) <=> Tryptophan(c) + Asparagine(s)	TCDB:2.A.3.8.1	0	0	0	0
Tryptophan(s) + Valine(c) <=> Tryptophan(c) + Valine(s)	TCDB:2.A.3.8.1	0	0	0	0
Tryptophan(s) + Threonine(c) <=> Tryptophan(c) + Threonine(s)	TCDB:2.A.3.8.1	0	0	0	0
Tryptophan(s) + Homoserine(c) <=> Tryptophan(c) + Homoserine(s)	TCDB:2.A.3.8.1	0	0	0	0
Tryptophan(s) + Isoleucine(c) <=> Tryptophan(c) + Isoleucine(s)	TCDB:2.A.3.8.1	0	0	0	0
Phenylalanine(s) + Tyrosine(c) <=> Phenylalanine(c) + Tyrosine(s)	TCDB:2.A.3.8.1	0	0	0	0
Phenylalanine(s) + Cysteine(c) <=> Phenylalanine(c) + Cysteine(s)	TCDB:2.A.3.8.1	0	0	0	0
Phenylalanine(s) + Proline(c) <=> Phenylalanine(c) + Proline(s)	TCDB:2.A.3.8.1	0	0	0	0
Phenylalanine(s) + Asparagine(c) <=> Phenylalanine(c) + Asparagine(s)	TCDB:2.A.3.8.1	0	0	0	0
Phenylalanine(s) + Valine(c) <=> Phenylalanine(c) + Valine(s)	TCDB:2.A.3.8.1	0	0	0	0
Phenylalanine(s) + Threonine(c) <=> Phenylalanine(c) + Threonine(s)	TCDB:2.A.3.8.1	0	0	0	0
Phenylalanine(s) + Homoserine(c) <=> Phenylalanine(c) + Homoserine(s)	TCDB:2.A.3.8.1	0	0	0	0
Phenylalanine(s) + Isoleucine(c) <=> Phenylalanine(c) + Isoleucine(s)	TCDB:2.A.3.8.1	0	0	0	0
Tyrosine(s) + Cysteine(c) <=> Tyrosine(c) + Cysteine(s)	TCDB:2.A.3.8.1	0	0	0	0
Tyrosine(s) + Leucine(c) <=> Tyrosine(c) + Leucine(s)	TCDB:2.A.3.8.1	0	0	0	0
Tyrosine(s) + Proline(c) <=> Tyrosine(c) + Proline(s)	TCDB:2.A.3.8.1	0	0	0	0
Tyrosine(s) + Asparagine(c) <=> Tyrosine(c) + Asparagine(s)	TCDB:2.A.3.8.1	0	0	0	0
Tyrosine(s) + Valine(c) <=> Tyrosine(c) + Valine(s)	TCDB:2.A.3.8.1	0	0	0	0
Tyrosine(s) + Threonine(c) <=> Tyrosine(c) + Threonine(s)	TCDB:2.A.3.8.1	0	0	0	0
Tyrosine(s) + Homoserine(c) <=> Tyrosine(c) + Homoserine(s)	TCDB:2.A.3.8.1	0	0	0	0
Tyrosine(s) + Isoleucine(c) <=> Tyrosine(c) + Isoleucine(s)	TCDB:2.A.3.8.1	0	0	0	0
Cysteine(s) + Leucine(c) <=> Cysteine(c) + Leucine(s)	TCDB:2.A.3.8.1	0	0	0	0
Cysteine(s) + Proline(c) <=> Cysteine(c) + Proline(s)	TCDB:2.A.3.8.1	0	0	0	0
Cysteine(s) + Asparagine(c) <=> Cysteine(c) + Asparagine(s)	TCDB:2.A.3.8.1	0	0	0	0
Cysteine(s) + Valine(c) <=> Cysteine(c) + Valine(s)	TCDB:2.A.3.8.1	0	0	0	0
Cysteine(s) + Threonine(c) <=> Cysteine(c) + Threonine(s)	TCDB:2.A.3.8.1	0	0	0	0
Cysteine(s) + Homoserine(c) <=> Cysteine(c) + Homoserine(s)	TCDB:2.A.3.8.1	0	0	0	0
Cysteine(s) + Isoleucine(c) <=> Cysteine(c) + Isoleucine(s)	TCDB:2.A.3.8.1	0	0	0	0
Leucine(s) + Proline(c) <=> Leucine(c) + Proline(s)	TCDB:2.A.3.8.1	0	0	0	0
Leucine(s) + Asparagine(c) <=> Leucine(c) + Asparagine(s)	TCDB:2.A.3.8.1	0	0	0	0
Leucine(s) + Valine(c) <=> Leucine(c) + Valine(s)	TCDB:2.A.3.8.1	0	0	0	0
Leucine(s) + Threonine(c) <=> Leucine(c) + Threonine(s)	TCDB:2.A.3.8.1	0	0	0	0
Leucine(s) + Homoserine(c) <=> Leucine(c) + Homoserine(s)	TCDB:2.A.3.8.1	0	0	0	0
Proline(s) + Asparagine(c) <=> Proline(c) + Asparagine(s)	TCDB:2.A.3.8.1	0	0	0	0
Proline(s) + Valine(c) <=> Proline(c) + Valine(s)	TCDB:2.A.3.8.1	0	0	0	0
Proline(s) + Threonine(c) <=> Proline(c) + Threonine(s)	TCDB:2.A.3.8.1	0	0	0	0
Proline(s) + Homoserine(c) <=> Proline(c) + Homoserine(s)	TCDB:2.A.3.8.1	0	0	0	0
Proline(s) + Isoleucine(c) <=> Proline(c) + Isoleucine(s)	TCDB:2.A.3.8.1	0	0	0	0
Asparagine(s) + Valine(c) <=> Asparagine(c) + Valine(s)	TCDB:2.A.3.8.1	0	0	0	0
Asparagine(s) + Threonine(c) <=> Asparagine(c) + Threonine(s)	TCDB:2.A.3.8.1	0	0	0	0
Asparagine(s) + Homoserine(c) <=> Asparagine(c) + Homoserine(s)	TCDB:2.A.3.8.1	0	0	0	0
Asparagine(s) + Isoleucine(c) <=> Asparagine(c) + Isoleucine(s)	TCDB:2.A.3.8.1	0	0	0	0
Valine(s) + Threonine(c) <=> Valine(c) + Threonine(s)	TCDB:2.A.3.8.1	0	0	0	0
Valine(s) + Homoserine(c) <=> Valine(c) + Homoserine(s)	TCDB:2.A.3.8.1	0	0	0	0
Valine(s) + Isoleucine(c) <=> Valine(c) + Isoleucine(s)	TCDB:2.A.3.8.1	0	0	0	0
Threonine(s) + Homoserine(c) <=> Threonine(c) + Homoserine(s)	TCDB:2.A.3.8.1	0	0	0	0
Threonine(s) + Isoleucine(c) <=> Threonine(c) + Isoleucine(s)	TCDB:2.A.3.8.1	0	0	0	0
Homoserine(s) + Isoleucine(c) <=> Homoserine(c) + Isoleucine(s)	TCDB:2.A.3.8.1	0	0	0	0
Lysine(s) + Arginine(c) <=> Lysine(c) + Arginine(s)	Utilized_transport	0	0	0	0
Arginine(s) + Ornithine(c) <=> Arginine(c) + Ornithine(s)	Utilized_transport	0	0	0	0
Arginine(s) + Citrulline(c) <=> Arginine(c) + Citrulline(s)	Utilized_transport	0	0	0	0
Glycine(s) + Alanine(c) + Na+(s) -> Glycine(c) + Alanine(s) + Na+(c)	Utilized_transport	0	0	0	0
Glycine(s) + Glutamine(c) + Na+(s) -> Glycine(c) + Glutamine(s) + Na+(c)	Utilized_transport	0	0	0	0
Glycine(s) + Methionine(c) + Na+(s) -> Glycine(c) + Methionine(s) + Na+(c)	Utilized_transport	0	0	0	0
Glycine(s) + Tryptophan(c) + Na+(s) -> Glycine(c) + Tryptophan(s) + Na+(c)	Utilized_transport	0	0	0	0
Glycine(s) + Phenylalanine(c) + Na+(s) -> Glycine(c) + Phenylalanine(s) + Na+(c)	Utilized_transport	0	0	0	0
Glycine(s) + Tyrosine(c) + Na+(s) -> Glycine(c) + Tyrosine(s) + Na+(c)	Utilized_transport	0	0	0	0
Glycine(s) + Cysteine(c) + Na+(s) -> Glycine(c) + Cysteine(s) + Na+(c)	Utilized_transport	0	0	0	0
Glycine(s) + Leucine(c) + Na+(s) -> Glycine(c) + Leucine(s) + Na+(c)	Utilized_transport	0	0	0	0
Glycine(s) + Proline(c) + Na+(s) -> Glycine(c) + Proline(s) + Na+(c)	Utilized_transport	0	0	0	0
Glycine(s) + Asparagine(c) + Na+(s) -> Glycine(c) + Asparagine(s) + Na+(c)	Utilized_transport	0	0	0	0
Glycine(s) + Valine(c) + Na+(s) -> Glycine(c) + Valine(s) + Na+(c)	Utilized_transport	0	0	0	0
Glycine(s) + Threonine(c) + Na+(s) -> Glycine(c) + Threonine(s) + Na+(c)	Utilized_transport	0	0	0	0
Glycine(s) + Homoserine(c) + Na+(s) -> Glycine(c) + Homoserine(s) + Na+(c)	Utilized_transport	0	0	0	0
Glycine(s) + Isoleucine(c) + Na+(s) -> Glycine(c) + Isoleucine(s) + Na+(c)	Utilized_transport	0	0	0	0
Glycine(c) + Alanine(s) + Na+(s) -> Glycine(s) + Alanine(c) + Na+(c)	Utilized_transport	0	0	0	0
Alanine(s) + Glutamine(c) + Na+(s) -> Alanine(c) + Glutamine(s) + Na+(c)	Utilized_transport	0	0	0	0
Alanine(s) + Serine(c) + Na+(s) -> Alanine(c) + Serine(s) + Na+(c)	Utilized_transport	0	0	0	0
Alanine(s) + Methionine(c) + Na+(s) -> Alanine(c) + Methionine(s) + Na+(c)	Utilized_transport	0	0	0	0
Alanine(s) + Phenylalanine(c) + Na+(s) -> Alanine(c) + Phenylalanine(s) + Na+(c)	Utilized_transport	0	0	0	0
Alanine(s) + Tyrosine(c) + Na+(s) -> Alanine(c) + Tyrosine(s) + Na+(c)	Utilized_transport	0	0	0	0
Alanine(s) + Cysteine(c) + Na+(s) -> Alanine(c) + Cysteine(s) + Na+(c)	Utilized_transport	0	0	0	0
Alanine(s) + Proline(c) + Na+(s) -> Alanine(c) + Proline(s) + Na+(c)	Utilized_transport	0	0	0	0
Alanine(s) + Asparagine(c) + Na+(s) -> Alanine(c) + Asparagine(s) + Na+(c)	Utilized_transport	0	0	0	0
Alanine(s) + Valine(c) + Na+(s) -> Alanine(c) + Valine(s) + Na+(c)	Utilized_transport	0	0	0	0
Alanine(s) + Threonine(c) + Na+(s) -> Alanine(c) + Threonine(s) + Na+(c)	Utilized_transport	0	0	0	0
Alanine(s) + Homoserine(c) + Na+(s) -> Alanine(c) + Homoserine(s) + Na+(c)	Utilized_transport	0	0	0	0
Alanine(s) + Isoleucine(c) + Na+(s) -> Alanine(c) + Isoleucine(s) + Na+(c)	Utilized_transport	0	0	0	0
Glycine(c) + Glutamine(s) + Na+(s) -> Glycine(s) + Glutamine(c) + Na+(c)	Utilized_transport	0	0	0	0
Glutamine(s) + Serine(c) + Na+(s) -> Glutamine(c) + Serine(s) + Na+(c)	Utilized_transport	0	0	0	0
Glutamine(s) + Methionine(c) + Na+(s) -> Glutamine(c) + Methionine(s) + Na+(c)	Utilized_transport	0	0	0	0
Glutamine(s) + Tryptophan(c) + Na+(s) -> Glutamine(c) + Tryptophan(s) + Na+(c)	Utilized_transport	0	0	0	0
Glutamine(s) + Phenylalanine(c) + Na+(s) -> Glutamine(c) + Phenylalanine(s) + Na+(c)	Utilized_transport	0	0	0	0
Glutamine(s) + Tyrosine(c) + Na+(s) -> Glutamine(c) + Tyrosine(s) + Na+(c)	Utilized_transport	0	0	0	0
Glutamine(s) + Cysteine(c) + Na+(s) -> Glutamine(c) + Cysteine(s) + Na+(c)	Utilized_transport	0	0	0	0
Glutamine(s) + Leucine(c) + Na+(s) -> Glutamine(c) + Leucine(s) + Na+(c)	Utilized_transport	0	0	0	0
Glutamine(s) + Proline(c) + Na+(s) -> Glutamine(c) + Proline(s) + Na+(c)	Utilized_transport	0	0	0	0
Glutamine(s) + Asparagine(c) + Na+(s) -> Glutamine(c) + Asparagine(s) + Na+(c)	Utilized_transport	0	0	0	0
Glutamine(s) + Valine(c) + Na+(s) -> Glutamine(c) + Valine(s) + Na+(c)	Utilized_transport	0	0	0	0
Glutamine(s) + Homoserine(c) + Na+(s) -> Glutamine(c) + Homoserine(s) + Na+(c)	Utilized_transport	0	0	0	0
Glutamine(s) + Isoleucine(c) + Na+(s) -> Glutamine(c) + Isoleucine(s) + Na+(c)	Utilized_transport	0	0	0	0
Alanine(c) + Serine(s) + Na+(s) -> Alanine(s) + Serine(c) + Na+(c)	Utilized_transport	0	0	0	0
Glutamine(c) + Serine(s) + Na+(s) -> Glutamine(s) + Serine(c) + Na+(c)	Utilized_transport	0	0	0	0
Serine(s) + Methionine(c) + Na+(s) -> Serine(c) + Methionine(s) + Na+(c)	Utilized_transport	0	0	0	0
Serine(s) + Tryptophan(c) + Na+(s) -> Serine(c) + Tryptophan(s) + Na+(c)	Utilized_transport	0	0	0	0
Serine(s) + Phenylalanine(c) + Na+(s) -> Serine(c) + Phenylalanine(s) + Na+(c)	Utilized_transport	0	0	0	0
Serine(s) + Tyrosine(c) + Na+(s) -> Serine(c) + Tyrosine(s) + Na+(c)	Utilized_transport	0	0	0	0
Serine(s) + Cysteine(c) + Na+(s) -> Serine(c) + Cysteine(s) + Na+(c)	Utilized_transport	0	0	0	0
Serine(s) + Leucine(c) + Na+(s) -> Serine(c) + Leucine(s) + Na+(c)	Utilized_transport	0	0	0	0
Serine(s) + Proline(c) + Na+(s) -> Serine(c) + Proline(s) + Na+(c)	Utilized_transport	0	0	0	0
Serine(s) + Asparagine(c) + Na+(s) -> Serine(c) + Asparagine(s) + Na+(c)	Utilized_transport	0	0	0	0
Serine(s) + Valine(c) + Na+(s) -> Serine(c) + Valine(s) + Na+(c)	Utilized_transport	0	0	0	0
Serine(s) + Threonine(c) + Na+(s) -> Serine(c) + Threonine(s) + Na+(c)	Utilized_transport	0	0	0	0
Serine(s) + Homoserine(c) + Na+(s) -> Serine(c) + Homoserine(s) + Na+(c)	Utilized_transport	0	0	0	0
Serine(s) + Isoleucine(c) + Na+(s) -> Serine(c) + Isoleucine(s) + Na+(c)	Utilized_transport	0	0	0	0
Glycine(c) + Methionine(s) + Na+(s) -> Glycine(s) + Methionine(c) + Na+(c)	Utilized_transport	0	0	0	0
Alanine(c) + Methionine(s) + Na+(s) -> Alanine(s) + Methionine(c) + Na+(c)	Utilized_transport	0	0	0	0
Glutamine(c) + Methionine(s) + Na+(s) -> Glutamine(s) + Methionine(c) + Na+(c)	Utilized_transport	0	0	0	0
Serine(c) + Methionine(s) + Na+(s) -> Serine(s) + Methionine(c) + Na+(c)	Utilized_transport	0	0	0	0
Methionine(s) + Tryptophan(c) + Na+(s) -> Methionine(c) + Tryptophan(s) + Na+(c)	Utilized_transport	0	0	0	0
Methionine(s) + Phenylalanine(c) + Na+(s) -> Methionine(c) + Phenylalanine(s) + Na+(c)	Utilized_transport	0	0	0	0
Methionine(s) + Tyrosine(c) + Na+(s) -> Methionine(c) + Tyrosine(s) + Na+(c)	Utilized_transport	0	0	0	0
Methionine(s) + Leucine(c) + Na+(s) -> Methionine(c) + Leucine(s) + Na+(c)	Utilized_transport	0	0	0	0
Methionine(s) + Proline(c) + Na+(s) -> Methionine(c) + Proline(s) + Na+(c)	Utilized_transport	0	0	0	0
Methionine(s) + Asparagine(c) + Na+(s) -> Methionine(c) + Asparagine(s) + Na+(c)	Utilized_transport	0	0	0	0
Methionine(s) + Valine(c) + Na+(s) -> Methionine(c) + Valine(s) + Na+(c)	Utilized_transport	0	0	0	0
Methionine(s) + Homoserine(c) + Na+(s) -> Methionine(c) + Homoserine(s) + Na+(c)	Utilized_transport	0	0	0	0
Methionine(s) + Isoleucine(c) + Na+(s) -> Methionine(c) + Isoleucine(s) + Na+(c)	Utilized_transport	0	0	0	0
Glycine(c) + Tryptophan(s) + Na+(s) -> Glycine(s) + Tryptophan(c) + Na+(c)	Utilized_transport	0	0	0	0
Glutamine(c) + Tryptophan(s) + Na+(s) -> Glutamine(s) + Tryptophan(c) + Na+(c)	Utilized_transport	0	0	0	0
Serine(c) + Tryptophan(s) + Na+(s) -> Serine(s) + Tryptophan(c) + Na+(c)	Utilized_transport	0	0	0	0
Methionine(c) + Tryptophan(s) + Na+(s) -> Methionine(s) + Tryptophan(c) + Na+(c)	Utilized_transport	0	0	0	0
Tryptophan(s) + Tyrosine(c) + Na+(s) -> Tryptophan(c) + Tyrosine(s) + Na+(c)	Utilized_transport	0	0	0	0
Tryptophan(s) + Cysteine(c) + Na+(s) -> Tryptophan(c) + Cysteine(s) + Na+(c)	Utilized_transport	0	0	0	0
Tryptophan(s) + Leucine(c) + Na+(s) -> Tryptophan(c) + Leucine(s) + Na+(c)	Utilized_transport	0	0	0	0
Tryptophan(s) + Proline(c) + Na+(s) -> Tryptophan(c) + Proline(s) + Na+(c)	Utilized_transport	0	0	0	0
Tryptophan(s) + Asparagine(c) + Na+(s) -> Tryptophan(c) + Asparagine(s) + Na+(c)	Utilized_transport	0	0	0	0
Tryptophan(s) + Valine(c) + Na+(s) -> Tryptophan(c) + Valine(s) + Na+(c)	Utilized_transport	0	0	0	0
Tryptophan(s) + Homoserine(c) + Na+(s) -> Tryptophan(c) + Homoserine(s) + Na+(c)	Utilized_transport	0	0	0	0
Tryptophan(s) + Isoleucine(c) + Na+(s) -> Tryptophan(c) + Isoleucine(s) + Na+(c)	Utilized_transport	0	0	0	0
Glutamine(c) + Phenylalanine(s) + Na+(s) -> Glutamine(s) + Phenylalanine(c) + Na+(c)	Utilized_transport	0	0	0	0
Methionine(c) + Phenylalanine(s) + Na+(s) -> Methionine(s) + Phenylalanine(c) + Na+(c)	Utilized_transport	0	0	0	0
Phenylalanine(s) + Cysteine(c) + Na+(s) -> Phenylalanine(c) + Cysteine(s) + Na+(c)	Utilized_transport	0	0	0	0
Phenylalanine(s) + Proline(c) + Na+(s) -> Phenylalanine(c) + Proline(s) + Na+(c)	Utilized_transport	0	0	0	0
Phenylalanine(s) + Asparagine(c) + Na+(s) -> Phenylalanine(c) + Asparagine(s) + Na+(c)	Utilized_transport	0	0	0	0
Phenylalanine(s) + Valine(c) + Na+(s) -> Phenylalanine(c) + Valine(s) + Na+(c)	Utilized_transport	0	0	0	0
Phenylalanine(s) + Threonine(c) + Na+(s) -> Phenylalanine(c) + Threonine(s) + Na+(c)	Utilized_transport	0	0	0	0
Phenylalanine(s) + Homoserine(c) + Na+(s) -> Phenylalanine(c) + Homoserine(s) + Na+(c)	Utilized_transport	0	0	0	0
Phenylalanine(s) + Isoleucine(c) + Na+(s) -> Phenylalanine(c) + Isoleucine(s) + Na+(c)	Utilized_transport	0	0	0	0
Glycine(c) + Tyrosine(s) + Na+(s) -> Glycine(s) + Tyrosine(c) + Na+(c)	Utilized_transport	0	0	0	0
Alanine(c) + Tyrosine(s) + Na+(s) -> Alanine(s) + Tyrosine(c) + Na+(c)	Utilized_transport	0	0	0	0
Glutamine(c) + Tyrosine(s) + Na+(s) -> Glutamine(s) + Tyrosine(c) + Na+(c)	Utilized_transport	0	0	0	0
Serine(c) + Tyrosine(s) + Na+(s) -> Serine(s) + Tyrosine(c) + Na+(c)	Utilized_transport	0	0	0	0
Methionine(c) + Tyrosine(s) + Na+(s) -> Methionine(s) + Tyrosine(c) + Na+(c)	Utilized_transport	0	0	0	0
Tryptophan(c) + Tyrosine(s) + Na+(s) -> Tryptophan(s) + Tyrosine(c) + Na+(c)	Utilized_transport	0	0	0	0
Tyrosine(s) + Cysteine(c) + Na+(s) -> Tyrosine(c) + Cysteine(s) + Na+(c)	Utilized_transport	0	0	0	0
Tyrosine(s) + Leucine(c) + Na+(s) -> Tyrosine(c) + Leucine(s) + Na+(c)	Utilized_transport	0	0	0	0
Tyrosine(s) + Proline(c) + Na+(s) -> Tyrosine(c) + Proline(s) + Na+(c)	Utilized_transport	0	0	0	0
Tyrosine(s) + Asparagine(c) + Na+(s) -> Tyrosine(c) + Asparagine(s) + Na+(c)	Utilized_transport	0	0	0	0
Tyrosine(s) + Valine(c) + Na+(s) -> Tyrosine(c) + Valine(s) + Na+(c)	Utilized_transport	0	0	0	0
Tyrosine(s) + Threonine(c) + Na+(s) -> Tyrosine(c) + Threonine(s) + Na+(c)	Utilized_transport	0	0	0	0
Tyrosine(s) + Homoserine(c) + Na+(s) -> Tyrosine(c) + Homoserine(s) + Na+(c)	Utilized_transport	0	0	0	0
Tyrosine(s) + Isoleucine(c) + Na+(s) -> Tyrosine(c) + Isoleucine(s) + Na+(c)	Utilized_transport	0	0	0	0
Glycine(c) + Cysteine(s) + Na+(s) -> Glycine(s) + Cysteine(c) + Na+(c)	Utilized_transport	0	0	0	0
Alanine(c) + Cysteine(s) + Na+(s) -> Alanine(s) + Cysteine(c) + Na+(c)	Utilized_transport	0	0	0	0
Glutamine(c) + Cysteine(s) + Na+(s) -> Glutamine(s) + Cysteine(c) + Na+(c)	Utilized_transport	0	0	0	0
Serine(c) + Cysteine(s) + Na+(s) -> Serine(s) + Cysteine(c) + Na+(c)	Utilized_transport	0	0	0	0
Methionine(c) + Cysteine(s) + Na+(s) -> Methionine(s) + Cysteine(c) + Na+(c)	Utilized_transport	0	0	1	1
Tryptophan(c) + Cysteine(s) + Na+(s) -> Tryptophan(s) + Cysteine(c) + Na+(c)	Utilized_transport	0	0	0	0
Phenylalanine(c) + Cysteine(s) + Na+(s) -> Phenylalanine(s) + Cysteine(c) + Na+(c)	Utilized_transport	0	0	0	0
Tyrosine(c) + Cysteine(s) + Na+(s) -> Tyrosine(s) + Cysteine(c) + Na+(c)	Utilized_transport	0	0	0	0
Cysteine(s) + Leucine(c) + Na+(s) -> Cysteine(c) + Leucine(s) + Na+(c)	Utilized_transport	0	0	0	0
Cysteine(s) + Proline(c) + Na+(s) -> Cysteine(c) + Proline(s) + Na+(c)	Utilized_transport	0	0	0	0
Cysteine(s) + Asparagine(c) + Na+(s) -> Cysteine(c) + Asparagine(s) + Na+(c)	Utilized_transport	0	0	0	0
Cysteine(s) + Valine(c) + Na+(s) -> Cysteine(c) + Valine(s) + Na+(c)	Utilized_transport	0	0	0	0
Cysteine(s) + Threonine(c) + Na+(s) -> Cysteine(c) + Threonine(s) + Na+(c)	Utilized_transport	0	0	0	0
Cysteine(s) + Homoserine(c) + Na+(s) -> Cysteine(c) + Homoserine(s) + Na+(c)	Utilized_transport	0	0	0	0
Cysteine(s) + Isoleucine(c) + Na+(s) -> Cysteine(c) + Isoleucine(s) + Na+(c)	Utilized_transport	0	0	0	0
Glutamine(c) + Leucine(s) + Na+(s) -> Glutamine(s) + Leucine(c) + Na+(c)	Utilized_transport	0	0	0	0
Serine(c) + Leucine(s) + Na+(s) -> Serine(s) + Leucine(c) + Na+(c)	Utilized_transport	0	0	0	0
Methionine(c) + Leucine(s) + Na+(s) -> Methionine(s) + Leucine(c) + Na+(c)	Utilized_transport	0	0	0	0
Tyrosine(c) + Leucine(s) + Na+(s) -> Tyrosine(s) + Leucine(c) + Na+(c)	Utilized_transport	0	0	0	0
Cysteine(c) + Leucine(s) + Na+(s) -> Cysteine(s) + Leucine(c) + Na+(c)	Utilized_transport	0	0	0	0
Leucine(s) + Proline(c) + Na+(s) -> Leucine(c) + Proline(s) + Na+(c)	Utilized_transport	0	0	0	0
Leucine(s) + Asparagine(c) + Na+(s) -> Leucine(c) + Asparagine(s) + Na+(c)	Utilized_transport	0	0	0	0
Leucine(s) + Valine(c) + Na+(s) -> Leucine(c) + Valine(s) + Na+(c)	Utilized_transport	0	0	0	0
Leucine(s) + Threonine(c) + Na+(s) -> Leucine(c) + Threonine(s) + Na+(c)	Utilized_transport	0	0	0	0
Leucine(s) + Homoserine(c) + Na+(s) -> Leucine(c) + Homoserine(s) + Na+(c)	Utilized_transport	0	0	0	0
Glycine(c) + Proline(s) + Na+(s) -> Glycine(s) + Proline(c) + Na+(c)	Utilized_transport	0	0	0	0
Alanine(c) + Proline(s) + Na+(s) -> Alanine(s) + Proline(c) + Na+(c)	Utilized_transport	0	0	0	0
Glutamine(c) + Proline(s) + Na+(s) -> Glutamine(s) + Proline(c) + Na+(c)	Utilized_transport	0	0	0	0
Serine(c) + Proline(s) + Na+(s) -> Serine(s) + Proline(c) + Na+(c)	Utilized_transport	0	0	0	0
Methionine(c) + Proline(s) + Na+(s) -> Methionine(s) + Proline(c) + Na+(c)	Utilized_transport	0	0	0	0
Tryptophan(c) + Proline(s) + Na+(s) -> Tryptophan(s) + Proline(c) + Na+(c)	Utilized_transport	0	0	0	0
Phenylalanine(c) + Proline(s) + Na+(s) -> Phenylalanine(s) + Proline(c) + Na+(c)	Utilized_transport	0	0	0	0
Tyrosine(c) + Proline(s) + Na+(s) -> Tyrosine(s) + Proline(c) + Na+(c)	Utilized_transport	0	0	0	0
Cysteine(c) + Proline(s) + Na+(s) -> Cysteine(s) + Proline(c) + Na+(c)	Utilized_transport	0	0	0	0
Leucine(c) + Proline(s) + Na+(s) -> Leucine(s) + Proline(c) + Na+(c)	Utilized_transport	0	0	0	0
Proline(s) + Asparagine(c) + Na+(s) -> Proline(c) + Asparagine(s) + Na+(c)	Utilized_transport	0	0	0	0
Proline(s) + Valine(c) + Na+(s) -> Proline(c) + Valine(s) + Na+(c)	Utilized_transport	0	0	0	0
Proline(s) + Threonine(c) + Na+(s) -> Proline(c) + Threonine(s) + Na+(c)	Utilized_transport	0	0	0	0
Proline(s) + Homoserine(c) + Na+(s) -> Proline(c) + Homoserine(s) + Na+(c)	Utilized_transport	0	0	0	0
Proline(s) + Isoleucine(c) + Na+(s) -> Proline(c) + Isoleucine(s) + Na+(c)	Utilized_transport	0	0	0	0
Glycine(c) + Asparagine(s) + Na+(s) -> Glycine(s) + Asparagine(c) + Na+(c)	Utilized_transport	0	0	0	0
Alanine(c) + Asparagine(s) + Na+(s) -> Alanine(s) + Asparagine(c) + Na+(c)	Utilized_transport	0	0	0	0
Glutamine(c) + Asparagine(s) + Na+(s) -> Glutamine(s) + Asparagine(c) + Na+(c)	Utilized_transport	0	0	0	0
Serine(c) + Asparagine(s) + Na+(s) -> Serine(s) + Asparagine(c) + Na+(c)	Utilized_transport	0	0	0	0
Methionine(c) + Asparagine(s) + Na+(s) -> Methionine(s) + Asparagine(c) + Na+(c)	Utilized_transport	0	0	0	0
Tryptophan(c) + Asparagine(s) + Na+(s) -> Tryptophan(s) + Asparagine(c) + Na+(c)	Utilized_transport	0	0	0	0
Phenylalanine(c) + Asparagine(s) + Na+(s) -> Phenylalanine(s) + Asparagine(c) + Na+(c)	Utilized_transport	0	0	0	0
Tyrosine(c) + Asparagine(s) + Na+(s) -> Tyrosine(s) + Asparagine(c) + Na+(c)	Utilized_transport	0	0	0	0
Cysteine(c) + Asparagine(s) + Na+(s) -> Cysteine(s) + Asparagine(c) + Na+(c)	Utilized_transport	0	0	0	0
Leucine(c) + Asparagine(s) + Na+(s) -> Leucine(s) + Asparagine(c) + Na+(c)	Utilized_transport	0	0	0	0
Proline(c) + Asparagine(s) + Na+(s) -> Proline(s) + Asparagine(c) + Na+(c)	Utilized_transport	0	0	0	0
Asparagine(s) + Valine(c) + Na+(s) -> Asparagine(c) + Valine(s) + Na+(c)	Utilized_transport	0	0	0	0
Asparagine(s) + Threonine(c) + Na+(s) -> Asparagine(c) + Threonine(s) + Na+(c)	Utilized_transport	0	0	0	0
Asparagine(s) + Homoserine(c) + Na+(s) -> Asparagine(c) + Homoserine(s) + Na+(c)	Utilized_transport	0	0	0	0
Asparagine(s) + Isoleucine(c) + Na+(s) -> Asparagine(c) + Isoleucine(s) + Na+(c)	Utilized_transport	0	0	0	0
Glycine(c) + Valine(s) + Na+(s) -> Glycine(s) + Valine(c) + Na+(c)	Utilized_transport	0	0	0	0
Alanine(c) + Valine(s) + Na+(s) -> Alanine(s) + Valine(c) + Na+(c)	Utilized_transport	0	0	0	0
Glutamine(c) + Valine(s) + Na+(s) -> Glutamine(s) + Valine(c) + Na+(c)	Utilized_transport	0	0	0	0
Serine(c) + Valine(s) + Na+(s) -> Serine(s) + Valine(c) + Na+(c)	Utilized_transport	0	0	0	0
Methionine(c) + Valine(s) + Na+(s) -> Methionine(s) + Valine(c) + Na+(c)	Utilized_transport	0	0	0	0
Tryptophan(c) + Valine(s) + Na+(s) -> Tryptophan(s) + Valine(c) + Na+(c)	Utilized_transport	0	0	0	0
Phenylalanine(c) + Valine(s) + Na+(s) -> Phenylalanine(s) + Valine(c) + Na+(c)	Utilized_transport	0	0	0	0
Tyrosine(c) + Valine(s) + Na+(s) -> Tyrosine(s) + Valine(c) + Na+(c)	Utilized_transport	0	0	0	0
[truncated: 593 more rows]

## Sheet: DFA
Metabolite	DFA Value
Serine(c)	818.274
Serine(p)	795.893
Hydroxypyruvate(p)	795.893
Hydroxypyruvate(c)	795.893
H2O(c)	780.036
Alanine(p)	774.856
Pyruvate(p)	774.856
Glyoxylate(p)	767.643
Glycine(p)	767.643
Glycine(c)	659.659
NAD+(c)	642.373
NADH(c)	642.373
H2O2(p)	637.995
O2(p)	637.846
Glycerate(c)	547.663
O2(c)	545.467
H2O2(c)	526.942
Glycolate(c)	505.222
Glycolaldehyde(c)	494.293
Glycolate(p)	486.882
Pyruvate(c)	246.705
ATP(c)	183.313
NH3(c)	163.869
ADP(c)	159.417
NADPH(c)	155.934
NADP+(c)	155.934
H2O(p)	152.112
NH3(p)	150.667
CO2(c)	142.546
Alanine(c)	136.772
Glyoxylate(c)	130.095
3PG(c)	96.0119
PEP(c)	90.7143
2PG(c)	86.2858
H+(PG)(c)	83.6669
Glyceraldehyde(c)	69.7604
Pi(c)	67.4096
CO2(m)	65.3076
H2O(m)	64.7507
NAD+(m)	59.8868
NADH(m)	59.8868
GAP(c)	58.6181
Hypoxanthine(c)	57.5573
Xanthine(c)	57.5573
H+(PG)(m)	53.6857
GSH(c)	49.3566
GSSG(c)	49.3566
Na+(c)	46.9912
Na+(s)	46.6963
Malate(c)	46.0032
CoA(m)	43.6313
Glycine(m)	41.9442
OAA(c)	41.8171
AKG(m)	41.6505
PPi(c)	38.9231
AKG(c)	37.2477
1,3DPG(c)	35.7423
AMP(c)	34.6769
Glutamate(c)	33.9081
Glutamate(m)	33.3441
NH3(m)	32.918
Histidine(c)	30.6652
Pyruvate(m)	29.4343
H+(PG)(p)	28.2493
O2(s)	27.5632
Acetate(c)	27.5439
Thymine(c)	27.2296
Dihydrothymine(c)	27.2296
Acetyl-CoA(m)	26.7781
NADPH(m)	25.7459
NADP+(m)	25.7459
GTP(c)	24.9467
GDP(c)	24.9467
Ubiquinol(m)	23.1003
Ubiquinone(m)	23.1003
Glucose(c)	22.7486
sn-Glycerol-3P(c)	21.7142
DHAP(c)	21.4902
5,10-Methylene-THF(m)	21.0605
THF(m)	21.0256
Serine(m)	21.0256
Acetaldehyde(c)	20.1641
Glycine(s)	20.0098
Glycerol(c)	19.827
Citrate(m)	19.6137
Pi(m)	19.2619
Isocitrate(c)	19.146
Oxalosuccinate(c)	18.9271
CO2(s)	18.6349
OAA(m)	18.1957
beta-Alanine(c)	16.8713
Malate(m)	16.8238
THF(c)	16.7723
Aspartate(c)	16.3236
Acetate(m)	16.1345
Glucose(s)	16.0136
ATP(m)	15.4267
ADP(m)	15.033
Fructose-6P(c)	14.586
Serine(s)	14.0522
Fructose-1,6PP(c)	13.9792
CoA(c)	13.7763
Isocitrate(m)	13.7317
Oxalosuccinate(m)	13.5127
Glucose-6P(c)	13.4857
Citrate(c)	12.8483
GDP(m)	12.7591
GTP(m)	12.7591
10-Formyl-THF(c)	12.4546
IMP(c)	12.416
Oxalate(c)	11.7827
GMP(c)	11.4077
PRPP(c)	11.2745
Carnosine(c)	10.7328
Succinate(m)	10.5756
Fumarate(m)	9.96684
5,10-Methenyl-THF(c)	9.75898
3-Phosphoserine(c)	9.7261
3-Phosphonooxypyruvate(c)	9.7261
5,10-Methylene-THF(c)	9.53638
H2O(s)	9.43347
Glutamine(c)	9.00405
Histidine(s)	8.99079
4-Aminobutyrate(c)	8.66924
Homocarnosine(c)	8.66924
Succinyl-CoA(m)	8.57822
Thioredoxin(c)	7.92945
Oxidized_thioredoxin(c)	7.92945
Xanthosine-5P(c)	7.87711
Ribose-5P(c)	7.58463
2-Deoxy-D-ribose-1P(c)	7.55206
2-Deoxy-D-ribose-5P(c)	7.55206
Acetyl-CoA(c)	7.54171
cis-Aconitate(c)	7.31492
cis-Aconitate(m)	7.31492
PEP(m)	7.31492
O2(m)	6.92725
Ferricytochrome_C(m)	6.69641
Ferrocytochrome_C(m)	6.69641
Fumarate(c)	6.68824
Ribulose-5P(c)	6.46852
D-Xylulose-5P(c)	6.46852
Methionine(c)	6.34145
Glyoxylate(m)	6.26266
Alanine(m)	6.26266
dADP(c)	6.15434
dAMP(c)	6.15434
Deoxyadenosine(c)	6.15434
Adenine(c)	6.15434
beta-Alanine(m)	6.13853
3-Oxopropanoate(m)	6.13853
Glutamine(m)	5.77888
CTP(c)	5.67483
Leucine(c)	5.25044
Threonine(c)	5.15965
Palmitate(c)	5.12345
Uracil(c)	5.12284
Cytidine(c)	4.97274
GSH(m)	4.92594
GSSG(m)	4.92594
Aspartate(m)	4.88549
CMP-NeuNGc(c)	4.87629
CMP-N-acetylneuraminate(c)	4.87629
NeuNGc(c)	4.87629
N-Acetylneuraminate(c)	4.87629
PPi(n)	4.87629
CTP(n)	4.87629
CMP-N-acetylneuraminate(n)	4.87629
N-Acetylneuraminate(n)	4.87629
Isoleucine(c)	4.68521
Acetoacetyl-CoA(m)	4.56435
Crotonyl-CoA(m)	4.5583
(S)-3-Hydroxybutyryl-CoA(m)	4.5583
Cytidine(s)	4.52489
Phenylalanine(c)	4.49474
L-Lactate(c)	4.48733
L-Lactate(m)	4.48733
N-Formimino-L-glutamate(c)	4.40665
5-Formiminotetrahydrofolate(c)	4.40665
4-Imidazolone-5-propanoate(c)	4.40665
Urocanate(c)	4.40665
Lysine(c)	4.26373
Isoleucine(s)	4.24128
5,6-Dihydrouracil(c)	4.22549
5-Methyl-THF(c)	4.18404
Threonine(s)	4.1762
Leucine(s)	4.10341
Methionine(s)	4.05354
2-Oxoadipate(m)	3.96055
Glutaryl-CoA(m)	3.96055
Palmitate(s)	3.92321
Sedoheptulose-1,7PP(c)	3.87017
Sedoheptulose-7P(c)	3.87017
Ornithine(c)	3.86901
Erythrose-4P(c)	3.84104
Octanoyl-CoA(m)	3.80633
(2E)-Octenoyl-CoA(m)	3.80633
Adenylosuccinate(c)	3.80353
H2O2(m)	3.69446
Valine(c)	3.69229
Saccharopine(m)	3.68844
2-Aminoadipate_6-semialdehyde(m)	3.68844
cAMP(c)	3.64309
Myristoyl-CoA(m)	3.4258
(2E)-Tetradecenoyl-CoA(m)	3.4258
Guanosine(c)	3.42195
Phenylalanine(s)	3.39093
Ornithine(m)	3.34111
Ethanolamine-P(c)	3.32089
Lysine(m)	3.24583
L-2-Aminoadipate(c)	3.24583
L-2-Aminoadipate(m)	3.24583
2-Aminoadipate_6-semialdehyde(c)	3.24583
Alanine(s)	3.23131
Pi(s)	3.03141
Succinate(c)	2.98415
Acetoacetate(c)	2.9287
Citrulline(c)	2.87138
Palmitoyl-CoA(c)	2.86404
Propanoyl-CoA(m)	2.83813
Dihydrofolate(c)	2.82805
Folate(c)	2.82805
Guanosine(s)	2.82805
Cysteine(c)	2.77542
3-Hydroxyisobutyrate(m)	2.76307
2-Methyl-3-oxopropanoate(m)	2.76307
3-Hydroxyisobutyryl-CoA(m)	2.76307
Methacrylyl-CoA(m)	2.76307
3-Methyl-2-oxobutyrate(m)	2.76307
Valine(m)	2.76307
Isobutyryl-CoA(m)	2.76307
Palmitolate(c)	2.72539
Glycerol(m)	2.69547
3PG(m)	2.69547
Glycerate(m)	2.69547
Glyceraldehyde(m)	2.69547
Glutamine(s)	2.6649
Lysine(s)	2.64082
ATP-energy(c)	2.56373
Lauroyl-CoA(m)	2.52454
(2E)-Dodecenoyl-CoA(m)	2.52454
Dihydrobiopterin(c)	2.45863
Tetrahydrobiopterin(c)	2.45863
Ferricytochrome_b5(c)	2.4349
Ferrocytochrome_b5(c)	2.4349
palmitoleoyl-CoA(c)	2.4349
Guanine(c)	2.34163
Valine(s)	2.31075
Tryptophan(c)	2.28911
Homocysteine(c)	2.28791
SAH(c)	2.28791
SAM(c)	2.28791
Adenosine(c)	2.28791
(R)-3-Hydroxybutanoate(c)	2.26244
(R)-3-Hydroxybutanoate(m)	2.26244
Thymine(m)	2.26244
Dihydrothymine(m)	2.26244
Arginine(c)	2.22947
Tyrosine(c)	2.20762
Homogentisate(c)	2.20762
4-Maleylacetoacetate(c)	2.20762
Fumarylacetoacetate(c)	2.20762
4-Hydroxyphenylpyruvate(c)	2.20762
Citrulline(m)	2.18906
Quinolinate(c)	2.04321
2-Amino-3-carboxymuconate_semialdehyde(c)	2.04321
Nicotinate_ribonucleotide(c)	2.04321
Nicotinamide(c)	2.04321
Nicotinamide_D-ribonucleotide(c)	2.04321
2-Oxobutyrate(c)	1.9669
2-Oxobutyrate(m)	1.9669
Asparagine(c)	1.95455
Acetoacetate(m)	1.80362
Stearate(c)	1.78243
THF-hexaglutamate(c)	1.74699
H+(PG)(s)	1.73184
AKG(s)	1.72612
AMP(m)	1.70969
Palmitolate(s)	1.67701
6-Phospho-D-gluconate(c)	1.67218
Glucono-1,5-lactone-6P(c)	1.67218
Decanoyl-CoA(m)	1.64627
(2E)-Decenoyl-CoA(m)	1.64627
H2S(c)	1.6442
Tryptophan(s)	1.62487
2,5-Dihydroxybenzoate(c)	1.60644
Gentisate_aldehyde(c)	1.60644
PPi(m)	1.59584
Deoxyuridine(c)	1.57608
Uridine(c)	1.49124
Ribose-1P(c)	1.49124
Arginine(m)	1.48316
Leucine(m)	1.47539
sn-Glycerol-3P(m)	1.45531
Mercaptopyruvate(c)	1.43172
H2S2O3(c)	1.43172
Sulfate(c)	1.43172
Sulfite(c)	1.43172
Stearate(s)	1.37176
Formate(c)	1.3319
Kynurenine(c)	1.3285
3-Hydroxy-L-kynurenine(c)	1.3285
3-Hydroxyanthranilate(c)	1.3285
L-Formylkynurenine(c)	1.3285
dUMP(c)	1.24803
dUMP(m)	1.24803
dUDP(m)	1.24803
dUDP(c)	1.21415
L-Carnitine(c)	1.20444
L-Carnitine(m)	1.20444
UDP(c)	1.18959
Ethanolamine(c)	1.14804
Cysteine(s)	1.13122
Thymidine(m)	1.05963
dTMP(m)	1.05963
UMP(c)	1.04339
Nicotinamide(s)	1.02161
2-Oxoglutaramate(m)	0.998773
(R)-Methylmalonyl-CoA(m)	0.986791
HCO3-(c)	0.984878
Proline(c)	0.97622
1,2-Diacylglycerol-VLDL-TG-pool(c)	0.948116
Deoxycytidine(c)	0.911407
Deoxycytidine(s)	0.911407
Isoleucine(m)	0.887854
2-Methylbutyryl-CoA(m)	0.887854
2-Oxo-3-methylvalerate(m)	0.887854
Tiglyl-CoA(m)	0.887854
(S)-3-Hydroxy-2-methylbutyryl-CoA(m)	0.887854
2-Methylacetoacetyl-CoA(m)	0.887854
HCO3-(m)	0.830723
UTP(c)	0.82767
Dehydroalanine(c)	0.786937
L-Lactate(s)	0.785598
Stearoyl-CoA(c)	0.770185
Phosphocholine(c)	0.762636
N-Methylethanolamine-P(c)	0.762636
Phosphodimethylethanolamine(c)	0.762636
NADH-redox-potential(c)	0.754148
5-Phosphoribosylamine(c)	0.735316
AICAR(c)	0.735316
5-Phosphoribosyl-4-carboxy-5-aminoimidazole(c)	0.735316
SAICAR(c)	0.735316
AIR(c)	0.735316
GAR(c)	0.735316
FAICAR(c)	0.735316
N-Formyl-GAR(c)	0.735316
5-Phosphoribosylformylglycinamidine(c)	0.735316
Pi(r)	0.734486
Acetoacetate(s)	0.721083
Acetate(s)	0.721083
2-Aminomuconate_semialdehyde(c)	0.714716
2-Aminomuconate(c)	0.714716
2-Oxoadipate(c)	0.714716
dGTP(c)	0.705493
dGDP(c)	0.705493
Urate(c)	0.702755
Acrylyl-CoA(m)	0.69723
3-Hydroxypropionyl-CoA(m)	0.69723
Hydracrylate(m)	0.69723
Citrulline(s)	0.682324
3-Oxotetradecanoyl-CoA(m)	0.682288
3-Oxopalmitoyl-CoA(m)	0.682288
(S)-3-Hydroxytetradecanoyl-CoA(m)	0.682288
(S)-3-Hydroxyhexadecanoyl-CoA(m)	0.682288
(2E)-Hexadecenoyl-CoA(m)	0.682288
Palmitoyl-CoA(m)	0.682288
L-Palmitoylcarnitine(c)	0.682288
L-Palmitoylcarnitine(m)	0.682288
Deoxyuridine(s)	0.678733
Asparagine(s)	0.676909
1,2-Diacylglycerol-VLDL-PE-pool(c)	0.673288
Phosphatidate-VLDL-PE-pool(c)	0.673288
dCDP(c)	0.66729
CO2(r)	0.667267
3-Methylcrotonyl-CoA(m)	0.656726
4-Methyl-2-oxopentanoate(m)	0.656726
3-Methylglutaconyl-CoA(m)	0.656726
Isovaleryl-CoA(m)	0.656726
HMG-CoA(m)	0.656726
Carbonate(c)	0.645687
Proline(m)	0.639954
dCTP(c)	0.633406
Sphinganine(c)	0.616626
Dihydroceramide-pool(c)	0.616626
Fatty-acid-VLDL-PS-pool(c)	0.614401
1,2-Diacylglycerol-VLDL-PS-pool(c)	0.614321
1-Acylglycerol-VLDL-PS-pool(c)	0.614321
Acyl-CoA-VLDL-SM-pool(c)	0.606378
Arachidonyl-CoA(c)	0.605744
Oleate(c)	0.603863
CMP(c)	0.602888
Oleoyl-CoA(c)	0.599175
(S)-Hydroxyhexanoyl-CoA(m)	0.597749
3-Oxohexanoyl-CoA(m)	0.597749
Butyryl-CoA(m)	0.597749
(S)-Hydroxydecanoyl-CoA(m)	0.597749
3-Oxodecanoyl-CoA(m)	0.597749
(2E)-Hexenoyl-CoA(m)	0.597749
(S)-3-Hydroxydodecanoyl-CoA(m)	0.597749
3-Oxododecanoyl-CoA(m)	0.597749
(S)-Hydroxyoctanoyl-CoA(m)	0.597749
3-Oxooctanoyl-CoA(m)	0.597749
Hexanoyl-CoA(m)	0.597749
Ceramide-pool(c)	0.596127
Hexadecanal(c)	0.596127
Hexadecenal(c)	0.596127
Sphinganine-1P(c)	0.596127
Sphingosine-1P(c)	0.596127
Sphingosine(c)	0.596127
3-Ureidopropionate(c)	0.593891
Carbamoyl-P(c)	0.593891
Orotate(c)	0.593891
N-Carbamoyl-L-aspartate(c)	0.593891
Orotidine-5P(c)	0.593891
(S)-Dihydroorotate(c)	0.593891
H2O(r)	0.577897
NADPH(r)	0.570239
NADP+(r)	0.570239
Fatty-acid-VLDL-PC-pool(c)	0.569818
Phosphatidate-VLDL-PC-pool(c)	0.569751
1,2-Diacylglycerol-VLDL-PC-pool(c)	0.569751
1-Acylglycerol-VLDL-PC-pool(c)	0.569751
N-Acetylglucosamine-6P(c)	0.558789
Glucosamine-6P(c)	0.529658
Arginine(s)	0.527903
Ornithine(s)	0.527903
Fatty-acid-VLDL-PE-pool(c)	0.518328
1-Acylglycerol-VLDL-PE-pool(c)	0.518258
Glutamate(s)	0.509818
Deoxyguanosine(c)	0.500369
dGMP(c)	0.500369
Triacylglycerol-VLDL-pool(c)	0.481228
Arachidonate(c)	0.478777
ACP(c)	0.467973
1-Acylglycerol-VLDL-TG1-pool(c)	0.466887
Phosphatidate-VLDL-TG-pool(c)	0.466887
2-Oxoglutaramate(c)	0.465487
Glucose-6P(r)	0.461844
dADP(m)	0.461144
mitoThioredoxin(m)	0.461144
mitoOxidizedThioredoxin(m)	0.461144
Oleate(s)	0.459644
Phosphatidate-VLDL-PS-pool(c)	0.459292
Ribulose-5P(r)	0.445979
6-Phospho-D-gluconate(r)	0.445979
Glucono-1,5-lactone-6P(r)	0.445979
Malonyl-CoA(m)	0.429025
CDP(c)	0.413975
Acetoacetyl-CoA(c)	0.403999
Malonyl-CoA(c)	0.392506
Carbonate(s)	0.390986
HCO3-(s)	0.390986
dCMP(c)	0.384566
Choline(c)	0.381318
ATP-energy(m)	0.37483
Urate(s)	0.351377
palmitoleoyl-CoA(m)	0.338156
1-Acylglycerol-3P-VLDL-PE-pool(c)	0.336689
Acyl-CoA-VLDL-PE-pool(c)	0.336689
Proline(s)	0.336265
Malonyl-Carnitin(c)	0.333619
Malonyl-Carnitin(m)	0.333619
Lipoamide(m)	0.304149
Dihydrolipoamide(m)	0.304149
S-Acetyldihydrolipoamide(m)	0.304149
Linoleate(c)	0.303725
Na+(r)	0.294901
Bilirubin(r)	0.294901
Bilirubin(c)	0.294901
PPi(r)	0.294738
Linoleoyl-CoA(c)	0.291672
1-Acylglycerol-3P-VLDL-PC-pool(c)	0.284909
Acyl-CoA-VLDL-PC-pool(c)	0.284909
Folate(s)	0.282805
Malonyl-ACP(c)	0.273462
3-oxooleoyl-CoA(m)	0.253617
FAD(m)	0.253617
Oleoyl-CoA(m)	0.253617
FADH2(m)	0.253617
(S)-3-hydroxyoleyleoyl-CoA(m)	0.253617
trans,cis-octadeca-2,9-dienoyl-CoA(m)	0.253617
Acyl-CoA-VLDL-TG3-pool(c)	0.240641
Fatty-acid-VLDL-TG3-pool(c)	0.240641
O2(r)	0.234903
Fatty-acid-VLDL-TG2-pool(c)	0.233469
Acyl-CoA-VLDL-TG2-pool(c)	0.233469
Fatty-acid-VLDL-TG1-pool(c)	0.233469
1-Acylglycerol-3P-VLDL-TG1-pool(c)	0.233469
NH3(s)	0.233083
1-Acylglycerol-3P-VLDL-PS-pool(c)	0.229676
Acyl-CoA-VLDL-PS-pool(c)	0.229676
Urea(c)	0.218411
Carbamoyl-P(m)	0.218411
Argininosuccinate(c)	0.218411
gamma-Linolenoyl-CoA(r)	0.21448
Dihomo-gamma-linolenoyl-CoA(r)	0.21448
Dihomo-gamma-linolenoyl-CoA(c)	0.21448
CoA(r)	0.21448
Malonyl-CoA(r)	0.21448
gamma-Linolenoyl-CoA(c)	0.21448
L-Carnitine(r)	0.21448
Malonyl-Carnitin(r)	0.21448
1-Acylglycerol-3P-palm(c)	0.197088
Stearoyl-ACP(c)	0.194512
3-Oxostearoyl-ACP(c)	0.194512
3-Hydroxystearoyl-ACP(c)	0.194512
(2E)-Octadecenoyl-ACP(c)	0.194512
Hexadecanoyl-ACP(c)	0.194512
O-Acetylcarnitine(c)	0.188537
O-Acetylcarnitine(m)	0.188537
Methylmalonyl-CoA(m)	0.173998
1-Acylglycerol-3P-stea(c)	0.162953
PE-VLDL-pool(c)	0.15503
PS-VLDL-pool(c)	0.15503
PE-PS-VLDL-pool(c)	0.15503
CDP-ethanolamine(c)	0.15503
Linoleate(s)	0.151987
5,10-Methenyl-THF(m)	0.141806
1-Acylglycerol-3P-arach(c)	0.132322
ATP(r)	0.12511
ADP(r)	0.12511
Inosine(c)	0.119842
Inosine(s)	0.119842
Adenosine(s)	0.119842
Adenosine(m)	0.113848
Arachidonate(s)	0.112325
Urea(s)	0.109206
Formate(m)	0.106912
10-Formyl-THF(m)	0.106912
7alpha,12alpha-Dihydroxycholest-4-en-3-one(r)	0.0845414
7alpha,12alpha-Dihydroxycholest-4-en-3-one(c)	0.0845414
cis-laur-5-enoyl-CoA(m)	0.084539
3-oxomyrist-7-enoyl-CoA(m)	0.084539
trans,cis-dodeca-2,5-dienoyl-CoA(m)	0.084539
(3Z)-Dodecenoyl-CoA(m)	0.084539
3-oxolaur-cis-5-enoyl-CoA(m)	0.084539
cis-(3S)-hydroxytetradec-7-enoyl-CoA(m)	0.084539
3(S)-3-hydroxydodecen-(5Z)-oyl-CoA(m)	0.084539
cis-myrist-7-enoyl-CoA(m)	0.084539
3-oxopalmitoleoyl-CoA(m)	0.084539
trans,cis-hexadeca-2,9-dienoyl-CoA(m)	0.084539
(S)-3-hydroxypalmitoleoyl-CoA(m)	0.084539
trans,cis-myristo-2,7-dienoyl-CoA(m)	0.084539
Glucose-1P(c)	0.0835225
UDP-glucose(c)	0.0775566
Histidine(m)	0.069018
ATP(p)	0.0612698
ADP(p)	0.0612698
1-Acylglycerol-3P-ol(c)	0.0343285
Fatty-acid-VLDL-PI-pool(c)	0.033888
1,2-Diacylglycerol-VLDL-PI-pool(c)	0.033884
Inositol-1P(c)	0.033884
PI-pool(c)	0.033884
1-Acylglycerol-VLDL-PI-pool(c)	0.033884
dUTP(m)	0.033884
dUTP(c)	0.033884
Inositol(c)	0.033884
Phosphatidate-VLDL-PI-pool(c)	0.033884
CDP-diacylglycerol-VLDL-PI-pool(c)	0.033884
1-Acylglycerol-3P-lin(c)	0.0329647
N-Acetyl-D-mannosamine(c)	0.0291302
N-Acetylglucosamine(c)	0.0291302
UDP-N-acetylglucosamine(c)	0.0291302
N-Acetylglucosamine-1P(c)	0.0291302
Pi(p)	0.0204233
CO2(p)	0.0204233
Isopentenyl-PP(p)	0.0204233
HMG-CoA(c)	0.0204233
(R)-Mevalonate(c)	0.0204233
(R)-5-Diphosphomevalonate(p)	0.0204233
(R)-Mevalonate(p)	0.0204233
(R)-5-Phosphomevalonate(p)	0.0204233
1-Acylglycerol-3P-VLDL-PI-pool(c)	0.016944
Acyl-CoA-VLDL-PI-pool(c)	0.016944
PPi(p)	0.0136155
Glycogenin-G8(c)	0.0119318
Glycogenin-G11(c)	0.0119318
Glycogenin-G4G7(c)	0.0119318
Glycogenin-G7G1(c)	0.0119318
Glycogenin(c)	0.0119318
Glycogenin-G7(c)	0.0119318
Glycogenin-G4G4(c)	0.0119318
Acetyl-ACP(c)	0.0112786
(R)-3-Hydroxybutanoyl-ACP(c)	0.0112786
Acetoacetyl-ACP(c)	0.0112786
But-2-enoyl-ACP(c)	0.0112786
Hexanoyl-ACP(c)	0.0112786
3-Oxooctanoyl-ACP(c)	0.0112786
Butyryl-ACP(c)	0.0112786
3-Oxohexanoyl-ACP(c)	0.0112786
D-3-Hydroxyhexanoyl-ACP(c)	0.0112786
(2E)-Hexenoyl-ACP(c)	0.0112786
(R)-3-Hydroxyoctanoyl-ACP(c)	0.0112786
Dodecanoyl-ACP(c)	0.0112786
Octanoyl-ACP(c)	0.0112786
3-Oxodecanoyl-ACP(c)	0.0112786
3-Oxotetradecanoyl-ACP(c)	0.0112786
Tetradecanoyl-ACP(c)	0.0112786
3-Oxohexadecanoyl-ACP(c)	0.0112786
(2E)-Hexadecenoyl-ACP(c)	0.0112786
(R)-3-Hydroxydecanoyl-ACP(c)	0.0112786
(R)-3-Hydroxypalmitoyl-ACP(c)	0.0112786
HMA(c)	0.0112786
(2E)-Octenoyl-ACP(c)	0.0112786
(2E)-Decenoyl-ACP(c)	0.0112786
Decanoyl-ACP(c)	0.0112786
3-Oxododecanoyl-ACP(c)	0.0112786
D-3-Hydroxydodecanoyl-ACP(c)	0.0112786
(2E)-Dodecenoyl-ACP(c)	0.0112786
(2E)-Tetradecenoyl-ACP(c)	0.0112786
Fatty-acid-VLDL-SM-pool(c)	0.0102504
Dimethylallyl-PP(p)	0.00680775
Geranyl-PP(p)	0.00680775
Farnesyl-PP(p)	0.00680775
Farnesyl-PP(r)	0.00510581
Cholesterol(r)	0.00340388
Desmosterol(r)	0.00340388
7-Dehydrodesmosterol(r)	0.00340388
Zymosterol(r)	0.00340388
5alpha-Cholesta-7,24-dien-3beta-ol(r)	0.00340388
4alpha-Methylzymosterol-4-carboxylate(r)	0.00340388
3-Keto-4-methylzymosterol(r)	0.00340388
4alpha-Methylzymosterol(r)	0.00340388
Squalene(r)	0.00340388
Squalene_2,3-oxide(r)	0.00340388
Lanosterol(r)	0.00340388
Presqualene-PP(r)	0.00340388
14-Demethyllanosterol(r)	0.00340388
4,4-Dimethyl-5alpha-cholesta-8,14,24-trien-3beta-ol(r)	0.00340388
Formate(r)	0.00340388
Cholesterol(b)	0.00170194
L-Glutamate_5-semialdehyde(m)	3.19744e-13
Sarcosine(p)	3.12923e-14
Formaldehyde(p)	3.12923e-14
Sarcosine(c)	1.56461e-14
Formaldehyde(c)	1.56461e-14
Glycolate(m)	1.54759e-14
L-Cystathionine(c)	5.77316e-15
Cholesterol(c)	3.55271e-15
Cys-Gly(c)	2.18628e-15
H2O(l)	1.9984e-15
Cholesterol(l)	1.9984e-15
Palmitate(l)	1.77636e-15
Deamido-NAD(c)	1.77636e-15
Glucosylceramide-pool(c)	1.77636e-15
GSH(s)	1.36002e-15
GDP-mannose(c)	1.33227e-15
Mannose-1P(c)	1.33227e-15
Tyrosine(s)	1.22124e-15
Glycerol(s)	8.88178e-16
Xanthosine(c)	8.88178e-16
3-Dehydrosphinganine(c)	8.88178e-16
CDP-choline(c)	4.44089e-16
PC-VLDL-pool(c)	4.44089e-16
Cys-Gly(s)	3.88578e-16
Glycochenodeoxycholate(p)	3.48262e-16
Citrate(s)	3.05311e-16
3-Sulfinoalanine(c)	2.5721e-16
K+(c)	2.498e-16
K+(s)	2.498e-16
Oleate(l)	2.22045e-16
7alpha-Hydroxycholest-4-en-3-one(r)	2.22045e-16
7alpha-Hydroxycholest-4-en-3-one(c)	2.22045e-16
Deoxyinosine(c)	2.22045e-16
Cholesterol-ester-palm(l)	2.22045e-16
sulfotaurolithocholate(c)	1.94289e-16
sulfotaurolithocholate(s)	1.94289e-16
CoA(p)	1.74131e-16
Chenodeoxycholoyl-CoA(p)	1.74131e-16
Glycochenodeoxycholate(c)	1.74131e-16
gamma-Glutamyl-cysteine(c)	1.66534e-16
Hypotaurine(c)	1.28605e-16
(2E)-Hexadecenoyl-CoA(c)	2.77556e-17
Oxalate(p)	1.98684e-32
Albumin(c)	0
Albumin(s)	0
Albumin(l)	0
Antichymotrypsin(c)	0
Antichymotrypsin(s)	0
Antichymotrypsin(l)	0
Antitrypsin(c)	0
Antitrypsin(s)	0
Antitrypsin(l)	0
ApoA1(r)	0
ApoA1(c)	0
ApoA1(s)	0
ApoA1(l)	0
ApoB100(r)	0
ApoB100(c)	0
ApoB100(l)	0
ApoC1(r)	0
ApoC1(c)	0
ApoC2(r)	0
ApoC2(c)	0
ApoC3(r)	0
ApoC3(c)	0
ApoE(r)	0
ApoE(c)	0
ApoE(l)	0
H2O(n)	0
ATP(s)	0
ATP(l)	0
NAD+(r)	0
NAD+(p)	0
NADH(r)	0
NADH(p)	0
NADPH(p)	0
NADP+(p)	0
ADP(s)	0
ADP(l)	0
Pi(l)	0
CO2(b)	0
PPi(s)	0
UDP(r)	0
UDP(s)	0
FAD(c)	0
FAD(s)	0
Pyridoxal-P(c)	0
Pyridoxal-P(s)	0
AMP(r)	0
AMP(s)	0
AMP(p)	0
Pyruvate(s)	0
Acetyl-CoA(r)	0
Acetyl-CoA(p)	0
Glutamate(l)	0
AKG(p)	0
H2O2(s)	0
UDP-glucose(r)	0
UDP-glucose(s)	0
Glucose(r)	0
Heme(c)	0
Heme(m)	0
GDP(s)	0
Glycine(l)	0
Alanine(l)	0
Succinate(s)	0
UDP-N-acetylglucosamine(r)	0
GTP(s)	0
GTP(n)	0
Lysine(l)	0
Aspartate(s)	0
Aspartate(l)	0
UDP-galactose(r)	0
UDP-galactose(c)	0
PAPS(c)	0
PAP(c)	0
CMP(r)	0
CMP(s)	0
CMP(m)	0
Formate(s)	0
Formate(n)	0
Sulfate(b)	0
Sulfate(s)	0
Sulfate(m)	0
FMN(c)	0
Arginine(l)	0
CTP(s)	0
CTP(m)	0
Glutamine(l)	0
Serine(l)	0
Formaldehyde(s)	0
Thiamin-PP(m)	0
Ascorbate(c)	0
Ascorbate(s)	0
Methionine(l)	0
Methionine(m)	0
UTP(s)	0
Tryptophan(l)	0
Phenylalanine(l)	0
Phenylalanine(m)	0
ITP(c)	0
ITP(s)	0
Tyrosine(l)	0
Tyrosine(m)	0
Malonyl-CoA(p)	0
Acetaldehyde(s)	0
Urea(m)	0
Sucrose(s)	0
sn-Glycerol-3P(p)	0
Sulfite(m)	0
Fructose(c)	0
Fructose(s)	0
Cysteine(l)	0
Cysteine(m)	0
beta-Alanine(s)	0
Propanoyl-CoA(c)	0
Propanoyl-CoA(p)	0
Glucose-1P(s)	0
IDP(c)	0
IDP(s)	0
UMP(r)	0
UMP(s)	0
Uracil(s)	0
Anthranilate(c)	0
DHAP(s)	0
DHAP(p)	0
CDP(s)	0
CDP(m)	0
Choline(s)	0
Chloride(c)	0
Chloride(s)	0
Ribose-5P(r)	0
PRPP(s)	0
Ribose(c)	0
Ribose(s)	0
Leucine(l)	0
Galactose(c)	0
Galactose(s)	0
GSSG(s)	0
IMP(s)	0
dATP(c)	0
dATP(m)	0
Methanol(c)	0
Methanol(s)	0
Putrescine(c)	0
Putrescine(s)	0
Putrescine(m)	0
Histidine(l)	0
Butyryl-CoA(c)	0
Inositol(r)	0
Inositol(s)	0
N-Acetylglucosamine(r)	0
N-Acetylglucosamine(l)	0
GMP(s)	0
GMP(m)	0
Adenine(s)	0
Proline(l)	0
Asparagine(l)	0
Asparagine(m)	0
Palmitoyl-CoA(r)	0
Palmitoyl-CoA(p)	0
Mannose(c)	0
Mannose(s)	0
Propanoate(c)	0
Propanoate(s)	0
Propanoate(m)	0
UDP-glucuronate(r)	0
UDP-glucuronate(c)	0
5-Methylthioadenosine(c)	0
Thymine(s)	0
Agmatine(m)	0
Valine(l)	0
Glycerone(s)	0
L-Lactate(p)	0
Cholesterol(s)	0
Threonine(l)	0
Threonine(m)	0
UDP-xylose(r)	0
UDP-xylose(c)	0
Glucuronate(c)	0
UDP-N-acetyl-D-galactosamine(c)	0
Acetone(s)	0
Acetone(m)	0
Maltose(s)	0
Oxalate(m)	0
Sarcosine(s)	0
Thymidine(c)	0
Thymidine(s)	0
Arachidonate(r)	0
Arachidonate(l)	0
Arachidonate(p)	0
Adenylyl_sulfate(c)	0
Succinate_semialdehyde(m)	0
Guanine(s)	0
Lactose(s)	0
Taurine(c)	0
Taurine(s)	0
Taurine(p)	0
Butyrate(c)	0
Butyrate(s)	0
Palmitate(r)	0
Palmitate(p)	0
Pyridoxal(c)	0
Pyridoxal(s)	0
Isomaltose(s)	0
Nicotinate(c)	0
Nicotinate(s)	0
Riboflavin(c)	0
Riboflavin(s)	0
Hypoxanthine(s)	0
Homoserine(c)	0
Homoserine(s)	0
Mannose-6P(c)	0
H2S(s)	0
dGTP(s)	0
dGTP(m)	0
HCO3-(b)	0
Orotate(s)	0
Uridine(s)	0
Creatine(c)	0
Creatine(s)	0
CDP-choline(r)	0
Isocitrate(p)	0
L-Xylulose(c)	0
Pyridoxine(c)	0
Pyridoxine(s)	0
Spermidine(c)	0
Spermidine(s)	0
L-Carnitine(p)	0
GDP-L-fucose(c)	0
Glucosamine(c)	0
Glucosamine(s)	0
Deoxyguanosine(s)	0
Deoxyguanosine(m)	0
Acetoacetyl-CoA(p)	0
4-Aminobutyrate(m)	0
2-Methyl-3-oxopropanoate(c)	0
HMG-CoA(p)	0
dGDP(m)	0
dGMP(s)	0
dGMP(m)	0
dTDP(c)	0
dTDP(s)	0
dTMP(c)	0
dTMP(s)	0
Urate(p)	0
Thiamin(c)	0
Thiamin(s)	0
Xylitol(c)	0
Malonate(c)	0
Malonate(m)	0
Xanthine(p)	0
Guanosine(m)	0
Histamine(b)	0
Histamine(c)	0
Histamine(s)	0
Isoleucine(l)	0
Stearoyl-CoA(r)	0
Dihydrofolate(m)	0
5-Aminolevulinate(c)	0
5-Aminolevulinate(m)	0
dTTP(c)	0
dTTP(s)	0
Ethanol(c)	0
Ethanol(s)	0
Ribitol(c)	0
Ribitol(s)	0
Bilirubin(s)	0
Cystine(c)	0
Cystine(s)	0
Folate(m)	0
Oleoyl-CoA(r)	0
NO(c)	0
NO(s)	0
Pyridoxamine(c)	0
Pyridoxamine(s)	0
Triphosphate(c)	0
Methylglyoxal(c)	0
Methylglyoxal(s)	0
Noradrenaline(b)	0
Noradrenaline(c)	0
Noradrenaline(s)	0
4-Aminobutanal(s)	0
4-Aminobutanal(m)	0
Deoxyadenosine(s)	0
Betaine_aldehyde(c)	0
Guanidinoacetate(c)	0
Phenylacetaldehyde(c)	0
Phenylacetaldehyde(m)	0
Pyridoxine-P(c)	0
5-Hydroxy-L-tryptophan(c)	0
N-Acetyl-D-mannosamine(r)	0
N-Acetyl-D-mannosamine(s)	0
Pyridoxamine-P(c)	0
Fructose-2,6PP(c)	0
Cholate(r)	0
Cholate(b)	0
Cholate(c)	0
Cholate(s)	0
O2.-(c)	0
O2.-(s)	0
Oleate(r)	0
Betaine(c)	0
Spermine(c)	0
Spermine(s)	0
Retinoate(c)	0
Retinoate(s)	0
Serotonin(b)	0
Serotonin(c)	0
Serotonin(s)	0
Pantetheine(c)	0
Pantetheine(m)	0
Pantothenate(c)	0
Pantothenate(s)	0
PNP(s)	0
Dephospho-CoA(c)	0
Dephospho-CoA(m)	0
Porphobilinogen(c)	0
cGMP(c)	0
6-Deoxy-L-galactose(c)	0
Hydroxymethylbilane(c)	0
UroporphyrinogenIII(c)	0
Protoporphyrinogen_IX(c)	0
Protoporphyrinogen_IX(m)	0
Trehalose(s)	0
(R)-3-Hydroxybutanoate(s)	0
Fructose-1P(c)	0
D-Tagatose-6P(c)	0
Phosphopantetheine(c)	0
Phosphopantetheine(m)	0
S-Adenosylmethioninamine(c)	0
trans-4-Hydroxy-L-proline(c)	0
trans-4-Hydroxy-L-proline(m)	0
Provitamin_D3(r)	0
S-Succinyldihydrolipoamide(m)	0
Lathosterol(r)	0
D-3-Amino-isobutanoate(c)	0
D-3-Amino-isobutanoate(s)	0
D-3-Amino-isobutanoate(m)	0
GDP-4-dehydro-6-deoxy-D-mannose(c)	0
3alpha,7alpha,12alpha-Trihydroxy-5beta-cholestan-26-al(c)	0
NH4+(c)	0
NH4+(s)	0
FADH2(c)	0
Stearate(r)	0
Stearate(l)	0
Linoleate(r)	0
Linoleate(l)	0
Chitobiose(s)	0
Chitobiose(l)	0
Cysteamine(c)	0
Elaidate(c)	0
Elaidate(s)	0
L-Fuculose(c)	0
Lanosterol(p)	0
Choloyl-CoA(r)	0
Choloyl-CoA(c)	0
Choloyl-CoA(p)	0
O-(4-Hydroxy-3,5-diidophenyl)-3,5-diiodo-L-tyrosine(c)	0
O-(4-Hydroxy-3,5-diidophenyl)-3,5-diiodo-L-tyrosine(s)	0
Lauroyl-CoA(p)	0
5-Oxoproline(c)	0
Glycocholate(b)	0
Glycocholate(c)	0
Glycocholate(s)	0
Octanoyl-CoA(p)	0
Acetylcholine(b)	0
Acetylcholine(c)	0
Acetylcholine(s)	0
Leukotriene_C4(c)	0
Leukotriene_C4(s)	0
Methylmalonate(c)	0
Methylmalonate(m)	0
Protein_lysine(c)	0
Protoporphyrin(m)	0
Triiodothyronine(c)	0
Triiodothyronine(s)	0
Xanthurenate(c)	0
Xanthurenate(s)	0
L-3-Cyanoalanine(s)	0
Chenodiol(r)	0
Chenodiol(b)	0
Chenodiol(c)	0
Chenodiol(s)	0
Estrone_3-sulfate(c)	0
Estrone_3-sulfate(s)	0
O-Acetylcarnitine(r)	0
O-Acetylcarnitine(p)	0
Myristoyl-CoA(p)	0
L-Octanoylcarnitine(c)	0
L-Octanoylcarnitine(m)	0
L-Octanoylcarnitine(p)	0
L-Fucose-1P(c)	0
L-Palmitoylcarnitine(r)	0
L-Palmitoylcarnitine(p)	0
(2E)-Dodecenoyl-CoA(p)	0
CoproporphyrinogenIII(c)	0
Glutamyl-5P(m)	0
4-Nitrophenyl-P(s)	0
Galactose-1P(c)	0
5-Formyl-THF(m)	0
D-4-Phosphopantothenate(c)	0
7alpha-Hydroxycholesterol(r)	0
6-Pyruvoyltetrahydropterin(c)	0
Apo-ACP(c)	0
Dopamine(b)	0
Dopamine(c)	0
Dopamine(s)	0
Tagatose-1,6PP(c)	0
1-Pyrroline-5-carboxylate(c)	0
1-Pyrroline-5-carboxylate(m)	0
N-Pantothenoylcysteine(c)	0
N-Pantothenoylcysteine(m)	0
6-Lactoyl-5,6,7,8-tetrahydropterin(c)	0
N-Acetylmannosamine-6P(c)	0
L-1-Pyrroline-3-hydroxy-5-carboxylate(c)	0
L-1-Pyrroline-3-hydroxy-5-carboxylate(m)	0
(R)-4-Phosphopantothenoyl-cysteine(c)	0
(R)-4-Phosphopantothenoyl-cysteine(m)	0
S-(2-Methylpropanoyl)-dihydrolipoamide(m)	0
3alpha,7alpha-Dihydroxy-5beta-cholestanate(r)	0
3alpha,7alpha-Dihydroxy-5beta-cholestanate(c)	0
3alpha,7alpha-Dihydroxy-5beta-cholestanate(p)	0
Dehydroepiandrosterone_sulfate(c)	0
Dehydroepiandrosterone_sulfate(s)	0
3alpha,7alpha-Dihydroxy-5beta-cholestanoyl-CoA(r)	0
3alpha,7alpha-Dihydroxy-5beta-cholestanoyl-CoA(p)	0
3alpha,7alpha,12alpha-Trihydroxy-5beta-cholestanate(r)	0
3alpha,7alpha,12alpha-Trihydroxy-5beta-cholestanate(c)	0
3alpha,7alpha,12alpha-Trihydroxy-5beta-cholestanate(p)	0
3alpha,7alpha,12alpha-Trihydroxy-5beta-cholestanoyl-CoA(r)	0
3alpha,7alpha,12alpha-Trihydroxy-5beta-cholestanoyl-CoA(p)	0
Dihydroneopterin(s)	0
6-[(1S,2R)-1,2-Dihydroxy-3-triphosphooxypropyl]-7,8-dihydropterin(c)	0
6-[(1S,2R)-1,2-Dihydroxy-3-triphosphooxypropyl]-7,8-dihydropterin(s)	0
6-[(1S,2R)-1,2-Dihydroxy-3-triphosphooxypropyl]-7,8-dihydropterin(n)	0
3-Ureidoisobutyrate(c)	0
S-(2-Methylbutanoyl)-dihydrolipoamide(m)	0
S-(3-Methylbutanoyl)-dihydrolipoamide(m)	0
Taurocholate(b)	0
Taurocholate(c)	0
Taurocholate(s)	0
Taurocholate(p)	0
(S)-3-Hydroxyhexadecanoyl-CoA(p)	0
3-Oxopalmitoyl-CoA(p)	0
(S)-3-Hydroxytetradecanoyl-CoA(p)	0
3-Oxotetradecanoyl-CoA(p)	0
(S)-3-Hydroxydodecanoyl-CoA(p)	0
3-Oxododecanoyl-CoA(p)	0
(S)-Hydroxydecanoyl-CoA(p)	0
3-Oxodecanoyl-CoA(p)	0
(2E)-Hexadecenoyl-CoA(r)	0
(2E)-Hexadecenoyl-CoA(p)	0
(2E)-Tetradecenoyl-CoA(p)	0
Decanoyl-CoA(p)	0
(2E)-Decenoyl-CoA(p)	0
Chenodeoxycholoyl-CoA(r)	0
Chenodeoxycholoyl-CoA(c)	0
Oxalosuccinate(p)	0
3-Carboxy-1-hydroxypropyl-ThPP(m)	0
3-Keto-beta-D-galactose(s)	0
Lactose-6P(s)	0
Galactosylglycerol(s)	0
3-Ketolactose(s)	0
5beta-Cholestane-3alpha,7alpha,26-triol(c)	0
5beta-Cholestane-3alpha,7alpha,26-triol(m)	0
3alpha,7alpha-Dihydroxy-5beta-cholestan-26-al(c)	0
5beta-Cholestane-3alpha,7alpha,12alpha,26-tetrol(c)	0
5beta-Cholestane-3alpha,7alpha,12alpha,26-tetrol(m)	0
3alpha,7alpha,12alpha,24-Tetrahydroxy-5beta-cholestanoyl-CoA(p)	0
7alpha-Hydroxy-5beta-cholestan-3-one(c)	0
5beta-Cholestane-3alpha,7alpha-diol(c)	0
5beta-Cholestane-3alpha,7alpha-diol(m)	0
7alpha,12alpha-Dihydroxy-5beta-cholestan-3-one(c)	0
3alpha,7alpha,12alpha-Trihydroxycoprostane(c)	0
3alpha,7alpha,12alpha-Trihydroxycoprostane(m)	0
3alpha,7alpha,12alpha-Trihydroxy-5beta-cholest-24-enoyl-CoA(p)	0
Taurochenodeoxycholate(b)	0
Taurochenodeoxycholate(c)	0
Taurochenodeoxycholate(s)	0
Taurochenodeoxycholate(p)	0
Glycochenodeoxycholate(b)	0
Glycochenodeoxycholate(s)	0
3alpha,7alpha,12alpha-Trihydroxy-5beta-24-oxocholestanoyl-CoA(p)	0
Deoxyinosine(s)	0
2-Amino-3-oxoadipate(m)	0
3,4-Dihydroxymandelaldehyde(m)	0
3,4-Dihydroxymandelate(m)	0
3-Methoxy-4-hydroxyphenylacetaldehyde(m)	0
Homovanillate(m)	0
3-Methoxy-4-hydroxyphenylglycolaldehyde(m)	0
Vanillylmandelate(m)	0
5-Hydroxyindoleacetaldehyde(c)	0
5-Hydroxyindoleacetate(c)	0
4-(2-Amino-3-hydroxyphenyl)-2,4-dioxobutanoate(c)	0
Formylanthranilate(c)	0
gamma-Glutamyl-beta-cyanoalanine(s)	0
UroporphyrinogenI(s)	0
CoproporphyrinogenI(s)	0
Bilirubin-bisglucuronoside(r)	0
Bilirubin-bisglucuronoside(b)	0
Bilirubin-bisglucuronoside(c)	0
Bilirubin-bisglucuronoside(s)	0
Nicotinate_D-ribonucleoside(c)	0
Formamidopyrimidine_nucleoside_triphosphate(c)	0
Formamidopyrimidine_nucleoside_triphosphate(n)	0
2,5-Diaminopyrimidine_nucleoside_triphosphate(c)	0
2,5-Diaminopyrimidine_nucleoside_triphosphate(n)	0
N-(omega)-Hydroxyarginine(c)	0
L-erythro-4-Hydroxyglutamate(m)	0
LTD4(c)	0
LTD4(s)	0
Propinol_adenylate(c)	0
Propinol_adenylate(m)	0
2-Hydroxybutyrate(c)	0
2-Hydroxybutyrate(s)	0
Acetyl_adenylate(c)	0
gamma-Glutamyl-3-aminopropiononitrile(s)	0
2,5-Diamino-6-(5-triphosphoryl-3,4-trihydroxy-2-oxopentyl)-_amino-4-oxopyrimidine(c)	0
2,5-Diamino-6-(5-triphosphoryl-3,4-trihydroxy-2-oxopentyl)-_amino-4-oxopyrimidine(n)	0
S-Glutaryldihydrolipoamide(m)	0
N-Acetylneuraminate-9P(c)	0
gamma-Linolenate(r)	0
gamma-Linolenate(c)	0
gamma-Linolenate(s)	0
gamma-Linolenate(l)	0
Linolenate(r)	0
Linolenate(c)	0
Linolenate(s)	0
Linolenate(l)	0
Phenylacetate(c)	0
Phenylacetate(m)	0
Lepidimoide(c)	0
Lepidimoide(s)	0
Lignocerate(c)	0
Lignocerate(s)	0
Activated_methyl_group(c)	0
Fe2+(c)	0
Fe2+(s)	0
Fe2+(m)	0
Fe3+(s)	0
Fibrinogen(c)	0
Fibrinogen(s)	0
Fibrinogen(l)	0
Haptoglobin(c)	0
Haptoglobin(s)	0
Haptoglobin(l)	0
HDL(r)	0
HDL(s)	0
HDL(l)	0
Plasminogen(c)	0
Plasminogen(s)	0
Plasminogen(l)	0
Prothrombin(c)	0
Prothrombin(s)	0
Prothrombin(l)	0
ApoTransferin(c)	0
ApoTransferin(s)	0
ApoTransferin(l)	0
VLDL(r)	0
VLDL(s)	0
VLDL(l)	0
Cholesterol-ester-pool(r)	0
Cholesterol-ester-pool(l)	0
LDL(s)	0
LDL(l)	0
Palmitolate(r)	0
Palmitolate(l)	0
Linoleoyl-CoA(r)	0
Linoleoyl-CoA(p)	0
Linolenoyl-CoA(r)	0
Arachidonyl-CoA(r)	0
Arachidonyl-CoA(p)	0
Ceramide-pool(r)	0
PC-VLDL-pool(r)	0
PC-VLDL-pool(s)	0
PC-VLDL-pool(l)	0
PE-VLDL-pool(r)	0
PE-VLDL-pool(b)	0
PE-VLDL-pool(l)	0
PS-VLDL-pool(r)	0
PS-VLDL-pool(b)	0
PS-VLDL-pool(l)	0
SM-pool(r)	0
SM-pool(b)	0
SM-pool(c)	0
SM-pool(l)	0
Glucosylceramide-pool(r)	0
Glucosylceramide-pool(s)	0
PI-pool(r)	0
PI-pool(l)	0
2-Lysolecithin-pool(r)	0
2-Lysolecithin-pool(c)	0
2-Lysolecithin-pool(l)	0
Cholesterol-ester-palm(r)	0
Cholesterol-ester-palmn(r)	0
Cholesterol-ester-stea(r)	0
Cholesterol-ester-stea(l)	0
Cholesterol-ester-ol(r)	0
Cholesterol-ester-ol(l)	0
Cholesterol-ester-lin(r)	0
Cholesterol-ester-lin(l)	0
Cholesterol-ester-ala(r)	0
Cholesterol-ester-gla(r)	0
Cholesterol-ester-arach(r)	0
Cholesterol-ester-arach(l)	0
1-Acylglycerol-3P-palmn(c)	0
1-Acylglycerol-3P-VLDL-SM-pool(c)	0
Phosphatidate-VLDL-SM-pool(c)	0
1,2-Diacylglycerol-VLDL-SM-pool(c)	0
Triacylglycerol-VLDL-pool(r)	0
Triacylglycerol-VLDL-pool(l)	0
Fatty-acid-VLDL-PC-pool(r)	0
Fatty-acid-VLDL-PC-pool(l)	0
1-Acylglycerol-VLDL-SM-pool(c)	0
CDP-diacylglycerol-VLDL-PI-pool(r)	0
CDP-diacylglycerol-VLDL-PI-pool(l)	0
Bile-PC-pool(b)	0
Bile-PC-pool(c)	0
Acyl-CoA-Bile-PC-pool(c)	0
1-Acylglycerol-3P-Bile-PC-pool(c)	0
1,2-Diacylglycerol-Bile-PC-pool(c)	0
Phosphatidate-Bile-PC-pool(c)	0
CL-pool(m)	0
Acyl-CoA-CL-pool(c)	0
Acyl-CoA-CL-pool(m)	0
1-Acylglycerol-3P-CL-pool(m)	0
Phosphatidate-CL-pool(m)	0
CDP-diacylglycerol-CL-pool(m)	0
PGP-CL-pool(m)	0
PG-CL-pool(m)	0
Dihomo-gamma-linolenate(r)	0
Dihomo-gamma-linolenate(c)	0
Dihomo-gamma-linolenate(s)	0
Dihomo-gamma-linolenate(l)	0
NADH-redox-potential(r)	0
NADH-redox-potential(m)	0
NADH-redox-potential(p)	0
NADPH-redox-potential(r)	0
NADPH-redox-potential(c)	0
NADPH-redox-potential(m)	0
NADPH-redox-potential(p)	0
FADH-redox-potential(c)	0
Proton-gradient(c)	0
Proton-gradient(m)	0
activated-sulphur(c)	0
Chitin-component(s)	0
Adenosylmethioninamine-potential(c)	0
Methylthioribose-1P(c)	0
Hydroxymethylglutathione(c)	0
Formylglutathione(c)	0
Cholestenol(r)	0
L-Oleoylcarnitine(c)	0
L-Oleoylcarnitine(m)	0
O-Propanoylcarnitine(c)	0
O-Propanoylcarnitine(m)	0
O-Butanoylcarnitine(c)	0
O-Butanoylcarnitine(m)	0
GM4-pool(c)	0
GM4-pool(s)	0
GM2-pool(s)	0
GM1-pool(s)	0
LacCer-pool(r)	0
LacCer-pool(s)	0
Ceramide-1P-pool(c)	0
Zinc(c)	0
Zinc(s)	0
decanoic-acid(c)	0
decanoic-acid(s)	0
lauric-acid(c)	0
lauric-acid(s)	0
myristic-acid(c)	0
myristic-acid(s)	0
20-hydroxy-arachidonate(c)	0
20-hydroxy-arachidonate(s)	0
thromboxane-b2(c)	0
thromboxane-b2(s)	0
leukotriene-a4(c)	0
leukotriene-a4(s)	0
leukotriene-b4(c)	0
leukotriene-b4(s)	0
leukotriene-e4(c)	0
leukotriene-e4(s)	0
leukotriene-f4(c)	0
leukotriene-f4(s)	0
reverse-triiodthyronine(c)	0
reverse-triiodthyronine(s)	0
Bilirubin-monoglucuronoside(c)	0
Bilirubin-monoglucuronoside(s)	0
lithocholate(c)	0
lithocholate(s)	0
taurolithocholate(c)	0
taurolithocholate(s)	0
glycolithocholate(c)	0
glycolithocholate(s)	0
ursodeoxycholate(c)	0
ursodeoxycholate(s)	0
tauroursodeoxycholate(c)	0
tauroursodeoxycholate(s)	0
glycoursodeoxycholate(c)	0
glycoursodeoxycholate(s)	0
sulfoglycolithocholate(c)	0
sulfoglycolithocholate(s)	0
glutathionyl-leuc4(b)	0
glutathionyl-leuc4(c)	0
glutathionyl-leuc4(s)	0
S-glutathionyl-2-4-dinitrobenzene(b)	0
S-glutathionyl-2-4-dinitrobenzene(c)	0
S-glutathionyl-2-4-dinitrobenzene(s)	0
S-glutathionyl-ethacrynic-acid(b)	0
S-glutathionyl-ethacrynic-acid(c)	0
S-glutathionyl-ethacrynic-acid(s)	0
prostaglandin-a1(c)	0
prostaglandin-a1(s)	0
prostaglandin-a2(c)	0
prostaglandin-a2(s)	0
prostaglandin-b1(c)	0
prostaglandin-b1(s)	0
prostaglandin-b2(c)	0
prostaglandin-b2(s)	0
prostaglandin-c1(c)	0
prostaglandin-c1(s)	0
prostaglandin-c2(c)	0
prostaglandin-c2(s)	0
prostaglandin-d1(c)	0
prostaglandin-d1(s)	0
prostaglandin-d2(c)	0
prostaglandin-d2(s)	0
prostaglandin-d3(c)	0
prostaglandin-d3(s)	0
prostaglandin-e1(c)	0
prostaglandin-e1(s)	0
prostaglandin-e2(c)	0
prostaglandin-e2(s)	0
prostaglandin-e3(c)	0
prostaglandin-e3(s)	0
prostaglandin-f1alpha(c)	0
prostaglandin-f1alpha(s)	0
prostaglandin-f2alpha(c)	0
prostaglandin-f2alpha(s)	0
prostaglandin-f2beta(c)	0
prostaglandin-f2beta(s)	0
prostaglandin-g2(c)	0
prostaglandin-g2(s)	0
prostaglandin-h2(c)	0
prostaglandin-h2(s)	0
prostaglandin-i2(c)	0
prostaglandin-i2(s)	0
sulfochenodeoxycholate(c)	0
sulfochenodeoxycholate(s)	0
mitoApo-ACP(m)	0
mitoACP(m)	0
mitoThioredoxin(c)	0
palmitoleoyl-CoA(r)	0
palmitoleoyl-Carnitine(r)	0
palmitoleoyl-Carnitine(c)	0
palmitoleoyl-Carnitine(m)	0
linoleic-Carnitine(r)	0
linoleic-Carnitine(c)	0
linoleic-Carnitine(p)	0
Malonyl-Carnitin(p)	0
Arachidonyl-Carnitine(r)	0
Arachidonyl-Carnitine(c)	0
Arachidonyl-Carnitine(p)	0
Glycocholate(p)	0
Alpam(m)	0
Lpro(m)	0
Alpro(m)	0
3htmelys(c)	0
4tmeabut(c)	0
Sarcosine(m)	0
Gcald(c)	0
NH4+(p)	0

## Sheet: DFA (no compartments)
Metabolite	KEGG ID
Serine	C00065
Pyruvate/Hydroxypyruvate	C00168
Alanine	C00041
Glyoxylate	C00048
Glycine	C00037
Glycerate	C00258
Glycolate	C00160
Glycolaldehyde	C00266
Glyceraldehyde	C02154
Hypoxanthine	C00262
Xanthine	C00385
GSH	C00051
GSSG	C00127
OAA	C00036
AKG	C00026
Glutamate	C00217
Histidine	C00135
Acetate	C00033
Thymine	C00178
Dihydrothymine	C00906
Acetyl-CoA	C00024
Ubiquinol	C00390
Ubiquinone	C00399
Glucose	C00031
sn-Glycerol-3P	C00416
5,10-Methylene-THF	C00143
THF	C00101
Acetaldehyde	C00084
Glycerol	C00116
Citrate	C00158
Isocitrate	C00311
Oxalosuccinate	C05379
beta-Alanine	C00099
Aspartate	C00049
Fructose-6P	C00085
Fructose-1,6PP	C00354
Glucose-6P	C00103
10-Formyl-THF	C00234
Oxalate	C00209
GMP	C00144
Carnosine	C00386
Succinate	C00042
Fumarate	C00122
3-Phosphoserine	C01005
Glutamine	C00064
4-Aminobutyrate	C00334
Homocarnosine	C00884
Succinyl-CoA	C00091
Thioredoxin	C00342
Oxidized_thioredoxin	C00343
Xanthosine-5P	C00655
Ribose-5P	C00117
2-Deoxy-D-ribose-1P	C00672
cis-Aconitate	C00417
Ribulose-5P	C00117
D-Xylulose-5P	C00231
Methionine	C00073
Deoxyadenosine	C00559
Adenine	C00147
3-Oxopropanoate	C00222
Leucine	C00123
Threonine	C00188
Palmitate	C00249
Cytidine	C00475
CMP-NeuNGc	C03691
CMP-N-acetylneuraminate	C00128
NeuNGc	C03691
N-Acetylneuraminate	C00270
Isoleucine	C00407
Acetoacetyl-CoA	C00332
Crotonyl-CoA	C03345
(S)-3-Hydroxybutyryl-CoA	C03561
Phenylalanine	C00079
L-Lactate	C00186
5-Formiminotetrahydrofolate	C00664
4-Imidazolone-5-propanoate	C03680
Urocanate	C00785
Lysine	C00047
5,6-Dihydrouracil	C00429
5-Methyl-THF	C03089
2-Oxoadipate	C00322
Glutaryl-CoA	C00527
Sedoheptulose-7P	C00281
Ornithine	C00077
Erythrose-4P	C00279
Octanoyl-CoA	C01944
(2E)-Octenoyl-CoA	C05276
Adenylosuccinate	C03794
Valine	C00183
2-Aminoadipate_6-semialdehyde	C01475
Myristoyl-CoA	C02593
(2E)-Tetradecenoyl-CoA	C05273
Guanosine	C00387
Ethanolamine-P	C00346
L-2-Aminoadipate	C00956
Acetoacetate	C00164
Citrulline	C00327
Palmitoyl-CoA	C00154
Propanoyl-CoA	C00100
Dihydrofolate	C00415
Folate	C00504
Cysteine	C00097
3-Hydroxyisobutyrate	C01188
2-Methyl-3-oxopropanoate	C00349
3-Hydroxyisobutyryl-CoA	C06000
Methacrylyl-CoA	C03460
3-Methyl-2-oxobutyrate	C00141
Isobutyryl-CoA	C00630
Palmitolate	C08362
Lauroyl-CoA	C01832
(2E)-Dodecenoyl-CoA	C03221
Dihydrobiopterin	C02953
palmitoleoyl-CoA	CE0852
Guanine	C00242
Tryptophan	C00078
Homocysteine	C05330
Adenosine	C00212
(R)-3-Hydroxybutanoate	C01089
Arginine	C00062
Tyrosine	C00082
Homogentisate	C00544
4-Maleylacetoacetate	C01036
Fumarylacetoacetate	C01061
4-Hydroxyphenylpyruvate	C01179
Quinolinate	C03722
2-Amino-3-carboxymuconate_semialdehyde	C04409
Nicotinate_ribonucleotide	C01185
Nicotinamide	C00153
Nicotinamide_D-ribonucleotide	C00455
2-Oxobutyrate	C00109
Asparagine	C00152
Stearate	C01530
6-Phospho-D-gluconate	C00345
Glucono-1,5-lactone-6P	C01236
Decanoyl-CoA	C05274
(2E)-Decenoyl-CoA	C05275
2,5-Dihydroxybenzoate	C00628
Deoxyuridine	C00526
Uridine	C00299
Ribose-1P	C00442
Mercaptopyruvate	C00957
Sulfate	C00059
Formate	C00058
Kynurenine	C01718
3-Hydroxy-L-kynurenine	C01718
3-Hydroxyanthranilate	C00632
L-Formylkynurenine	C02406
L-Carnitine	C00318
Ethanolamine	C00189
2-Oxoglutaramate	C00940
(R)-Methylmalonyl-CoA	C00683
Proline	C00148
Deoxycytidine	C00881
2-Methylbutyryl-CoA	C01033
2-Oxo-3-methylvalerate	C00671
Tiglyl-CoA	C03345
(S)-3-Hydroxy-2-methylbutyryl-CoA	C04405
2-Methylacetoacetyl-CoA	C03344
UTP	C00075
Dehydroalanine	C02218
Stearoyl-CoA	C00412
Phosphocholine	C00588
N-Methylethanolamine-P	C01210
Phosphodimethylethanolamine	C13482
5-Phosphoribosylamine	C03090
AICAR	C04677
5-Phosphoribosyl-4-carboxy-5-aminoimidazole	C04751
AIR	C03373
N-Formyl-GAR	C04376
5-Phosphoribosylformylglycinamidine	C04640
2-Aminomuconate_semialdehyde	C03824
2-Aminomuconate	C02220
Urate	C00366
Acrylyl-CoA	C00894
3-Hydroxypropionyl-CoA	C05668
Hydracrylate	C01013
3-Oxotetradecanoyl-CoA	C05261
3-Oxopalmitoyl-CoA	C05259
(S)-3-Hydroxytetradecanoyl-CoA	C05260
(S)-3-Hydroxyhexadecanoyl-CoA	C05258
(2E)-Hexadecenoyl-CoA	C05272
L-Palmitoylcarnitine	C02990
Phosphatidate-VLDL-PE-pool	C00416
3-Methylcrotonyl-CoA	C03069
4-Methyl-2-oxopentanoate	C00233
Isovaleryl-CoA	C02939
HMG-CoA	C00356
Carbonate	C00288
Sphinganine	C00836
Dihydroceramide-pool	C12126
Fatty-acid-VLDL-PS-pool	C00249
1-Acylglycerol-VLDL-PS-pool	C03372
Arachidonyl-CoA	C02249
Oleate	C00712
Oleoyl-CoA	C00510
(S)-Hydroxyhexanoyl-CoA	C05268
3-Oxohexanoyl-CoA	C05269
Butyryl-CoA	C00136
(S)-Hydroxydecanoyl-CoA	C05264
3-Oxodecanoyl-CoA	C05265
(2E)-Hexenoyl-CoA	C05271
(S)-3-Hydroxydodecanoyl-CoA	C05262
3-Oxododecanoyl-CoA	C05263
(S)-Hydroxyoctanoyl-CoA	C05266
3-Oxooctanoyl-CoA	C05267
Hexanoyl-CoA	C05270
Ceramide-pool	C00195
Hexadecanal	C00823
Hexadecenal	C15646
Sphinganine-1P	C01120
Sphingosine-1P	C06124
Sphingosine	C00319
3-Ureidopropionate	C02642
Carbamoyl-P	C00169
Orotate	C00295
Orotidine-5P	C01103
(S)-Dihydroorotate	C00337
Phosphatidate-VLDL-PC-pool	C00416
1-Acylglycerol-VLDL-PC-pool	C03372
N-Acetylglucosamine-6P	C04132
Glucosamine-6P	C00352
Fatty-acid-VLDL-PE-pool	C00249
1-Acylglycerol-VLDL-PE-pool	C03372
Deoxyguanosine	C00330
Triacylglycerol-VLDL-pool	C13044
Arachidonate	C00219
1-Acylglycerol-VLDL-TG1-pool	C03372
Phosphatidate-VLDL-TG-pool	C00416
mitoThioredoxin	C00342
mitoOxidizedThioredoxin	C00343
Phosphatidate-VLDL-PS-pool	C00416
Malonyl-CoA	C00083
Choline	C00114
1-Acylglycerol-3P-VLDL-PE-pool	C03372
Lipoamide	C00248
Dihydrolipoamide	C00579
S-Acetyldihydrolipoamide	C01136
Linoleate	C01595
Bilirubin	C00486
Linoleoyl-CoA	C02050
Malonyl-ACP	C00083
1-Acylglycerol-3P-VLDL-TG1-pool	C03372
1-Acylglycerol-3P-VLDL-PS-pool	C03372
Urea	C00086
Argininosuccinate	C03406
gamma-Linolenoyl-CoA	C03035
Dihomo-gamma-linolenoyl-CoA	C03595
Stearoyl-ACP	C00412
3-Oxostearoyl-ACP	C16216
3-Hydroxystearoyl-ACP	C16220
(2E)-Octadecenoyl-ACP	C16218
Hexadecanoyl-ACP	C05259
O-Acetylcarnitine	C02571
Methylmalonyl-CoA	C00683
1-Acylglycerol-3P-stea	C03372
CDP-ethanolamine	C00570
1-Acylglycerol-3P-arach	C03372
Inosine	C00294
7alpha,12alpha-Dihydroxycholest-4-en-3-one	C05457
cis-laur-5-enoyl-CoA	CE0695
3-oxomyrist-7-enoyl-CoA	CE0782
trans,cis-dodeca-2,5-dienoyl-CoA	CE2596
(3Z)-Dodecenoyl-CoA	C03221
3-oxolaur-cis-5-enoyl-CoA	CE0692
cis-(3S)-hydroxytetradec-7-enoyl-CoA	CE1102
3(S)-3-hydroxydodecen-(5Z)-oyl-CoA	CE2597
cis-myrist-7-enoyl-CoA	CE0784
3-oxopalmitoleoyl-CoA	C05259
trans,cis-hexadeca-2,9-dienoyl-CoA	CE2591
(S)-3-hydroxypalmitoleoyl-CoA	CE2592
trans,cis-myristo-2,7-dienoyl-CoA	CE2594
Glucose-1P	C00103
UDP-glucose	C00029
1-Acylglycerol-3P-ol	C03372
Inositol-1P	C01177
1-Acylglycerol-VLDL-PI-pool	C03372
Inositol	C00137
1-Acylglycerol-3P-lin	C03372
N-Acetyl-D-mannosamine	C00645
N-Acetylglucosamine	C00140
UDP-N-acetylglucosamine	C00043
N-Acetylglucosamine-1P	C04132
Isopentenyl-PP	C00129
(R)-Mevalonate	C00418
(R)-5-Diphosphomevalonate	C01143
1-Acylglycerol-3P-VLDL-PI-pool	C03372
Glycogenin	C00257
Acetyl-ACP	C03939
(R)-3-Hydroxybutanoyl-ACP	C03561
Acetoacetyl-ACP	C00332
But-2-enoyl-ACP	C00877
Hexanoyl-ACP	C05270
3-Oxooctanoyl-ACP	C05267
Butyryl-ACP	C00630
3-Oxohexanoyl-ACP	C05269
D-3-Hydroxyhexanoyl-ACP	C05268
(2E)-Hexenoyl-ACP	C05271
(R)-3-Hydroxyoctanoyl-ACP	C05266
Dodecanoyl-ACP	C01832
Octanoyl-ACP	C01944
3-Oxodecanoyl-ACP	C05265
3-Oxotetradecanoyl-ACP	C05261
Tetradecanoyl-ACP	C02593
3-Oxohexadecanoyl-ACP	C05259
(2E)-Hexadecenoyl-ACP	C05272
(R)-3-Hydroxydecanoyl-ACP	C05264
(R)-3-Hydroxypalmitoyl-ACP	C05258
HMA	C04688
(2E)-Octenoyl-ACP	C05276
(2E)-Decenoyl-ACP	C05275
Decanoyl-ACP	C05274
3-Oxododecanoyl-ACP	C05263
D-3-Hydroxydodecanoyl-ACP	C05262
(2E)-Dodecenoyl-ACP	C03221
(2E)-Tetradecenoyl-ACP	C05273
Fatty-acid-VLDL-SM-pool	C00249
Dimethylallyl-PP	C00235
Geranyl-PP	C00341
Cholesterol	C00187
Desmosterol	C01802
7-Dehydrodesmosterol	C05107
Zymosterol	C05437
5alpha-Cholesta-7,24-dien-3beta-ol	C05439
4alpha-Methylzymosterol-4-carboxylate	C15808
3-Keto-4-methylzymosterol	C15816
4alpha-Methylzymosterol	C05103
Squalene	C00751
Squalene_2,3-oxide	C01054
Lanosterol	C01724
Presqualene-PP	C03428
14-Demethyllanosterol	C05108
4,4-Dimethyl-5alpha-cholesta-8,14,24-trien-3beta-ol	C11455
L-Glutamate_5-semialdehyde	C01165
Sarcosine	C00213
Formaldehyde	C00067
L-Cystathionine	C02291
Cys-Gly	C01419
Deamido-NAD	C00857
Glucosylceramide-pool	C01190
GDP-mannose	C00096
Mannose-1P	C00636
Xanthosine	C01762
3-Dehydrosphinganine	C02934
CDP-choline	C00307
Glycochenodeoxycholate	C05466
3-Sulfinoalanine	C00606
7alpha-Hydroxycholest-4-en-3-one	C05455
Deoxyinosine	C05512
Cholesterol-ester-palm	C11251
sulfotaurolithocholate	C03642
Chenodeoxycholoyl-CoA	C05337
gamma-Glutamyl-cysteine	C00669
Hypotaurine	C00519
Albumin	C06264
UDP-galactose	C00052
Thiamin-PP	C00068
Ascorbate	C00072
Sucrose	C00089
Fructose	C00095
Anthranilate	C00108
Chloride	C00115
Ribose	C00121
Galactose	C00124
Methanol	C00132
Putrescine	C00134
Mannose	C00159
Propanoate	C00163
UDP-glucuronate	C00167
5-Methylthioadenosine	C00170
Agmatine	C00179
Glycerone	C00184
UDP-xylose	C00190
Glucuronate	C00191
Acetone	C00207
Maltose	C00208
Adenylyl_sulfate	C00224
Succinate_semialdehyde	C00232
Lactose	C00243
Taurine	C00245
Butyrate	C00246
Pyridoxal	C00250
Isomaltose	C00252
Nicotinate	C00253
Riboflavin	C00255
Homoserine	C00263
Mannose-6P	C00275
Creatine	C00300
L-Xylulose	C00312
Pyridoxine	C00314
Spermidine	C00315
GDP-L-fucose	C00325
Glucosamine	C00329
Thiamin	C00378
Xylitol	C00379
Malonate	C00383
Histamine	C00388
5-Aminolevulinate	C00430
Ethanol	C00469
Ribitol	C00474
Cystine	C00491
Pyridoxamine	C00534
Triphosphate	C00536
Methylglyoxal	C00546
Noradrenaline	C00547
4-Aminobutanal	C00555
Guanidinoacetate	C00581
Phenylacetaldehyde	C00601
Pyridoxine-P	C00627
5-Hydroxy-L-tryptophan	C00643
Pyridoxamine-P	C00534
Fructose-2,6PP	C00665
Cholate	C00695
O2.-	C00704
Betaine	C00719
Spermine	C00750
Retinoate	C00777
Serotonin	C00780
Pantetheine	C00831
Pantothenate	C00864
Dephospho-CoA	C00882
6-Deoxy-L-galactose	C01019
Hydroxymethylbilane	C01024
UroporphyrinogenIII	C01051
Protoporphyrinogen_IX	C01079
Trehalose	C01083
Fructose-1P	C00085
D-Tagatose-6P	C01097
Phosphopantetheine	C01134
S-Adenosylmethioninamine	C01137
trans-4-Hydroxy-L-proline	C01157
Provitamin_D3	C01164
S-Succinyldihydrolipoamide	C01169
Lathosterol	C01189
D-3-Amino-isobutanoate	C01205
GDP-4-dehydro-6-deoxy-D-mannose	C01222
3alpha,7alpha,12alpha-Trihydroxy-5beta-cholestan-26-al	C01301
NH4+	C01342
Chitobiose	C01674
Cysteamine	C01678
Elaidate	C01712
L-Fuculose	C01721
Choloyl-CoA	C01794
O-(4-Hydroxy-3,5-diidophenyl)-3,5-diiodo-L-tyrosine	C02465
5-Oxoproline	C01879
Glycocholate	C01921
Acetylcholine	C01996
Leukotriene_C4	C02166
Methylmalonate	C02170
Protein_lysine	C02188
Protoporphyrin	C02191
Triiodothyronine	C02465
Xanthurenate	C02470
L-3-Cyanoalanine	C02512
Chenodiol	C02528
Estrone_3-sulfate	C02538
L-Octanoylcarnitine	C02838
L-Fucose-1P	C02985
4-Nitrophenyl-P	C03360
Galactose-1P	C00446
5-Formyl-THF	C00234
D-4-Phosphopantothenate	C03492
7alpha-Hydroxycholesterol	C03594
6-Pyruvoyltetrahydropterin	C03684
Apo-ACP	C03688
Dopamine	C03758
Tagatose-1,6PP	C03785
1-Pyrroline-5-carboxylate	C03912
N-Pantothenoylcysteine	C04352
6-Lactoyl-5,6,7,8-tetrahydropterin	C04244
N-Acetylmannosamine-6P	C04257
L-1-Pyrroline-3-hydroxy-5-carboxylate	C04281
S-(2-Methylpropanoyl)-dihydrolipoamide	C15977
3alpha,7alpha-Dihydroxy-5beta-cholestanate	C04554
Dehydroepiandrosterone_sulfate	C04555
3alpha,7alpha-Dihydroxy-5beta-cholestanoyl-CoA	C04644
3alpha,7alpha,12alpha-Trihydroxy-5beta-cholestanate	C05454
3alpha,7alpha,12alpha-Trihydroxy-5beta-cholestanoyl-CoA	C05448
Dihydroneopterin	C04874
6-[(1S,2R)-1,2-Dihydroxy-3-triphosphooxypropyl]-7,8-dihydropterin	C04895
3-Ureidoisobutyrate	C05100
S-(2-Methylbutanoyl)-dihydrolipoamide	C15979
S-(3-Methylbutanoyl)-dihydrolipoamide	C15975
Taurocholate	C05122
3-Carboxy-1-hydroxypropyl-ThPP	C05381
3-Keto-beta-D-galactose	C05394
Lactose-6P	C05396
Galactosylglycerol	C05401
3-Ketolactose	C05403
5beta-Cholestane-3alpha,7alpha,26-triol	C05444
3alpha,7alpha-Dihydroxy-5beta-cholestan-26-al	C05445
5beta-Cholestane-3alpha,7alpha,12alpha,26-tetrol	C05446
3alpha,7alpha,12alpha,24-Tetrahydroxy-5beta-cholestanoyl-CoA	C05450
7alpha-Hydroxy-5beta-cholestan-3-one	C05451
5beta-Cholestane-3alpha,7alpha-diol	C05452
7alpha,12alpha-Dihydroxy-5beta-cholestan-3-one	C05453
3alpha,7alpha,12alpha-Trihydroxycoprostane	C05454
3alpha,7alpha,12alpha-Trihydroxy-5beta-cholest-24-enoyl-CoA	C05460
Taurochenodeoxycholate	C05465
3alpha,7alpha,12alpha-Trihydroxy-5beta-24-oxocholestanoyl-CoA	C05467
2-Amino-3-oxoadipate	C05520
3,4-Dihydroxymandelaldehyde	C05577
3,4-Dihydroxymandelate	C07470
3-Methoxy-4-hydroxyphenylacetaldehyde	C05582
Homovanillate	C05582
3-Methoxy-4-hydroxyphenylglycolaldehyde	C05583
Vanillylmandelate	C05584
5-Hydroxyindoleacetaldehyde	C05634
5-Hydroxyindoleacetate	C05635
4-(2-Amino-3-hydroxyphenyl)-2,4-dioxobutanoate	C05645
Formylanthranilate	C05653
gamma-Glutamyl-beta-cyanoalanine	C05711
UroporphyrinogenI	C05766
CoproporphyrinogenI	C05768
Bilirubin-bisglucuronoside	C05787
Nicotinate_D-ribonucleoside	C01185
Formamidopyrimidine_nucleoside_triphosphate	C05922
2,5-Diaminopyrimidine_nucleoside_triphosphate	C05923
N-(omega)-Hydroxyarginine	C05933
L-erythro-4-Hydroxyglutamate	C03079
LTD4	C05951
Propinol_adenylate	C05983
2-Hydroxybutyrate	C05984
Acetyl_adenylate	C05993
gamma-Glutamyl-3-aminopropiononitrile	C06114
2,5-Diamino-6-(5-triphosphoryl-3,4-trihydroxy-2-oxopentyl)-_amino-4-oxopyrimidine	C06148
S-Glutaryldihydrolipoamide	C06157
N-Acetylneuraminate-9P	C06241
gamma-Linolenate	C06426
Linolenate	C06427
Phenylacetate	C07086
Lepidimoide	C08241
Lignocerate	C08320
Activated_methyl_group	C10905
Fibrinogen	C00393
ApoTransferin	C05780
Linolenoyl-CoA	C16162
2-Lysolecithin-pool	C04230
1-Acylglycerol-3P-palmn	C03372
1-Acylglycerol-3P-VLDL-SM-pool	C03372
1-Acylglycerol-VLDL-SM-pool	C03372
1-Acylglycerol-3P-Bile-PC-pool	C03372
1-Acylglycerol-3P-CL-pool	C03372
Dihomo-gamma-linolenate	C03242
Methylthioribose-1P	C04188
Hydroxymethylglutathione	C14180
Formylglutathione	C01031
Cholestenol	C01189
O-Propanoylcarnitine	C03017
O-Butanoylcarnitine	C02862
Zinc	C00038
decanoic-acid	C02530
lauric-acid	C02679
myristic-acid	C06424
20-hydroxy-arachidonate	C14748
thromboxane-b2	C05963
leukotriene-a4	C00909
leukotriene-b4	C02165
leukotriene-e4	C05952
leukotriene-f4	C06462
reverse-triiodthyronine	C07639
Bilirubin-monoglucuronoside	C03033
lithocholate	C03990
taurolithocholate	C02592
glycolithocholate	C15557
ursodeoxycholate	C07880
sulfoglycolithocholate	C11301
prostaglandin-a1	C04685
prostaglandin-a2	C00427
prostaglandin-b1	C00959
prostaglandin-b2	C00427
prostaglandin-c1	C00959
prostaglandin-c2	C00427
prostaglandin-d1	C00959
prostaglandin-d2	C00696
prostaglandin-d3	C13802
prostaglandin-e1	C04741
prostaglandin-e2	C00584
prostaglandin-e3	C06439
prostaglandin-f1alpha	C06475
prostaglandin-f2alpha	C13809
prostaglandin-f2beta	C02314
prostaglandin-g2	C00427
prostaglandin-h2	C00427
prostaglandin-i2	C01312
mitoApo-ACP	C03688
mitoACP	C03688
Alpam	C07188
Alpro	C04741
Gcald	C03375
